# Supplementary material for: Insights into regulatory T-cell and type-I interferon roles in determining abacavir-induced hypersensitivity or immune tolerance
Source: Front Immunol. 2025 Jun 6;16:1612451. doi: 10.3389/fimmu.2025.1612451 (PMC12178900; doi:10.3389/fimmu.2025.1612451)
Supplement: Supplementary file 3 [file Table1.xlsx]

## Sheet: Summary of genes in clusters
Supplementary Table 1: Summary of genes associated with cell clusters identified in the LN landscape
Foot notes:
* Initial cell clusters with similar ID genes were grouped under one cell label
**Cell labels manually curated are shown in italics
***Cluster 22 was manually curated after identifying 3 subclusters, two corresponding to Mf and one to cDC_1 cells (see tabs 27, 28, 29 for breakdown).
We were unable to annotate cluster 12 and thus it is not represented in the table.
Subsequent tabs (0-29)correspond to raw data for each annotated cluster
Cell cluster*	0	1	2	3	4	5**	6	7	8	9	10	11	13**	14	15	16**	17	18	19	20	21	22***	23	24	25	26
Cell label**	T cells	Pre B cells	T cells	T cells	cDC_1	cDC_2	T cells	Mf	nc Mono	cDC_1	T cells	pDC	XCR1+ DC_1	cDC_1	T cells	XCR1+ DC_2	Mf	cDC_1	NK	Pre B cells	T cells	Mf/cDC_1	Neutrophils	T cells	Naïve B cells	Pre B cells
	Cd8b1	Ebf1	Lef1	Cd28	Tmcc3	Bcl2l14	Hmgb2	Cd300a	C1qa	Zmynd15	Ctla2a	Siglech	Ckb	H2-M2	Trdc	Rab7b	Ly6i	Ankrd33b	Ncr1	Ebf1	Foxp3	I830077J02Rik	S100a9	Tcrg-C1	Jchain	Ebf1
	Lef1	Ms4a1	Cd4	Il2rb	Nrp2	Fscn1	Thy1	Ms4a6c	C1qb	Lima1	Eomes	Pltp	Ifi205	Ankrd33b	Tcrg-C2	Ifi205	Clec4a3	Slco5a1	Klrb1c	Ms4a1	Il2ra	Ube2e2	S100a8	Trdc	Iglv1	Cd79a
	Cd8a	Cd79a	Bcl11b	Ikzf2	Socs2	Apol7c	Dbi	Plbd1	C1qc	Il12b	Samd3	Smim5	Xcr1	Zmynd15	Tcrg-C4	Xcr1	Tgfbi	Il15ra	Klre1	Bank1	Ikzf2	Ccnd1	Csf3r	Maf	Fkbp11	Bank1
	Nkg7	Fcmr	Tspan32	Icos	Ankrd33b	Aldh1a2	Stmn1	Alox5ap	Apoe	Laptm4b	Sidt1	Cox6a2	Plbd1	Mfge8	Trgv2	Naaa	Csf1r	Tmcc3	Gzma	Cd79a	Ctla4	Ffar2	Hdc	Abi3bp	Eaf2	Ms4a1
	Cd3e	Bank1	Trac	Slamf6	Slco5a1	Gadd45b	Nucks1	Cfp	Pla2g2d	Ankrd33b	Ly6c2	Ctsl	Naaa	Slco5a1	Tcrg-C1	Clec9a	C3	Socs2	Klrc2	Fcmr	Izumo1r	Cadm3	Slfn4	Blk	Derl3	Ighd
	Cd3g	Ighd	Ly6c1	Skap1	Nudt17	Cd63	Trac	Ffar2	Nr1h3	Synpo2	Cxcr3	Gm21762	Alox5ap	Fnbp1l	Ikzf2	Gatm	Ms4a6d	H2-M2	Klrk1	Ighd	Maf	Kit	Il1b	Cxcr6	Mzb1	Iglc2
	Lck	Iglc2	Igfbp4	Sh2d1a	Strip2	Basp1	Skap1	Ccnd1	Lyz2	Il15ra	Hopx	Lair1	Rab7b	Tmcc3	Nkg7	Plbd1	Igsf6	Cacnb3	Klrb1f	Iglc2	Tnfrsf4	Cfp	Cxcr2	Actn2	Ckap4	Fcmr
	Trac	Gm31243	Lck	Itgal	Adcy6	Nudt17	Lat	Cd209a	Cxcl9	Bcl2l14	Ifitm10	Nucb2	Wdfy4	Cacnb3	Txk	Snx22	Pla2g7	Synpo2	Klra7	Pax5	Cish	Scn3a	Ccr1	Rora	Pon3	Ly6d
	Gm2682	Iglc3	Lat	Thy1	Cacnb3	Marcksl1	Ube2s	Fgr	Mafb	Fnbp1l	Il2rb	P2ry14	Hfe	Synpo2	Pitpnc1	Slamf8	Clec4a1	Arhgap31	Klra8	Iglc3	Nt5e	Mdk	Cxcl2	Ltb4r1	Sdc1	Mef2c
	Skap1	Fcer2a	Dgka	Bcl11b	Anxa3	Anxa3	Cd2	Nfam1	Lyz1	Socs2	Txk	Cd300c	Mycl	Sema6d	Il2rb	Tlr3	Fcgr3	Adam23	Samd3	Mef2c	Tnfrsf18	Specc1	Clec4d	Cd163l1	Iglc1	Iglc3
	Ms4a4b	Pax5	Cd247	Cd5	Slc4a8	Serpinb6b	Anxa6	Kmo	Aif1	Rhoc	Ctsw	Ppfia4	Asb2	Gm47662	Ctsw	Anxa1	Nupr1	Fnbp1l	Xcl1	Cd19	Nrp1	Nedd4	Fcgr4	Tcrg-C2	Slpi	Cd79b
	Cd3d	Mef2c	Gm2682	Sh2d2a	Tnfrsf11a	Cxcl16	Smc1a	Itgax	Hebp1	Gnb4	Prf1	Tsc22d1	Aif1	Prnp	Gm2682	Wdfy4	Ifi204	Gm47662	Klra4	Gm31243	Icos	Nav1	Il1r2	Ccr2	Fam46c	H2-DMb2
	Lat	Cd79b	Gm12840	Trac	Fnbp1l	Bcl2a1a	Selenoh	Cyp4f16	Il18	Adcy6	Nkg7	Ccr9	Cxcl9	Apol7c	Cst7	Gcsam	Mafb	Frmd4a	Gzmb	Cd79b	Cd4	Ciita	Acod1	Rorc	Creld2	Fscn1
	Thy1	Scd1	Cd28	Nrp1	Cdkn1a	Cacnb3	Snrpd1	I830077J02Rik	Gm15056	Arhgap22	Bcl2	Rell1	Dnase1l3	Nudt17	Sidt1	Mycl	Fcgr1	Lrrk1	Ccr2	Fcer2a	Il2rb	Ms4a6c	Clec4n	Acsbg1	Iglv3	Ralgps2
	Txk	Tnfrsf13c	S1pr1	Rinl	Adam23	Eno3	Smc4	Rgl1	Fam213b	Strip2	Lcn4	Clec10a	H2-DMb1	Spred1	Cxcr3	St3gal5	Slamf8	Adcy6	Prf1	Scd1	Tspan32	Sh2d4a	Tnfaip2	5830411N06Rik	Prdx4	Gadd45b
	Bcl11b	Ly6d	Rflnb	Cd3e	H2-M2	Zmynd15	Dut	Olfm1	C3	Ttc39a	Klrd1	Alox5ap	Tnni2	Anxa3	Ly6c2	Ckb	Fcgr2b	Sema6d	Ctla2a	Tnfrsf13c	Cd5	Adam11	Il1rn	Ly6g5b	Dennd5b	Basp1
	Hcst	Cd19	Txk	Lck	Gatsl2	Tubb2b	Hmgn2	Ppfia4	Lgals3	Cpne2	Xcl1	Upb1	Ppfia4	Socs2		Mctp1	Gpr141	Net1	Il18rap	Ly6d	Pim1	Chka	Wfdc17	Trgv2	Tram2	Siglecg
	Satb1	Cr2	Itk	Gm8369	Grk3	Rhoc	Banf1	Ckb	Ninj1	Tmcc3	G0s2	Runx2	Ppt1	Cdkn1a		Olfm1	Ms4a6c	Gnb4	Klra9	Cr2	Ecm1	Rem1	Mmp9	Il18r1	Ergic1	Cd22
	Fam189b	Vpreb3	Pdk1	Cd96	Nostrin	Serpinb9	Tmpo	Cd300c2	Cfp	Cacnb3	Gm2682	Mpeg1	Mpeg1	Tmem150c		Sept3	Sirpb1c	Slc4a8	Klri2	Cd22	Hopx	Nusap1	Cd300lf	Aqp3	Pou2af1	Serpinb6b
	Itk	Cd22	Tesc	Mxd4	Cxcl16	Ube2l6	Anp32e	Cd68	Lst1	Nudt17	Klk8	Atp1b1	Shtn1	Fscn1		Pbx1	Klra2	Strip2	Klrb1a	Cd55	Itgae	BC035044	Fgl2	F2r	Ighg1	Cd19
	Ctsw	Mzb1	Trib2	Lat	Cd63	Laptm4b	Mrpl18	Hfe	Dnase1l3	Prnp	Nsg2	Mctp2	Slamf8	Adam23		BC028528	Msr1	Marcks	Eomes	Ralgps2	Ikzf4	H2-DMb2	Rsad2	Il17re	Creb3l2	Gm31243
	Grap2	H2-Ob	Trat1	Inpp4b	Mreg	Insl6	Lsm6	Klf4	Cd63	Mreg	1700025G04Rik	Pld4	Lgals3	Ccl22		Pak1	Gda	Anxa3	Ccr5	Siglecg	Trat1	Alcam	Ifi204	Tcrg-C4	Igha	Mzb1
	Cd27	Ralgps2	Nsg2	Gstp3	Slc7a11	Ttc39a	Tubb4b	Sirpa	Fabp5	Spsb1	Tm6sf1	Cybb	Gsn	Il15ra		Slc8b1	Sirpa	Tbc1d4	Cd244	Mzb1	Rora	Siglecg	Csf1	Tnfrsf25	Ighg2b	Bcl2l14
	Prkcq	Fcrla	Selenop	Zap70	Cpne2	Bcl2a1b	Lmnb1	Bex6	Msrb1	Arhgef40	Il18rap	Scimp	Spi1	Il15		Alox5ap	Cebpb	Vsig10	Tbx21	Bcl11a	Tox	Cyp4f16	Trim30b	Podnl1	Txndc5	Apol7c
	Dapl1	Cd55	Cd40lg	Emb	Ccl17	Tspan3	Dnajc9	Cd244	Selenop	Il15	Cst7	Cd68	Pld4	Tcaf2		Cd24a	Spon1	Mxd1	Klrc1	Pou2af1	Capg	Icosl	Fcgr3	Ccr6	Txndc11	Pax5
	Klk8	H2-DMb2		Tox	Lrrk1	Rogdi	Pclaf	Tifab	Fcer1g	Anxa3	Atp8b4	Bcl11a	Ccnd1	Arhgap31		Mpeg1	Clec4a2	Etv3	Itga2	H2-Ob	Rgs1	Kynu	Upp1	Cryba4	Lman1	Nudt17
	S1pr1	Siglecg		Spn	Pfkfb3	Socs2	Supt16	Pid1	Dhrs1	Src	Il18r1	Kmo	Napsa	Vsig10		Fgd2	Lyz2	Nrp2	Car2	Gm30211	Gata3	Prg2	Hcar2	Kcnk1	Plpp5	Cd63
	Klrd1	Fcrl1		2310001H17Rik	Tmem150c	Gyg	Lsm5	H2-DMb1	Cd68	Ndrg1	Hsd11b1	Rnase6	Tyrobp	Cxcl16		Naga	Ccr2	Grk3	Il2rb	H2-DMb2	Inpp4b	Grk3	Ccrl2	Zbtb16	Ell2	Ly86
	Ipcef1	Pou2af1		Lag3	Il15ra	Tubb2a	Anapc5	Rnd3	Gngt2	Cttnbp2nl	F2rl1	Ccnd1	Irf8	Insm1		Ifi211	Il1rn	Ccdc88a	Arl4d	Fcrla	Tmem64	Serpina3g	Ifitm1	St3gal6	Cacna1h	Cacnb3
	Themis	Blnk		Slfn1	Mical3	Iscu	Ssrp1	Rgs2	Tyrobp	Slc27a3	Fgf13	Klk1	Rnase6	Net1		Kit	Cd300c2	Pfkfb3	Sytl3	Vpreb3	Tnfrsf9	Adam23	Lilr4b	Lingo4	Ighg2c	Marcksl1
	Rgcc	Gm30211		Themis	Ccdc88a	Relb	Cd8b1	Ciita		Slco5a1	Ptpn22	Tcf4		Pfkfb3		A530099J19Rik	Lst1	Cpne2	Fcer1g	Cd38	Tnfrsf25	Pira2	Cebpb	Igf1r	Edem2	H2-Oa
	Ccr9	Bcl11a		Cd3g	Il4i1	Il4i1	Hdgf	5031439G07Rik		Frmd4a	Ehd3	Lrp8		Ogfrl1		P2ry14	Ifi205	Yes1	Gem	Iglc1	Prkca	Knl1	Ier3	Selenop	Xbp1	Pou2f2
	Rflnb	Dok3		Gng2	Tmem176a	Txndc17	Pdap1	Ifitm6		Cxcl16	Tnfsf8	Lag3		Cdkn2b		Shtn1	Cybb	Spred1	Klrb1b	Fcrl1	Cd6	Nrgn	Ptafr	Trdv4	Prr5	H2-Ob
	Il27ra	Blk		Ipcef1	Tbc1d8	Pdlim4	Nudt21	Wfdc17		Tmem150c	Cd8b1	Snx18		Lrrk1		Cdk14	Ifi207	Lima1	Fasl	B3gnt5	Iigp1	Ppp1r14a	Hp	Il1r1	Epcam	Smagp
	Pdk1	Iglc1		Prkcq	Ogfrl1	Glipr2	Nkg7	Gpr141		Vsig10	St3gal6	Pacsin1		Basp1		P2ry6	Mmp14	Birc2	Anxa1	Pou2f2	Tiam1	Mex3a	Gm13822	Tmem64	Arid3a	Bcl11a
	Pik3ip1	Cd38		Cd2	Fscn1	Hmgn3	Psmd13	Wdfy4		Flt3	Rnf138	Lifr		Adcy6		Ece1	Fgr	Cbfa2t3	Chsy1	Blnk	Camk4	Prnp	Lrg1	Pxdc1	Oosp1	Socs2
	Fam78a	Pxdc1		Sesn3	Adora2a	Arhgap22	Spn	Bcl11a		Mxd1	Itm2a	Ly6d		Tbc1d4		Pdia5	Wfdc17	Sbf2	Spry2	Dok3	Psen2	Sucnr1	Slpi	Pde5a	Gm30211	Cd81
	Igfbp4	Dennd5b		Cd27	Nav1	Ogfrl1	Cd8a	Fgd2		Tnfrsf11a	Sgk1	Grn		Gnb4		Tifab	Tifab	Trim7	Ifng	Zfp318	Tmem154	Ptpro	Clec4e	Ero1l	Selenom	Iscu
	Sidt1	March1		Faah	Tmem176b	Samsn1	Exosc8	Csf1r		Pfkfb3	Bbc3	Paqr5		Cd63		Clec12a	Alox5ap	Zc3h12c	Ifitm10	Bach2	2010111I01Rik	Plbd1	C5ar1	Il23r	Pycr1	Pou2af1
	Cd226	Ciita		Ptpn22	Cd83	Dstn	Nasp	Ptpro		Insm1	Cmah	Spns3		Ankrd35		BC035044	Zeb2	Bmp2k	Camk2n1	Ikzf3	Ski	Wdfy4	Trem1	Wls	Bhlha15	Swap70
	Tdrp	B3gnt5		Cd6	Col27a1	Marcks	Mki67	Kynu		H2-M2	Hcst	Plekhm3		Lima1		Fgl2	Gm21188	Pcgf5	Tmem37	Blk	Smpdl3a	Cit	Pilra	Cpe	Fam214a	Fcer2a
	Ssbp2	Serpinb1a		Utrn	Frmd4a	Anxa4	Rnaseh2c	Grk3		Cd63	Kbtbd11	Iglc3		Mreg		Cxcl9	Tnfaip2	Arhgef40	Klrd1	Chst3	Arid5b	Dscam	Cd300ld	Ckb	Srprb	Scd1
	Scml4	Ly86		Kcnn4	Vsig10	Bcl2a1d	Flna	Pira2		Cdkn1a	Fam189b	Cd180		Bcl2a1a		Pid1	Mcemp1	Zfc3h1	Ctsw	Rasgrp3	Wls	Igsf3	Ccl4	Tmem176a	Pdia4	Serpinb1a
	Tmem108	Cyp4f18		Nkg7	Ltc4s	Ccl22	Top2a	Ddr1		3110043O21Rik	Cd6	Spib		Fam189a2		Ppfia4	Lrrc25	Fscn1	Atp1b1	Cybb	Ift80	Tpx2	Oasl2	Rarg	Myl4	Irf8
	Art2b	Lmo2		Cd8b1	Clu	Avpi1	Rbbp7	Sulf2		Gm47662	Sh2d1a	Lefty1		Adora2a		H2-DMb1	Chil3	Arhgap22	Styk1	Pxk	Itga6	Tpm2	Gcnt2	Tmem176b	Prg2	Serpinb9
		Pou2f2		Cd8a	Batf3	Idi1	Sms	Hk2		Poglut1	Prkcq	Fgr		Spsb1		Rab32	Cxcl10	Ktn1	Il18r1	Gga2	Bcl11b	Melk	Pla2g7	Itgae	Tmem214	Cybb
		Cybb		Klk8	Basp1	Tmem123	Ndufs8	Lrrc25		Net1	Cd8a	AC140186.1		Tnfaip2		Ppt1	Cxcl9	Tmem150c	Txk	Chchd10	Gbp7	Spns3	C3	Sox13	Blnk	Napsa
		Cxcr5		Dgkz	Poglut1	Ccl5	Srsf7	Zeb2		Pdlim4	Themis	Zeb2		Yes1		AC163354.1	Cd68	Zmynd15	Gas7	Ciita	Gimap3	Kif15	Entpd1	St6galnac3	Cacna1e	Cd55
		Chst3		Ms4a4b	Synpo2	Mt1	Higd1a	Slc15a3		Tbc1d8	Skap1	Mef2c		Mt1		Sdad1	Lrp1	Il4i1	1700025G04Rik	Ly86	Igf2r	Pde4dip	Lst1	Tnfsf14	Hspa13	Cr2
		Gga2		Ptpn7	Slc22a23	Cd81	Itgal	Fcgrt		Arhgap31	Klhl6	Atp2a1		Gm13546		Havcr2	Ifi211	Tnfrsf11a	Dok2	Pgap1	Tesc	Kif11	Rnf149	Ikzf2	Ero1lb	Igkc
		Rasgrp3		Mllt3	Arhgap22	Tuba1a	Il2rb	Lyn		Arc	Hdac7	Fcrla		Arhgef40		2310040G24Rik	Naaa	Cdkn1a	Nkg7	March1	Cd2	Dact3	Gda	Nav2	Fkbp2	Hvcn1
		Pkig		Gimap5	Etv3	Tuba1c	Impdh2	Slamf8		Vwa5a	Fam169b	Kctd12		Mxd1		Dbn1	Ccl6	Chka	Cd7	Ifi214	Gprin3	5031439G07Rik	Slc40a1	Il12rb1	Spcs3	Tnfrsf13c
		Pxk		Cd160	Lad1		Cks1b	Rasgrp4		Agap1	Thy1	Csf2rb2		Marcks		Aif1	Itgam	Mical3	Arsb	Stap1	Ptpn7	Sirpa	Ifit1bl2	Lmo4	Isg20	Snn
		Cd72		Lcp2	Fxyd2		Lbr	P2ry6		Slc4a8	Sh2d2a	Dirc2		Agap1		Apobr	Mpeg1	Serpinb9	Tnfsf12	Arhgef18	Cd27	Marveld1	Clec5a	Smox	Alpl	Tubb2b
		Lyl1		Id3	Lima1		Pgam1	Pirb		Rgs1	Cd69	Sdc4		Ndrg1		Cadm1	Hck	Nfat5	Ahnak	Gm30054	Sh2d1a	Prc1	Grina	Coro2b	Cacna1s	Pkig
		Napsa		Ctsw	Cdkn2b		Mcm7	Cybb		Sh3bp4	Gramd3	Blnk		Gadd45b		Ccnd1	Plbd1	Sbno2	Ccl4	Ifi208	Syt11	Cenpf	Ifit3b	Serpinb1a	Entpd1	Ciita
		Cd24a		Cd226	Adgrg6		Gtf2h5	Alcam		Dnase1l3	Ifngr1	Xbp1		Frmd4a		Lrrc25	Cd300lf	Apol7c	Lat2	Pecam1	Cd28	Spc24	Ptgs2	Crmp1	Tnfrsf17	Ighm
		Zfp318		Capg	Plxnd1		Alyref	Rgs18		Spred1	Ms4a4c	Ly86		Tmem176b		Plin2	Tmem51	Flt3	Tm6sf1	Dennd5b	Ass1	Rasal2	Ly6i	Lysmd2	Iglc3	Unc93b1
		Igkc		Gm19585	Ccl22		Esyt1	Fes		Nuak2	Slco3a1	Tex2		Rassf4		Anpep	Hp	Basp1	Itgam	Cxcr5	Cd3e	Fbrsl1	Dusp1	Arrb1	Edem1	Pkib
		Cd180		Itgb1	Tbc1d4		Smc2	Napsa		Bcl2a1a	Peak1	Sema4b		Sbf2		Hck	Pld4	Rgs1	Tyrobp	Tnfrsf13b	Gimap7	Gria3	Isg20	Fam83a	Bhlhe41	Vpreb3
		Chchd10		Ube2h	Marcks		Psip1	Pld4		Yes1	Dennd2d	Unc93b1		Mylk		Pik3cb	Aif1	Mreg	Osbpl3	Cmah		Ank	Ifit2	Ahnak	1700017B05Rik	Syk
		Spib		Cd247	Tspan3		Baz1b	March1		Ly75	Trac	Gns		Batf3		Camk1d	Csf3r	3110043O21Rik	Rbpms	Camk2d		Ckap2l	Msrb1	C030034L19Rik	Cpeb3	Blvrb
		H2-Oa		Pld3	Plxnc1		Phgdh	Ppp1r14a		Fscn1	Ifi208	Ptprs		Cttnbp2nl		Tnni2	Pilra	Poglut1	Pglyrp1	H2-Oa		Tmem176b	Ifi207	Itpr3	Erlec1	Ncf2
		Syk		Dapl1	Clic4		Grk6	Gpr35		Adam23	Lef1	Edem2		Igsf3		Arsb	Clec12a	Adora2a	Sytl2	Ifi213		Spc25	Igfbp6	Il2ra	Ada	Dok3
		Hhex		Atxn1	Apol7c		Fundc2	Clec4a1		Sema6d		Napsa		Il4i1		March1	Pirb	Dennd4a	Hopx	Ms4a4c		Top2a	Trib1	Smco4	Ube2j1	Ube2l6
		Btk		Prkch	Sema6d		Pa2g4	Pak1		Lrrk1		Atp13a2		Marcksl1		Ffar4	Hacd4	Csf2rb	Cd160	Igkc		Ttyh3	Cd33	Plcb4	Slc31a1	Pxk
		Rnase6		Lpxn	Adam8		Ezh2	Fcer1g		Adora2a		Jaml		Ccl17		Zfp366	Nfam1	Plxnc1	Ugcg	Tspan32		Slc46a3	Ifitm2	Furin	Sdf2l1	Aldh2
		Blvrb		Cst7	Hmgn3		Birc5	Themis2		Gclc		Tmed3		Cd83		Pld4	Cyp4f18	Rasal2	Plek	Gm8369		Pygl	Tpd52	Klrk1	Hyou1	Cxcr5
		Lrrk2		Camk4	Flt3		Phf5a	Igsf6		Fmnl2		Tnfrsf13b		Tnfrsf11a		Ciita	Acp2	Neat1	Hsd11b1	Sorl1		Tacc3	Retnlg	Slc25a24	Cd24a	Fcrla
		Unc93b1		Tnfsf8	Csf2rb		Hdac1	Nav1		Scpep1		Clec12a		Vwa5a		Rab43	Fam26f	Cxcl16	Bcl2	Btla		Cdca2	Ifitm3	Gabbr1	Prrc1	Cyp4f18
		Snx29		Cxcr6	Papss2		Eif3l	Spint1		Arhgap28		Tmem229b		Nostrin		Hk2	Slc15a3	Trps1	Padi2	Hhex		Kif23	Itgam	Smpdl3a	Tmem154	Gga2
		Tnfrsf13b		Rilpl2	Spsb1		Ddx39	Mcemp1		Hmgn3		Fcer1g		Serpinb9		Trpm2	Adap2	Gm15987	Myo1f	Serpinb1a		Mki67	Ifit1	Osbpl3	Fut8	Fcrl1
		Ikzf3		Il18r1	Arhgef40		Polr2j	AC140186.1		Adam8		Stx7		Xlr		Fcgrt	C1qb	Slamf1	Cst7	Treml2		Sulf2	Ccl3	Jaml	Slc35b1	Mast4
		Cnn3		Ahnak	Rgs1		Cntrl	Evi2a		Ccl22		Npc1		Cdh2		Ifi207	Fcgr4	Swap70	Sept11	Ifi206		Uhrf1	Trim30c	Capg	Dnajb9	Btk
		Sdc4		Izumo1r	Sbf2		Mrpl58	Kit		Mt1		Klra17		Epcam		Tspan33	Ncf2	Slc6a6	Ifngr1	Gimap8		Bub1	Osgin1	Mgat5	Gm5547	Blk
		Lat2		Hopx	Il15		Eif1ax	1600010M07Rik		Ogfrl1		Rpgrip1		Bmp2k		Rgs2	Clec4n	Ccl22	Trdc	Cd84		Napsa	Pilrb2	Sept11	Tmem248	Tmem163
		Btla		Pstpip1	Gadd45b		Hpf1	Tep1		Basp1		Khk		Tspan33		Slc46a3	Lilr4b	Thap2	Ctsd	S1pr1		Klf4	Il1f9	Ikzf3	Syvn1	Gm30211
		Lyn		Trp53inp1	Rasal2		Thoc7	Amz1		Smagp		Aldh2		Slc25a29		Dna2	Gm9733	Icam1	Itgax	Neurl3		Anpep	Mefv	S100a4	Man1b1
		Snx2		Cxcr3	Fam129a		Mcm5	Gsn		Batf3		Mgat1		Arc		Slc31a2	Rgs2	Ly75	Anxa2	Syk		Ncapd2	Smox	Il7r	Sil1
		Ighm		Batf	Rnf19b		Hprt	Plxnb2		Mab21l3		Gsn		Lad1		Tlr11	H2-DMb1	Nav1	Sulf2	Lmbrd1		Aurkb	Fcer1g	Plxnd1	Pecr
		Sypl		Aak1	Arhgap31		Magoh	Rasa4		Gadd45b		Trib1		Nrp2		Pqlc2	F10	Atp11a	St3gal6	Sh3bp5		Kctd12	Nfam1	Cers4	Slc39a7
		Hvcn1		Gpr174	Eno3		Slamf6	Ifitm3		Dok1		Ifnar2		Grk3		Cd68	Ifitm3	Tbc1d8	Serpina3g	Napsa		Bub1b	Ninj1	Ramp1	Fndc3a
		H2-Ab1		Smpdl3a	Mxd1		Polr2f	Cd209d		Sema7a		Pafah1b3		Rgs1		Rnase6	Clec5a	Rasa2	Lax1	Cyp4f18		Cenpe	Igsf6	Lpar6	Tceal9
		Stap1		Ddit4	Gm13546		Slbp	Cbfa2t3		Cd83		Gm5547		Fblim1		Rasgrp3	Myof	Samsn1	Id2			Ift140	Cxcl10	Nebl	Cd79a
		Swap70		Prkca	Marcksl1		Gng2	Slc46a3		Cd81		Cxxc5		Tmem176a		Rasgrp4	Ifitm6	Amn1	Zeb2			Ccna2	B430306N03Rik	Hs2st1	Enpp1
		Pgap1		Nrn1	Fam49a		Itgb1	Clec10a		Nudt9		Csf2rb		Plxnc1		Klrk1	Themis2	Atp2b1	Gm19585			Rp2	Mxd1	Rasgrp1	Tpst1
		Bach2		Tnik	Idh1		Cenpx	Rnase6		Ccdc88a		Slc29a3		Cbfa2t3		Itpripl1	Sdc3	Gadd45b	Ccl5			Rnd3	Tgfbi	Ar	Atf6
		Myo1e		Arap2	Nectin1		Ssr2	Ctnnd2		Htra2		Carmil1		Arhgap22		Akr7a5	Ppt2		Itgb2			Rbpms	Emilin2	Arntl	Qpctl
		Aldh2		Rnf166	Net1		Cbx1	Eps8		Serpinb9		Ly6c2		Ndnf		Zfp516	Cd300a		Itgal			Tctex1d2	Ifit3	Crot	Rpn1
		Lmbrd1		Serpinb6a	Rogdi		Itgb2	Hck		Tmem39a		Tpd52		Sh3bp4		Nav1	Cfb		Lpin1			Tspan33	Plek	Fam129a	Uba5
		Mtss1		Tmem71	Spred1		Srp19	Cx3cr1		Nek6		Arhgap17		Cd40		Cd36	Dram1		Adgre5			Pold1	Scimp	Sema4b	Yipf2
		Ptp4a3		Tlk1	Serpinb9		Nup210	Ccdc88a		Papss2		Prr5		Slc4a8		Itgax	Axl		Mirt1			Cdca8	Siglece	Dok2	Igkc
		Cd37		Ifi214	Bmp2k		Mrpl57	Ly86		Fam89a		Tubgcp5		Etv3		Slc35c2	Myo1f		Fgl2			Hmmr	Steap4	Cd7	Gmppb
		H2-DMa		Tnfrsf18	Ndnf		Dnajc2	Rnf130		Tnfrsf4		Rps6ka1		Trio		Ccdc86	Oasl2		Ppp3cc			Tcf7l1	Cebpd	Sytl1	Ccr10
		H2-Eb1		Ttc39b	Dusp5		Dnmt1	Spi1		Gm13546		St8sia4		Ly75		Unc119	Fcer1g		Gm2682			Plek	Cd14	Camk4	Prdm1
		Sh3bp5		Gstt2	Pgap2		Cd28	Rp2		Hsf2		Ramp1		Rhoc		Ppm1m	Tpd52		Efhd2			Plcg2	Lrrc25	Tpst2	Nuggc
		Apoe		Gata3	Vhl		Rad21	Dock4		Pbx1		Cd44		Ccdc88a		Dock5	Ptafr		Camk2g			Has2	Plekho2	Psen2	D10Wsu102e
		Serp1		Agfg1	Cbfa2t3		Smc3	Akr7a5		Tmem8		Cd4		Ltc4s		Acvrl1	Il1b		Mylip			Cdk1	Tmem140	Cd82	Prlr
		Mast4		Spata13	AA467197		Sptbn1	Rassf4		Atmin		Slamf9		Clic4		Flt3	Hpse		Sh2d2a			Slc25a37	Slc7a11	Gprin3	Srm
		Icosl		Ctla4	Gnb4		Mcm3	St3gal4		Daam1		Abhd17b		Fam49a		Lrrk2	Grn		Gpr171			Lst1	Casp4	Thra	Mast4
		Man1a		Hdac7	Kcnk6		Rrm1	Cdk14		Mt2		Irf2bp2		Cers6		Pkib	Rnf149		Agtrap			Tmem176a	Cd300a	Tex264	Mef2c
		H2-Aa		Dok2	Cd274		Npm3	Dna2		Anxa4		Pkig		Serpinb6b		Tbc1d9	Nr1h3		Peak1			Tns3	Chil1	Ssbp3	Yipf6
		Cd81		Eva1b	Fabp5		Lig1	Csf2ra		Slc22a23		Tmem86a		Rogdi		Sigmar1	Sirpb1b		Apobr			Cks1b	Rtp4	Il18rap	Tg
		Fam111a		Ift80	Rassf3		Mrpl51	Plek		Kcnk6		H2-DMb1		Uap1		Kctd14	Fgl2		Scimp			Lyst	Alox5ap	S100a6	Cnpy2
		Txndc16		Nfatc1	Gbp5		Uba1	B4galt6		Tm4sf5		Adam11		Aplp2		Irf5	Tmem106a		Cxcr3			Cep55	Ifitm6	Arhgap26	Iglc2
		Tcf4		Arid5b	Tspan33		Gmnn	Cd7		Ccser2		Bmyc		Arhgap28		Plcb4	Fes		Hcst			Kif20b	Tgm2	Axin2	a
				Rgcc	Atp11a		Fam111a	Tctex1d2		Dscaml1		Cacna1e		Poglut1		Plpp1	Plxnb2					Mis18bp1	Gsr	Fosb	Bet1
				Timp2	Sema7a		Bub3	Cebpd		Cd40		Dap		Bcl2a1d		Batf3	Emilin2					Plxnb2	Lilrb4a	Rnasel	Prmt7
				Ssbp3	Gpr137b		Cdk4	Fcor		Fam129a		Irf8		Swap70		Slc12a9	C1qc					H2-DMb1	Cxcr4	Pi4k2a	Cd81
				Trpv2	Ctnna1		Zap70	H2-DMb2		Ctnna1		Ctsa		Ctnna1		Plekho2	Gm5150					Ccdc88a	Pilrb1	Dock5	Stac2
				Ar	Gsto1		Etfb	Anpep		Serpinb6b		Mzb1		Mt2		Tns3	Cd302					Mical3	Arg2	Zap70	Larp1b
				Isg20	Mt1		Nsmce4a	Tbc1d9		Gm16685		Lyn		Pgap2		Ptpre	Cmklr1					Cd68	Slc15a3	Emb	Clptm1l
				Oas3	Ube2l6		Ptbp1	Clec4a2		Cdkn2b		Evi2a		Hivep1		Phf11a	Pira2					Hlx	Fgr	Sptssa	CAAA01118383.1
				Inpp1	Uap1		Pfdn6	Nrros		Tubb2b		Rassf4		Samsn1		1700025G04Rik	Phf11d					Kif2c	Isg15	Pgm2l1	Pck2
				Rnf19a	Tnfrsf1b		Rtn3	Vrk1		Fgfbp3		B3gnt8		Akap2		5031439G07Rik	Lyn					Ly86	Asprv1	Spn	4933404K13Rik
				Pdcd1	Fmnl2		Capg	BC035044		Cbfa2t3		Orai3		Rap2b		Csf2ra	Treml4					Sgo1	Oasl1	Icos	Rhobtb1
				Syt11	Cttnbp2nl		Mtch1	Sgk3		Uap1		Fkbp2		Eno3		Scarb1	Rasa4					Slc8a1	Sirpb1b	Itgal	Lax1
				Ikbke	Avpi1		Rfc2	Skap2		Rab9		Ctsh		Selenom		Gm6377	Ifitm2					Myo5a	Tlr2	Rbl2	Rhob
				Rab37	Hivep1		Lsm3	Ifi207		Exoc3l4		Cyth4		Afdn		Amz1	Acer3					B4galt6	Bst1	Tmem154	Cd93
				Unc119b	Adap1		Tcof1	Myadm		Tbc1d4		Pkib		Csf2rb		Dnase1l3	P2rx4					Arhgap11a	Trem3	Itgb7	Chid1
				Gm30054	Gm16685		Dazap1	Plekhm3		Snn		Cdh5		Slamf7		Acer3	App					Fgr	Pim1	D16Ertd472e	Fos
				Gprin3	Cdc42ep3		Mcm6	Flt3		Slc25a29		Tbc1d8		Rassf3		Prr5l	Spint1					Nfam1	Gbp2	Ppt2	Slc16a6
				Cdc25b	Pdlim4		Mrpl42	Naaa		Il4i1		Rnf122		Gm12216		Asah1	Plod3					Snx11	H2-Q10	Gpr183	Tnfrsf13b
				Smco4	Arl5a		Ndufb6	Lat2		Csf2rb		Txndc5		Bcl2a1b		Fes	Gns					Dnmt3a	Fpr2	Cry1	Pafah1b3
				Stk39	Anxa4		Cks2	Slc35c2		Clip2		Rnd3		Trim7		Serpinf1	Cd300ld					Sgk3	Oas3	Rgcc	Cpeb2
				Ehd3	Insm1		Rpn2	Shtn1		Slc44a1		Slc35c2		Ccser2		Gusb	Upp1					Rgs2	Lpcat2	Cd44	Gmppa
				Nt5e	Ssh1		H2afx	Plcg2		Zc3h12c		Tmem221		Birc2		Sdc3	Tifa					Alox5ap	Oas2	Prelid2	Trabd
				B630019A10Rik	Mmp25		Ssna1	Lair1		Lgmn		Them6		Smagp		Kmo	C1qa					Atf6	Il18bp	Golm1	Hid1
				Zfpm1	Swap70		Sh2d2a	Slc15a4		Mfge8		Card11		Anxa4		Mpp6	Tcirg1					Slc15a3	Nudt4	AI467606	Fcrla
				Rab19	Rassf4		Lsm2	Celf4		Insl6		Mvb12a		Specc1		Rnf144b	Camk1					Dlgap5	Tlr13	Sgms1	Sik1
				1700097N02Rik	Stxbp6		Ctsw	App		App		Nptn		Idh1		Myo9a	Csf2rb					Smc2	Rgs2	Cd247	Fndc3b
				Sytl3	Relb		Ptpn22	Naga		Tspan33		Tlr7		Stxbp1		Prkar2a	Plek					Sox4	Cmpk2	Riox2	Nudt22
				Capn3	Ccser2		Ccdc124	Slc12a9		Rassf3		Bloc1s2		Strip2		Grn	Lpcat2					Cd300lf	Il13ra1	Slc16a6	Sel1l
				Ppic	Dscaml1		Rangap1	Snx21		Marcks		Slc44a2		Icam1		Myadm	Gpr35					Gsn	Lilra6	Fam102a	Rbm47
				Nrgn	Tmem39a		Prkcq	Serpina3g		Ube2l6		Man2a2		Rasal2		Jaml	Scimp					Kif20a	Socs3	Rnf144a	Mgat1
				Ubash3a	Selenom		Cops6	Ece1		2200002D01Rik		Ptprf		Adgrg6		Tifa	Csf2ra					Cdca3	Egr1	Clcn3	Trp53inp1
					Serpinb6b		Rasgrp2	Lgals3		Jag1		Eepd1		Sox4		Sdf2l1	Adgre1					Ogfrl1	Cd274	Dtx1	Mycbp
					Stap2		Cenpa	Acer3		Ebi3		Tyrobp		Arhgef9		Zfp385a	Itgax					Ndc80	Il1rap	Dennd4c	Arfgap3
					Fam60a		Kcnn4	Cd300lf		Gatsl2		Ybx3		Rnf19b		Arhgap18	Ehd4					Gpr183	Trim30d	Znrf1	Rcbtb2
					Sh3bp4		Maz	Asah1		Plxnc1		Tspan13		Pdlim4		Hfe	Ccr5					Afdn	Creb5	Sesn1	Cd79b
					Casp3		Mlec	Ifitm2		Specc1		Adpgk		Gatsl2		Sap30	Mcub					Cep162	Slfn5	Igtp	Lrrc59
					Rgs12		Cox20	Lst1		Slc33a1		Adssl1		Tbc1d8		Ctnnbip1	Asah1					Adap1	Ets2	Atp2b1	Galns
					Pnpla8		Tyms	Fam105a		Rassf4		Ahnak		Ktn1		Gng12	Oas1a					Tbc1d4	Tyrobp	Stk24	Kdelr2
					Nuak2		Cdca8	Tcf4		Ssh1		Ddr1		Foxp4		Nedd4	Tarm1					Ncapg	Abr	Tnk2	Pkig
					Cers6		Fkbp2	Pkib		Gyg		Herpud1		Mvp		Adam8	Fgd4					Fcer1g	Cd44	Rnf166	Sfn
					Prnp		Pfdn1	Ehd4		Rnf19b		Pdzd4		Pbx1		Eps8	I830077J02Rik					Rassf4	Sorl1	Agtrap	Trf
					Vopp1		Suz12	Rtn1		Scin		Pdia6		Snn		Pqlc1	Prkcd					Anln	Ncf2	Ifngr1	Evi5
					Htra2		Idh3g	Rnf149		N4bp2l1		Rnf13		Fam60a		Gpr35	Msrb1					Cyb5r3	Rasgrp4	Gata3	Fbxw7
					2200002D01Rik		Mrps18c	Tgfbi		Ikzf4		Ssr1		Dennd4a		Cyp27a1	Mefv					Kif4	Themis2	AU020206	Erp44
					App		Lockd	Elmo2		Stoml1		Dntt		Fmnl2		Unc93b1	P2ry6					Esco2	Slc16a3	Anxa1	Irf4
					Sox4		Paics	Stx7		Marcksl1		Skap2		Fxyd2		Btla	Lair1					Shcbp1	Tnfrsf1a	Nfic	Rexo2
					Cd40		Ptpn7	1700025G04Rik		Plppr4		Fam174a		Ift43		Creld2	Gm34084					Slc7a10	Marcks	Plec	Copz2
					Rap2a		Atad2	Scimp		Lactb		Ech1		Relb		Ap1s3	Gm4951					Crispld2	1600010M07Rik	Plin3	Dnajb11
					Lgmn		Ebp	Tns3		Kpna3		Hs3st1		Tnfrsf1b		Gpr141	Tbxas1					Cadm1	Gbp5	Zfp652	Hdlbp
					Ramp3		Mrps36	Lyst		Vhl		Cd300lf		F11r		Cpne3	Dok3					Diaph3	Spi1	Lgals3bp	Ift20
					Bcl2a1d		Cbx5	Zfp385a		Plekhn1		Scarb2		Clu		Prkra	Ifih1					Haus8	Cd9	Cd84	Gpr160
					Mmp23		Dgkz	Bach1		Idh1		Snx5		Pcgf5		Grk3	Aldh3b1					Cnpy3	G0s2	Dap	Armcx3
					Aplp2		Cd247	Slamf7		Gbp5		Grina		N4bp2l1		Plekha5	Hk2					Bhlhe40	Ddx60	Trpv2	Slamf7
					Idi1		Spc24	Plekho1		Rbpms		Scpep1		Dok1		Plekho1	Adgre4					Tmem150c	Neat1	Ramp3	Ddost
					Ddhd1		Vars	S100a4		Adgrg6		Rexo2		Zfc3h1		Itpripl2	BC028528					Oat	AA467197	Syne2	Pdia6
					Ldlr		Tpi1	Sept3		Bcl2a1d		Cd164		Slamf1		Rtl8a	Ciita					Lrrk1	Metrnl	Slc1a5	Nucb1
					Samsn1		Srrt	Lmo2		Gfpt1		Gna15		Tmem19		Gns	Ctsc					Incenp	Gbp7	S1pr4	Tcf4
					Rap2b		Naa10	Gm2a		Sbf2		Sh3bgr		Slc22a23		Dpy19l1	Tnfrsf1a					Itgax	Pygl	Mtss1	Nfxl1
					Gm47662		Hadha	Siglecg		Stap2		Litaf		Iscu		Ppfibp2	March1					Ttn	Fos	Leo1	Nacc2
					Pirb		Hmgn5	Tpd52		Mical3		Hpse		Chka		Cd86	P2ry14					Cenpm	Zfp36	Cd226	Alg5
					Chka		Aip	Myo1f		Clic4		Slpi		S100a1		Skap2	Rnpep					Pclaf	Apobr	Zfhx2	Ccpg1
					Nfe2l1		Actn4	Sirpb1a		Nostrin		Coro2a		Ccdc28b		Asb2	Xdh					Rogdi	Irf7	Lat	Galk1
					Foxp4		Rnps1	Unc93b1		Pvr		Nceh1		Thap2		Lap3	Apobec1					Bcl2a1d	Gm34084	Agpat5	Ppa1
					Pmaip1		Psmd14	Prkcd		Rogdi		Ncf1		Dscaml1		Hps3	Frmd4b					Hist1h1b	Slfn1	Rinl	Hepacam2
					Scpep1		Nans	Tyrobp		Etv3		H13		Gbp5		Ralb	Pla2g4a					Aspm	Nfe2l2	Pacs1	Sec24a
					Gyg		Pds5a	Cd200r1		Dennd5a		Selenos		Cpne2		Cfp	Lilrb4a					Lmnb1	Cd300c2	Cdc42ep3	Edem3
					Etv6		Gspt1	Trps1		Plekhm2		Slc15a4		Sbno2		Fmnl2	Ccr1					Ccdc34	Card19	Id2	Chchd10
					Dennd5a		Tmco1	Prcp		Eno3		Tgfbr1		Tpm1		F630028O10Rik	Ltbr					Runx2	Ctsd	Cd3e	Derl1
					Dok1		Asf1b	Avpi1		Ltc4s		Asah1		Pnpla8		Txndc15	Unc93b1					Relt	Irgm1	Bcl11b	Yif1a
					Snn		Ube2c	Ptpre		Oprd1		Itpr1		Fam129a		Napsa	Ifit2					Avpi1	Myo1f	Laptm4b	Srpr
					Myadm		Vps36	Scarb1		Zbtb46		Ddost		Ccl5		Plcg2	Pid1					Ccnf	Nod1	Ptpn7	Nbas
					Plekhm2		Srsf1	Grn		Ric1		Chdh		Ssh1		Irf8	Parp12					Vrk1	Litaf	Comt	Atat1
					Zmynd15		Eif4a3	Dnajb14		Arpin		Uvrag		Myof		Acox3	Ggh					Tbc1d31	Gpr141	Cerk	Fosb
					3110043O21Rik		Zbtb8os	Csf2rb		Avpi1		Plaur		Hebp1		Plek	Ffar2					Neil3	Sirpa	Uhrf2	Nmral1
					Pcgf5		Rrm2	Tsc22d1		Cd80		Cib1		Tnfrsf9		Lgals3	Ly86					Plscr1	Snap23		Slc38a10
					Tpm1		Nsd2	Ccdc102a		Chka		Klk1b27		Pcbp4		Sult1a1	Pik3r6					Aire	Mpeg1		Idh2
					Icam1		Hif1a	Tmem176b		Gpr137b		Tcirg1		Tmem123		Bcl6	Dusp6					Shtn1	Cd24a		Atp6v0a1
					Hsf2		Dtymk	Il10ra		Dstn		Prkca		Rgs12		Myo1f	Rab32					Rrm1	Pira2		Tssc4
					Atp6v0a1		Eny2	Zfp710		Iffo2		Ctso		Tcf7l2		Hipk2	Il18bp					Kcnk6	Ogfrl1		Gm34215
					Tnfaip3		Denr	Mapk14		Lad1		Serp1		Plekhn1		Rp2	Il10ra					S100a4	Dok3		A530032D15Rik
					Arpin		Ech1	Havcr2		Apol7c		Abhd17a		S100a4		Lsr	Spi1					Rufy3	Zbp1		Wipi1
					Hlx		Pcna	Cebpa		Tmem19		H2-DMa		Avpi1		Ccdc102a	Ppt1					Nostrin	2310001H17Rik		Slc39a11
					Lpcat1		Zcchc17	Gm15987		Cmc2		Lynx1		Ncf1		Aldh2	Lamp2					Zfp467	AW011738		Sec61a1
					Bcl2a1a		Tuba4a	Gfra2		Stxbp3		Gna11		Mapk3		Ms4a6c	Celf4					Ncaph	Xaf1		Ssr2
					Mtmr4		Ndufa9	Hexa		Tspan3		Prkcd		Rftn1		Lyn	Ptpro					Hirip3	Trim30a		Gpr55
					Gm15987		Hjurp	Jaml		Inf2		Plac8		Ube2l6		Hacd2	Pdk3					H2-Eb2	Gbp3		Ssr3
					Birc2		Ybx3	Zfp516		Swap70		Fam3c		Arhgap5		Ccr2	Il18					Ccr6	Mcemp1		Pqlc3
					H1f0		Nubp1	Ncf2		Cd70		Rab33b		Tank		Btk	Hexa					Wdfy2	Lamp2		Tns3
					Zeb2		Mrps23	Asb2		Atp6v0a1		Tmem163		Cd9		Gsn	Gbp3					Ppfia4	Cln3		Atp2a2
					Zfp366		Racgap1	Ccr2		Nabp1		Ifnar1		Htra2		Fanca	Plcg2					Birc5	Hck		St6gal1
					Ptger4		Dnajb11	Adam11		Casp3		Galk1		Nfkb2		Ptrhd1	Eif4ebp1					Pik3cb	Pmaip1		Eef1akmt3
					Mt2		Ncaph2	Dpy19l1		Snx10		Smim14		Rnf115		Casp6	Sulf2					Igsf6	Snx10		2610524H06Rik
					Crispld2		Lsm8	Tifa		Trim7		Gm2a		Mex3b		Cd180	Cebpa					Plk1	Igtp		Rint1
					Birc3		Cmc2	Fbrsl1		Tmbim4		P4hb		3110043O21Rik		Bri3bp	Fpr2					Ryr3	Neurl3		Surf4
					Dstn		Hist1h2ap	Marveld1		Tnfaip2		Atp1a1		Asap2		Cbfa2t3	Hk3					Rnase6	Sdcbp		Bckdk
					Ly75		Siva1	Bri3bp		Rgs12		Nek6		Rab9		Erlin1	Man2a1					Rgs12	Ddit3		Vpreb3
					Sowahc		Usp1	Zbtb46		Gpr157		Fuca2		Id2		Nfam1	Nod1					Pbk	Dusp6		Rpn2
					Arhgap28		Pbdc1	Clec4a3		Tmem176b		Ctsb		Lactb		Slamf7	Plekho2					Dpp10	Parp10		H13
					Specc1		Pcmt1	Rtl5		Bmp2k		Cnpy2		Rasa2		Procr	Abi3					Bmp1	Tm6sf1		Tiparp
					Spire1		Psmd6	Kctd12		Slc2a6		Cdh1		Idi1		Wdr86	Zfp385a					Tk1	Herc6		Gusb
					Rab9		Cdca3	Fh1		Asap2		Lmo2		Sema7a		Zfp710	Dnase1l3					Aurka	Pirb		Morf4l2
					Ric1		Cenpw	Camk1d		Litaf		Slc41a2		Ift172		Cyb5r1	Tep1					Fut4	1600014C10Rik		Uso1
					Mfhas1		Def6	H2-DMa		Gypc		Snx9		Zc3h12c		Parvg	Gngt2					Esam	Fuca2		Mettl1
					Gfpt1		Arl6ip4	Gm14548		Gpd2		R3hdm4		Nfe2l1		Ahr	Pla2g15					Knstrn	Rab7		Sec63
					Gtf2a1		Dpy30	Wdfy2		Tmem176a		Lamp2		Tnfaip3		Atp6v0a2	C130050O18Rik					Nccrp1	Bach1		Gpm6a
					Zbtb46		Ndufv1	Spns3		Ccng2		Tfrc		Gm16685		Serpina3g	Gm36161					Pirb	Prdx5		Manf
					Tmem63b		Mrps12	Rab3il1		Mmp25		Syk		Pvr		Slk	Tyrobp					Zeb2	Pbx1		Gorasp2
					Mvp		Sipa1	Hps3		Efna2		Ptpre		Aftph		Rbpj	Slc11a1					Cntln	Fes		Cdk5rap3
					Daam1		Erh	Afdn		Apol10b		Cdip1		Nav1		Tgfbi	Zeb2os					Espl1	Prr5l		Ankrd55
					Dusp1		Plec	Myo5a		Cd274		I830077J02Rik		Dusp5		Rgs18	Slc29a3					Nuf2	Pxn		Yars
					Tax1bp3		Mrpl21	Sap30		Slamf7		Gng12		Spi1		Tmem50b	Rgl1					Pak1	Skap2		Stt3a
					Tmem106a		Kmt5a	Cmtm3		Tbc1d9		Dctn6		Birc3		Copg2	Mapkapk2					Cdk14	N4bp1		H2-T24
					Slc33a1		P4hb	Tmem176a		Relb		Syngr2		Slc33a1		Gna15	Lgals3					Ccnb2	Pglyrp1		Snd1
					Prcp		Ifi27	Cyb5r3		Ccl17		Tifab		Iffo2		Spi1	Ptpre					Cdc7	Lyn		Zcchc18
					S100a4		Mrpl13	Mefv		Tmem140		Irf7		Serpinb6a		Tor1a	Grk3					Tmod2	Ifih1		Preb
					Tmem123		Ccnb2	Hhex		Ncoa7		Cnpy3		Cblb		Phf10	Tor3a					Sgo2a	Myd88		Endou
					Ankrd35		Csrp1	Ahr		Cptp		Manf		Ccr7		Nek6	Ccl9					Ift57	Marcksl1		Mef2b
					Scn2b		Rpp21	Ctsh		Mex3b		Ubxn4		Spint2		Ncf4	Serpina3g					Bex6	Nfkbiz		Magt1
					Gm10851		Gtf3a	Lrrk2		Tubb2a		BC147527		Epb41l2		Fnip2	Ralb					Ezh2	Rab32		Tnfrsf13c
					Dnaaf3		Brd9	Nedd4		Foxp4		Stt3a		Abcg1		Mospd2	Adssl1					Cryl1	Csrnp1		Ralgps2
					Ttyh3		Oxct1	Fgl2		Mthfd2		Zmiz2		Casp3		Arhgap5	Rnf130					Pid1	2810474O19Rik		Ipmk
					Fas		Smarcc1	Pip4k2a		Stx11		Rpn2		Nfat5		Scimp	Tnfrsf21					E2f8	Picalm		Ccdc134
					Gucd1		Dctpp1	Ctsa		Nfe2l1		Emc3		Icosl		Fdps	Batf2					Rfc5	Ctsb		Selenos
					Stxbp3		Uba2	Sdf2l1		Mvp		Magt1		Mdfic		Dctpp1	Iigp1					Pepd	Plac8		BC003331
					Slc44a1		Acp1	Apex1		Mtmr4		Adipor2		Hsf2		Rassf4	Nadk					Spag5	Fnip1		Ogfod3
					Palld		Mrps26	Abcg3		Arhgap5		Rrbp1		Tmem39a		Rbm47	Cyfip1					Pld4	Snx20		Mars
					Efnb2		Cs	Lifr		Fam49a		Atf6b		Gtpbp1		Ndufaf6	Sh3bp2					Kif22	Gadd45b		Map1lc3a
					Sbno2		Blmh	Gns		Icam1		Cd7		Fas		Tm2d2	Cebpd					Gtf2a1	Lyst		Pim1
					Rhoc		Sptssa	Aldh2		Hivep1		Surf4		Trafd1		Itpr1	Bach1					Lyn	Ddx58		Sec24d
					Smurf1		Hells	Knop1		Pygl		Tram1		N4bp1		Fam149a	Lacc1					Mfge8	Syk		Zbtb38
					Ndrg1		Bud31	Nectin1		Pcgf5		Tmem219		Antxr2		Srgap3	Pnp					Stmn1	Gsap		Pla2g12a
					Arc		Mrpl28	Il6ra		Fam177a		Hmgn3		Tax1bp3		Cpq	Nrros					Myadm	Adipor1		Fanca
					Nfkb2		Bola3	Rem1		Ptger4		Trappc5		Csf2rb2		Fuca2	Ctsa					Ckap2	Irgm2		Herpud1
					Jak2		Psmc1	Ppm1m		Hlx		Foxr1		Dennd5a		Alcam	Tlr13					Emc8	Junb		Yipf5
					Nr4a3		Acap1	Icosl		Pdgfa		Myo5a		Bcl2l1		Nadk	Cx3cr1					Sdccag8			Bpgm
					Rel		Ahnak	Klhl18		Fam60a		Hivep3		Klf6		Unc119b	Tgm2					Stx7			Dnajc25
					Fbrsl1		Uhrf1	Flot1		Cyfip1		Fyn		Zbtb46		Cdc14a	Pilrb2					Mcemp1			Ehd4
					Nfat5		Sae1	Haus8		Aplp2		Havcr1		Sfmbt1		Rraga	Tmem131					Rasa4			Dnpep
					Rufy3		Snrpa1	Casp1		Csf2ra		Dnajc7		Gpr132		Zbtb46	Naip2					Nrm			Sec23a
					Relt		Hist1h2ae	Hsd17b4		Gtpbp1		Tmed10		Ncf2		Glipr1	Apoe					Rin2			Dnajc3
					Cyfip1		Adss	Pepd		Wdr90		Pir		Slc6a6		Notch4	Arhgef10l					H2-Oa			Mlec
					Extl1		Incenp	Anxa1		E130311K13Rik		Arhgap27os2		Cyfip1		Kctd12	Trps1					Gfra2			Alcam
					Zbtb18		Stip1	Plcb2		Asl		Prcp		Fam53b		Evi2a	Aoah					Hist1h3c			Stx5a
					Agap1		Mcm4	Cadm3		Igsf8		Hhex		Dap		Hspa1a	Xbp1					Ptov1			Dhdds
					Tmem19		S1pr4	Runx1		Stxbp1		Tcf7l2		Asl		Mtmr14	Gsr					Cdc42ep3			Aldh9a1
					Tnfrsf4		Rif1	Cep170		Cystm1		Srgap3		Trps1		Vrk1	Cyp4f16					C330027C09Rik			Aldh3b1
					Zc3h12c		Lcp2	Mpeg1		Npr1		Svbp		Rel		Rpn1	Syk					Haus5			Serp1
					Tnfrsf9		Themis	Sbno2		Dynll2		Rabgap1l		Fbxw17		Aph1c	Rp2					Cdc42ep2			Cpox
					Litaf		Ube2a	Ramp1		Grk3		Hvcn1		Rnf19a		Inpp5d	Clcn7					Bcl11a			A530040E14Rik
					Sgpl1		Icos	Myd88		Bcl9		Stat2		Stx11		Met	Scarb1					Nectin1			Stard5
					Slc25a29		Hat1	Lmo4		Slc6a6		Hexa		Daam1		Stx7	Pacsin2					Tcf4			Glipr1
					Gpr132		Pkp3	Hexb		Etv6		Gltp		Ube2e3		Themis2	Tns3					Plekha1			B930036N10Rik
					Tank		Nop56	Sla		Samsn1		Ptms		Atp11a		Nucb2	Oas1g					Akr7a5			Ganab
					Sulf2		Ccdc34	Tmem268		Idi1		Sec61a1		Rbpj		Snx21	Pltp					Cers6			Tmem9
					Asap2		Immt	Mef2c		Nfkb2		Atp2b4		Stap2		Ppp1r14a	Nxpe4					Cybb			Ssr1
					N4bp2l1		Rfc4	Calhm2		Lsr		Gapt		Traf1		Rasa4	5031439G07Rik					Idh2			Lap3
					Tmem8		Bzw2	Matk		Sfmbt1		Cmtm7		Fam89a		Tubb2a	Fam46a					Plxnc1			Tor2a
					Ctsh		Timm8b	Jak2		Pgap2		Slc38a1		Anxa2		Rcn2	Fam213b					Clspn			BC004004
					Tmtc2		Smarca4	Nadk		Mir155hg		Atp6ap2		Scpep1		Isoc1	Tlr2					Pimreg			Fads3
					Bhlhe40		Pcbd2	Ank		Atp6v1b2		Net1		Pak1		Usp12	Nfe2l2					Etv6			Ergic2
					Vcam1		Cd5	Pnp		Birc3		Lpgat1		Ikzf4		Notch2	G6pdx					Fen1			Ccdc167
					Ktn1		Snrnp40	Tbc1d16		Fas		Zcchc24		Stxbp3		Plekhm3	Evi2a					Micu1			Sec16a
					Map3k14		Topbp1	Itpr1		Rab13		Rgs18		App		Tiam1	Dhx58					Tsc22d1			1110008P14Rik
					Rassf2		Pmf1	Adam23		Dusp1		Ssr2		Itpripl2		Coro2a	Plin2					Batf3			Pigt
					Cacna1s		Ilf2	Bcl3		Rab11fip1		Ivns1abp		Gpr137b		Lacc1	Sap30					Spib			P4hb
					Slamf7		Klk8	Slc29a3		Fbxo6		Fads3				Rtl8b	Creb5					Stk11			Aga
					Spr		Dapl1	Bloc1s2		Tpm1		Fndc3a				Hexa	Tmem86a					Procr			Kcnn4
					Zc3h7b		Pdlim1	Tmem109		Dnajc12		Gnaq				2310031A07Rik	Lat2					Lysmd2			Alad
					Tbc1d9		Elof1	Lrrk1		Galnt7		Flt3				Stard3nl	Skap2					Plk4			Calu
					Mcemp1		Gimap5	Plekho2		Rftn1		Dnajc3				Ppt2	Dna2					Mef2c			Mgat2
					Mdfic		Ncapd2	Nagpa		Cmtm6		Mlec				Phactr2	Myd88					Mxd3			Rrbp1
					Ell2		Tipin	Il1b		Atl3		Ctsz				Nckipsd	Il13ra1					Skap2			Tmed10
					Bcl2l14		Rpa2	Uap1l1		Nsmce3		Ccdc162				Glrx	Guca1a					2900052N01Rik			Nomo1
					Shtn1		Gstp3	Raph1		Gpr132		Tspan31				Tep1	Lgals3bp					Dbf4			Mydgf
					Vwa5a		Rpa1	Mob3b		Abcg1		Sirpa				Apex1	P2ry13					Trps1			Htatip2
					Rnf115		Ssbp4	Rps6ka4		Nfkbib		Cnp				Sh3pxd2b	Cd180					Asf1b			Pon2
					Bcl2a1b		Cdkn2d	Atf6		Rap2a		Pqlc3				Eif4ebp1	Amdhd2					Hist1h1d			Phgdh
					Iscu		Casp8ap2	Ifngr2		Shtn1		Fgfr1op2				Myo18a	Ppfia4					Hist1h2ab			Akap17b
					Lactb		Rfc1	B4galt4		Ktn1		Pmepa1				Mrps28	Metrnl					Slc25a10			Copg1
					Dnajb9		Mtch2	Slc31a2		Tnfaip3		Serinc3				Gpr4	Tcn2					Spi1			Tbl2
					Abcg1		Kpnb1	Pik3cb		Rasa2		Timp2				Rab39	Slfn5					Pacsin2			Tmem263
					Ggta1		Cnih4	Tnfrsf1a		Plscr1		Sla2				Mtmr4	Pak1					Pglyrp1			Laptm4a
					Ccng2		Cops5	Cnpy3		Zfp366		Plxdc1				Vav3	Zfyve9					Cep128			Ufsp2
					Nr2f6		Pfkp	Ybx3		Ubash3b		Creld2				Col23a1	Irf7					Hist1h4d			Arhgap6
					Enox2		Commd1	Slk		Irf8		Blvrb				Mfsd14a	Zfp710					Colgalt1			Iqcb1
					Sav1		Nop58	Syngr2		Clu		Mapkapk2				Pnp	Ms4a4c					Tyms			Trib1
					Spi1		Tlk1	Snx10		Sepsecs		Creg1				Ruvbl1	Rsad2					Adm			Spcs1
					Serinc5		Gtf2f1	Ap2a2		Tnfrsf1b		Ccr5				Bloc1s2	Soat1					Cdkn3			Yif1b
					Pias3		Agfg1	Rnf13		Zbtb38		Prdx5				Adap2	Adam15					Cd300a			Manea
					Itpripl2		Ilk	Phactr2		Triobp		Bmp2k				Ap1b1	Cfp					Marcks			Plcg2
					Stx11		Dph3	Ckap4		F11r		Gas7				Polr1a	Arap1					Syk			Ufm1
					Jup		Rnaseh2b	Cd180		Akap2		Rhobtb2				Parp12	Abr					Tbc1d9			Rasgrp3
					Ly96		Polr2c	Fuca2		Ube2e3		Trim30d				Rnf150	Slc12a9					Themis2			Adssl1
					Spint2		Sh2d1a	Sigmar1		Map3k14		Fes				Lmo4	Il6ra					Slc43a3			Hsp90b1
					Plekhb2		Mrpl4	Ehbp1l1		Thap2		Rnaset2b				Hps5	Stx3					Ddr1			Mib1
					Myo1c		Stk10	Mapkapk2		Spint2		Ergic1				Ppa1	Glrx					Slc35b4			Gm16174
					Tmem131l		Pin1	Il13ra1		Ube2z		Calcoco1				Trit1	Alas1					Iqgap3			Spty2d1
					Myo1g		Lgals9	Apobr		Tuba1c		Map7d1				Sowahc	Prdx5					Nrg2			Cers2
					Phlpp1		Pstpip1	Sh3bgrl		Mtif3		Ldhb				Agpat5	Arl11					Ube2c			Odc1
					Rab8b		Cenpe	Tmem131		Cd200		Rftn1				Polr2l	Casp4					H2afx			Smpd1
					Clip2		Sdf2l1	Mycl		Wdr91		Spint2				Rnpep	Csf2rb2					Ackr1			Msi2
					Gypc		Actl6a	Ube2f		Bcl2l1		Plekho1				Tubb6	Snx10					Mns1			Lamp2
					Tubb2a		Dap3	Lpcat2		Zfc3h1		Lat2				Map4k1	Ly6c2					Rad51			H1f0
					Fam177a		Ccna2	Specc1		Klf6		Man1c1				Slc35b1	Znfx1					Nsd2			Ss18l2
					Snx10		Nt5c3b	Rell1		Ptpn21		Ppm1m				Nfix	Hfe					Dennd4a			Mrpl57
					Atrnl1		Pgp	Plekha1		Irf5		Bri3bp				Cks1b	Cd40					Cbx5			Aldh18a1
					Pdcd1lg2		Ubl4a	Rbm47		Cacna1s		Tcf12				Tbxas1	Atp6v1b2					Mad2l1			Atxn1
					Klf6		Tacc3	Man2b1		Josd1		Dnajb9				Cd9	Dennd1a					Hist1h2an			Creg1
					Slc6a6		Pigx	Etv6		Rab8b		Adk				Gm2a	Casp1					Knop1			Irs2
					Adam11		Prkch	Rgs12		Cblb		Apc				Gm3336	Gsn					Efcab11			Timm17b
					Rbpms		Snrpa	Ptprj		Trim35		Cope				Cacna1s	Adap1					Fabp5			Ggcx
					Anxa2		Nucb1	Nucb2		Tor1aip2		Slco4a1				Plcb2	Gm2a					Cep170			Gpr180
					Tnfaip2		Strap	Efhd2		St3gal5		Itgax				Gsap	AB124611					Ckb			St8sia6
					Crybg1		Emc7	Hsd17b12		Cdc42bpb		Tgfb1				Sgk3	Abcg3					Atp1b1			Arfip2
					Prex1		Cdc34	Syk		Mtf1		Abi3				Evi2	Adam17					Baz2b			Sar1a
					Trim7		Ndfip1	Tet2		Mthfsl		Gpcpd1				Golim4	Plac8					Prcp			Tmem184c
					H2-Eb2		Erg28	Dnase1l3		Itm2c		Gatad1				Pde1b	Blvrb					Syce2			Tm2d3
					Rasa2		Tk1	Tmem106a		Sgpl1		Acsl1				Zfp282	Ddhd1					Daam1			Os9
					Csf2ra		Kif15	Zmiz2		Phyh		Pirb				Pianp	Creg1					Hipk2			Myo5a
					Prr14		Ppa1	Rin3		Ramp3		Pip4k2a				I830077J02Rik	Ap1s2					Hoxa7			Gla
					Mapk3		Ing1	Eif4ebp1		Iscu		Cd38				Jpt2	Ifi44					Rad51ap1			Ergic3
					Efna2		Hspa14	Osgep		Gpc1		Gpr146				1810043G02Rik	Ifitm1					Rrm2			Tmem176b
					Pdlim5		Tpx2	Smim3		Plekhb2		Jun				Hsd17b12	Ptprj					Slamf7			Ostc
					Polr3c		Gars	Casp6		Bcl2a1b		Sept11				Fuca1	1600010M07Rik					Evi2a			Lgmn
					Mkl1		Cd2bp2	H2-Oa		Ift43		Themis2				Ifi204	Aldh2					Clmn			Hk2
					Cyp51		Prim1	Degs1		Prr5l		Atp6v1d				Extl3	Cndp2					Ube2e3			Dpp3
					Syngr2		Eri1	Zeb2os		Ralb		Cbfa2t3				Ly86	Anxa4					Snrnp25			Sec11c
					Slc2a6		Ppih	Bhlhe40		Snap23		Lamtor4				Ubfd1	Bcl2a1a					Enox2			Rpia
					Rftn1		Xpo1	Btk		Pmvk		Bscl2				Coq2	Oas3					Lrrk2			Lars
					Csf2rb2		Prkcsh	Ufsp2		Prr14		Ccdc88a				Chchd6	Klrk1					Cdc20			Tmem147
					Ncf1		Gm8186	Irf5		Gca		Bcl7c				Rpf2	Gsap					Hist1h2ae			Rilpl2
					Arl5c		Taf12	Eepd1		Sox4		Trim30a				Fndc5	Il1r2					Fbxo5			Trp53i11
					Rasa4		Clspn	Arl8b		Zbtb18		Mydgf				Plekha1	Slc31a2					Rcc1			Cope
					Fcer1g		Cldnd1	Dnajc25		Tcf7l2		Clcn5				Preb	Tnfsf12					Ckap5			Glmp
					Slamf1		Mitd1	Irf2bp2		Ggta1		5031439G07Rik				Pdcd2l	Ccdc86					Dtl			Hmgn5
					Tyk2		Nfyb	Fam69a		Mpeg1		Scamp2				Nmral1	Gpr65					Pole			Nars
					Marveld1		Gatad2a	Itpripl2		Dennd4a		Eid1				Xbp1	Plekho1					Cep63			Ormdl3
					Id2		Bex3	Carmil1		Glipr2		Slc35b1				Vamp3	Synj1					Phc1			Itfg2
					Il13ra1		Acsl5	Rab43		Apool		Inpp4a				Cnpy3	F11r					Gnb4			Lrrc8d
					Iffo2		Surf4	Soat1		Arl5a		Dnajb11				Zfhx3	Oas2					Tfeb			Slc48a1
					D17Wsu92e		Rilpl2	Colgalt1		Pnpla8		Ptp4a3				Gtf3c6	Ninj1					Slc15a4			Lman2
					Insl6		Hdac7	Cyfip1		Atp11a		Slc27a1				Fkbp2	Ifngr2					Racgap1			Vmp1
					Ifitm2		Tpst2	Ddi2		Rnf115		Sdf2l1				Vrk2	Cln8					Bard1			Atl2
					Cd80		Polr2i	Ssr1		Pxn		Creb3				Sipa1l3	Irf5					Ska1			Ndfip1
					Zfc3h1		Lpxn	Rab24		Kansl3		Bcr				Tpd52	Socs3					Ccdc112			Slc33a1
					Ncf2		Mta2	Herpud1		Cd86		Kynu				Pafah1b3	Gsdmd					Rgs18			Gadd45b
					Cat		Glrx5	Arl10		Serpinb1a		Rab24				Isyna1	Oasl1					Bend4			Gnl3
					Kpna3		Larp7	Tfeb		Rap2b		Tom1				Prpf19	Trim30d					Hist1h2ap			Cdv3
					Eno2		Sfxn1	Ptov1		Gusb		Lman1				Cd244	Gng12					Slc14a1			Gale
					Aebp2		Fam162a	S100a6		Palld		Klrd1				Plp2	Mapk14					Mmaa			Ufl1
					Stoml1		Snrnp25	Abcd1		Polr3c		Zc3h12c				Dnajb14	Grina					Cenpn			Alg14
					Mir155hg		Cst7	Rubcnl		Birc2		Cyfip1				Il10ra	Cd244					Lrrc25			Cdc34
					Gpcpd1		Rbmxl1	Mia2		Rbpj		Dgcr6				Lmo1	Gm19951					Csnk1e			Bet1l
					Triobp		Cnpy2	Trappc5		Slamf1		Laptm4a				Gnaq	N4bp1					Chaf1a			Lmf1
					Serpinb1a		Mrpl40	Baz2b		Eno2		Rnf187				Pfkp	Stat2					Ctsh			Ppp3cc
					Thap2		Casp3	Nptn		Dusp5		Mpnd				Fasn	Gcnt2					Depdc1a			Glt8d1
					Nek6		Hist1h1b	Inpp5d		Trafd1		Rilpl2				Ccdc88a	Slc7a7					Dhx57			AU020206
					Itm2c		Rpn1	Ipo7		Polb		Cops4				Tmem131	Anxa1					Rtn1			Kdelr1
					Sdhaf1		1110008P14Rik	Tmem55b		Car13		Necap2				Snx10	Ifngr1					Bri3bp			Sec23b
					Lrrc8c		Lgals3bp	Oraov1		Sel1l		Aaed1				Magt1	1600014C10Rik					Fes			Atf6b
					Gbp2		Trappc1	Pdxk		Gm10851		Pdia4				Hps4	Rab31					Lrp8			Ubfd1
					Crebl2		Cenpm	Ptk2		Arfgap3		Asph				Sh3tc1	Mpp1					Slco5a1			Glb1
					Sh3bp1		Psmd1	Pcyt1a		Rhebl1		Kdr				Rubcnl	P2rx7					Lta4h			Slc3a2
					Tnip2		Dbf4	Tmem238		Aftph		Nucb1				Papd4	Entpd1					Dna2			Tspan13
					Ikzf4		Ssbp3	Klrk1		Id2		Scap				Pi4k2a	Rtp4					Mycl			Scfd1
					Dennd4a		Tmem126a	Uvrag		Adap1		Atf6				Nsmaf	Stx7					Nelfe			Ubxn4
					Trafd1		Stag1	Tmed3		Extl1		Gpr137b				Eef1e1	Tnfrsf1b					Gm14548			Nudcd1
					Mxi1		Cisd1	Qk		Map4		N4bp3				Slco3a1	Cers6					Ccnb1			Atp13a1
					Cd1d1		Cnot6	Notch2		Sbno2		Colgalt1				Mb21d1	Nampt					Cd80			Lrpap1
					Dynll2		Dcps	Plac8		Tank		Gng2				Tlr12	Fhod1					Cdk2			Cbx4
					Atmin		Ptpa	Jarid2		Ift172		Arid3a				Cenpv	Ncf4					Cbfa2t3			Hist1h1e
					Pmvk		Adprh	Ltbr		Ncf1		Spcs3				Fancl	Rrbp1					Ccdc102a			Trappc2l
					Dusp22		Cdc123	Sdccag8		Umad1		Epn1				Hyou1	Trim30b					Stk32c			Pgm3
					Sema4a		Gmps	Cyp27a1		Kdm2b		Pml				Iars	Dnase2a					Cdkn2c			Pigk
					S100a1		Ncapd3	Agpat4		Gm12216		Iqgap2				Atp2a2	Ctsh					Zfp516			Btg3
					Inf2		Babam1	Tmem147		Sdc3		Jade1				H2-Ob	Scarb2					Jak2			St14
					Traf1		Cdc25b	Cuedc2		Fut8		Slc25a12				Ramp1	Pgd					Hck			Rab1a
					Sdc3		Fen1	Eef2k		Nfkbie		Bst2				Ivns1abp	Tmem176b					March1			Tubb2b
					Prr5l		Sf3a3	Hspa1a		Pafah1b3		Cfp				Csf2rb	Cdc42ep2					Hsd17b4			Chpf2
					Sirpa		Mrpl41	Lta4h		Adam19		Kdelr1				Kynu	Slc31a1					Stard7			Lat2
					Slc25a10		Aak1	Ubl3		Cat		Cuedc2				Herpud1	Hps3					Ncapg2			Vamp7
					2510009E07Rik		Mical1	Ap1s2		Flnb		Sh2b2				Man2b1	Gbp2					Hk2			Eny2
					Ccr7		Brd8	Bmyc		Zfp296		Gria3				Aldh9a1	Srgap2					St8sia6			Mrpl37
					Rab32		Tuba1c	Srsf9		Plin2		Sec24d				Dynlt1f	Slc15a4					Hist2h2ac			Tm2d2
					Cblb		Cit	Tspan13		Rasal2		Derl1				Efhd2	Efhd2					Snx10			Tars
					Atl3		Hist1h1e	H2-Ab1		March5		H2-M3				Fundc1	Sema4d					Ska2			Dok3
					Sel1l		Hras	Tns1		Sav1		Sema4d				Fam105a	Vcam1					Rab29			Gstp1
					Tango2		Anapc15	Pqlc1		Cx3cl1		Prss30				H2-DMa	Slc43a2					Pkmyt1			Zbp1
					E130311K13Rik		Dera	Dpp4		Pi4k2b		Ddi2				Mapk14	Sbno2					Clec4a2			Ikbip
					Irf4		Hopx	Gnaq		Nfat5		H2-Oa				Nop16	Magohb					Rad54l			Tmbim4
					Akap2		Acot7	Atp6ap2		N4bp1		Hes6				Sumo3	Pygl					Atad5			Pycr2
					Trps1		Med30	Ly6i		Selenom		Zdhhc14				Ehbp1l1	Acsl1					Rsu1			Clpb
					Cd44		Etfa	Usp12		Mgat4b		Ptprj				Coro1c	S100a4					Prr11			Grn
					Sepsecs		Rfc5	Snx9		Pex13		Pip5k1c				Cltb	Tm6sf1					Rnf130			Eif2ak3
					Lamp1		Exosc3	Sdc3		Nagk		Nudt19				Pdia6	Ctsl					L1cam			Desi1
					Smad1		Qars	Csf2rb2		Leprot		Uggt1				Tnfrsf1a	H2-DMa					Fmr1			Gng12
					Nabp1		Plp2	Xbp1		Trip10		Selenot				B4galt4	Lmo4					Arhgap19			Emc7
					Mink1		Kif2a	Mpp6		Nectin1		Cldnd1				Mlec	Maf					Slc29a1			Eprs
					Nenf		Prelid3b	Adap1		Anxa7		Nfam1				Got2	Eif2ak2					Sirt1			Marc2
					Sdc4		Trim27	Map4k1		Xlr		Trabd				Srm	Plaur					Nuak1			Mki67
					Ptafr		Knl1	Bcat2		Sirt1		Ly6a				Cd300c2	Isg15					Spdl1			Selenok
					Icosl		Cbfb	Ctnna1		H1f0		Il10rb				Cnih4	Ctsb					Rab30			Cltb
					Efhd2		Lyar	Tcirg1		Rab30		P2ry13				Sh3bp1	Rnf213					Vcam1			Arrdc3
					Micu1		Nup50	Fem1c		Tnni2		Arhgap5				Sfxn1	Leprot					Uap1			Cd2bp2
					Ifngr2		Eif4e	Tm2d2		Csrp1		Uso1				Atg3	Vsir					Paxbp1			Cebpb
					Aldh1a2		Txnl4a	Mcub		Tapbpl		Gpm6b				Tmem55b	Gbp7					Pmaip1			Mia3
					Arhgap5		Sar1b	Gpr146		Eps15		Dclre1c				Nsun2	Rasgrp4					Nadk			Golga4
					Pik3r5		Orc6	Tmem219		Tnfrsf9		Cdk5rap3				Rtca	Sgpl1					Ifitm6			Cdc25a
					Stard7		Cdk2ap1	Mtpn		Sqstm1		Dnajb14				Treml4	Rhoq					Cenpw			Strbp
					Nck2		Ddb1	Pqlc2		Sema4c		Gm30211				Tmem109	Lyl1					Dennd5a			Ssr4
					Clptm1		Tcerg1	Magt1		Jup		Fmnl2				Creg1	Atp6v1a					Kifc1			Alg2
					Mapre2		Mrpl35	Diaph2		Tmem123		Atraid				Hk3	Fam174a					Acot7			Gm5914
					Tmcc1		Trim28	Dnmt3a		Sik3		Gm5617				Atp8a1	Tmem176a					Elk3			Pink1
					Gpr68		Ppil1	Nop16		Tax1bp3		Ppm1h				P4hb	Frrs1					Rnaseh2b			Impdh1
					Lacc1		Cd96	Dapp1		Esam		Nr2c2ap				Mrpl42	Atp13a2					Hmgn3			Srp19
					Asl		Cenpf	Gm5547		Gucd1		Glmp				Prkar2b	Ehbp1l1					Csf2ra			Cd44
					Trim35		Nudt5	Nfkbie		Spr		Pgls				Tbc1d8	Ccdc88a					Atp11a			Dpagt1
					Cd86		Glo1	Rrbp1		Tbc1d14		Ssr3				Ube2f	Mfsd1					Eif4ebp1			Tram1
					Rras		Mad2l1	Npc1		Txndc17		Atp6v0d1				Pacsin2	Kdm7a					Tnfaip3			Mxd4
					Epb41l2		Uchl5	Il6st		Tango2		Hsp90b1				Cd3eap	Leng9					Vangl2			Tmem176a
					Mllt6		Cops3	Tnni2		Atp2b1		Cd2ap				Fam102b	Daglb					Tmem109			Cenpv
					Rubcn		Timm17b	Ccdc86		Gtf2a1		Cd300a				Vps9d1	Map7d1					Ddah2			Cars
					Tmem18		Azin1	Pacsin2		Nr4a2		Amfr				Uap1l1	Kctd12					Clec4a1			Tirap
					Rabgap1l		Gm17018	Ass1		Tyk2		Ceacam1				Gpd2	Rras					Slc4a8			Srp72
					Pvr		Prdx4	Epn1		Endod1		Tubb2a				Ehd4	Dram2					Fam49a			Slc1a5
					Cflar		E2f2	Exosc5		Rel		Tmem55b				Cldnd1	Litaf					Raph1			Sec31a
					Stat5a		Pdha1	Ptafr		Gm37422		Smim24				Cd300a	Ube2l6					Fzr1			Mrps28
					Got1		Mrps17	Rogdi		Pi4k2a		Erp44				Txndc16	Atp6ap1					Il4i1			Rab3d
					Traf6		Tnfrsf18	Reep3		Jak2		Ergic3				Ppp1r2	Ifit1					Vrk2			Cited2
					Pygl		Psat1	Crlf2		Micu1		Pgam2				Lpgat1	Tlr1					Gm42031			Csnk1e
					Lmna		Prkag1	Ctsz		Ptov1		Sik1				Adam19	Sgk3					Fignl1			Mmadhc
					Vps39		Cd6	Tiam1		Nfil3		Gne				Tmem147	Hexb					Irf2bp2			Dus1l
					Dapp1		Pcnt	Cpne3		Rasip1		BC004004				Cd2ap	Mvp					Trip13			Gba
					Nfil3		Arl2bp	Arsb		Ece1		Rpn1				Chchd4	Zbp1					Pex16			Spcs2
					Neat1		Knstrn	Nr2c2ap		Ifngr2		Bet1				Lat2	Irf2bp2					Tmem19			Sar1b
					Rptor		Dok2	Dock5		Cers6		Srpr				Ptcd2	B3gnt8					Mcm5			Sec22b
					Gsdmd		Gm19585	Gpr183		Ppp1r15a		Rufy1				Gpr65	Stard3					Cdca5			Slc30a7
					Necap2		Ckap5	Nfu1		Igsf9		Ppt1				Mettl1	Diaph2					Uvrag			Abcb1b
					Yeats2		Rpa3	Fam174a		Ptprj		Rhbdf2				Wdfy2	Sdcbp					Kmo			Siah2
					Cd200		Akt1	Mical1		Pias3		Hoxa7				St6galnac4	Ppp1r9b					Ncapd3			Tmem192
					Ppp1r15a		Odc1	BC028528		Sowahc		Tmem147				Plekhf2	Tbc1d2b					Zbtb18			Bcl2l11
					Prkcd		Sike1	Kdm7a		Gng12		Rbm47				Tsc22d1	Rassf4					Odf2			Nat9
					Dip2b		Il18r1	Pmaip1		Rspry1		Chd9				Hells	Cd44					Brca1			Zfp64
					Itgb1		Cyb5b	Coro2a		Smurf1		Polr3gl				Elac2	Fndc3a					Ankrd27			Mcfd2
					Slc22a15		Sart1	Map7d1		Rab32		Glipr1				Jarid2	Fam105a					Filip1l			Cdc123
					Ehbp1l1		Naa50	Anxa5		Ccr7		Wfs1				Atf6b	Cdkn1a					Gpr141			Ebp
					Eps15		Mcm2	Relt		Slc26a2		Dctpp1				Id2	Gusb					Tex9			Copb2
					Far1		Mllt3	Rsu1		Coro2a		Chst12				Zfp398	Orai1					Fh1			Ifitm3
					Hmgcs1		Cmas	Zfp366		Zdhhc14		Mast4				Nrros	Napsa					Gatsl2			Mphosph10
					Ccdc50		Cdk1	Milr1		Prcp		Calhm2				Tfg	Znhit1					Wdr86			Slc44a1
					Tmem168		Batf	Ids		Myo1c		Tlr12				Lpar6	Cstb					Jarid2			Ndufs3
					Mx1		Trim59	Rufy1		Dlgap4		Ppif				Fam91a1	Pkig					Tnip3			Zfp330
					Ptms		Nabp2	Slc38a9		Prkra		Ubl7				Trf	Sorl1					Oraov1			Man2a2
					Nsmce3		Cd160	Necap2		Tmem131l		Frmd4a				Ube2e1	Gbp5					Cd244			Serinc1
					Pbx3		Camk4	Hpse		Ccl5		Ebpl				Khk	Ctsz					Gkap1			Trim24
					Polb		Cd226	Gcnt1		Ttyh3		Fdps				Pirb	Jarid2					Cenph			Ascc3
					Alkbh6		Ttc39b	Rnpep		Lpcat1		Golgb1				Trio	Renbp					Kmt5a			Praf2
					Klhl5		Vmp1	Abr		Tmem168		Atp6ap1				Ifngr2	Bmpr2					Ctc1			Atraid
					Slc26a2		Me2	Tgfb1		Ehd1		Stt3b				Tmem219	Hif1a					App			Coq9
					Colgalt1		Impa1	Arhgap17		Myadm		Cd209d				Ybx3	Ethe1					Hist1h1e			Tmem208
					Tuba1a		Tfdp1	Ifitm1		Arl5c		Txndc11				Afg3l1	Susd3					Elmo2			Ccrl2
					Csrp1		Hikeshi	Orai3		Gsto1		Yipf5				Ppp2r3c	Lcp2					Klhl18			Tmem30a
					Tyrobp		Nfatc1	Lamp2		Gfer		Syne2				Pes1	Ppp1r12c					Gch1			Chst12
					Znfx1		Sept11	Stk40		Dnm1l		Clec9a				9530059O14Rik	Sh3bgrl					Foxm1			Nans
					Scamp2		Pdlim2	Plpbp		Pdcd1lg2		Ccpg1				Nufip1	Snx18					Ect2			Tm9sf2
					Mthfsl		Lsm1	Ttc7		Mink1		Atp1a3				Frmd4b	Dpy19l1					Basp1			Ubr3
					Ccl5		Pglyrp1	Fkbp15		Rassf2		Nenf				Tmem51	Sdc4					Bora
					Gm21188		Frmd8	Hmgcl		Wipf2		Padi2				Ufsp2	Pgap2					Cdk2ap1
					Nfya		Rad51	Tmem256		Aif1		Trf				Bcap29	Tcf7l2					Hjurp
					Ube2e3		Haus4	Rara		A630072M18Rik		Tor2a				Dpagt1	Olfm1					Gen1
					Parp8		Ift27	Dcxr		Rnf216		Cpne3				Ttc7	Dnajb14					Pla2g4a
					Atxn7l1		Nxt1	Csnk1e		Mfhas1		Hspa13				Lmnb1	Fgd2					Hells
					Dnm1l		C1d	Amdhd2		Peak1		Phactr2				Naa25	Arrb1					Clpb
					Pde4b		Elf4	Irf4		Zfp945		Fgd2				Ass1	Hsd17b11					Ttk
					Mgat4b		Dhfr	Fcgr2b		Zfp217		Stxbp2				Aldh3b1	Pot1b					Pola1
					Kif1b		Slc1a5	Stat5a		Nup85		Pdpk1				Tmed3	Xaf1					Bbs9
					Adam19		Zbtb1	Fam98c		D17Wsu92e		Tns1				Fosb	Trib1					Haus4
					Malt1		Lag3	Acot7		Luzp1		Stoml1				Parp8	Gdap10					Ube2d1
					Csrnp1		Idh3a	Coro1c		Pmaip1		Gpr171				Arl3	Itgb2					Zbtb12
					Leprot		Tfam	Tax1bp3		Il4ra		Yif1a				Bcl11a	Ddx58					Xpo1
					Gnl2		Rfc3	Gsto1		Traf1		Rilpl1				Kcnip3	Mtm1					Mtmr4
					Mob3a		Usp50	Ppp1r21		Atxn7l1		Siglecg				Mindy3	Tmem219					Tmem55b
					Rala		Nusap1	Synj1		Mxi1		Rnf149				Mfsd12	Fuca2					Ivns1abp
					Prkx		Serpinb6a	Klhl5		Synj1		Mycl				Sh3bgrl	Tgfb1					Trim7
					Kdm1b		Map4k2	Acsl1		Grasp		Zfp131				Ap3d1	Dck					Bcl9
					Uvrag		Ccnb1	Bnip2		Gins3		Plcg2				Spg21	Rnf19b					Mthfs
					Tuba1c		Ncapg2	Pdia6		C130026I21Rik		Ehd4				Nars	Fos					Kif18a
					Rspry1		Hist1h4d	Parvg		Spi1		Acbd5				Wdr12	Lamp1					Bcl2a1b
					Rtn4		Mrpl27	Slc30a4		Zfp513		Traf4				Cyb5r3	Rufy3					Cks2
					Ccdc28b		Mtf2	Batf3		Myof		Tmed7				1500011K16Rik	Cd274					Tnfrsf11a
					Hmg20b		Kcnab2	Hipk2		Slc8b1		Plxnb2				Plpbp	Dhx38					Asb2
					Nlrc5		Ap1s1	Borcs6		Nav1		Snx29				Dynlt1a	Rab1a					Relb
					Il3ra		Id3	Aif1		Rufy3		Rai1				Leprot	Rhob					Zbtb46
					Itga4		Ncapg	Mvp		Clptm1		Naga				Ywhag	Tpi1					Topbp1
					Spag9		Tcf19	Adpgk		Syngr2		Rnf130				Map2k3	Sat1					Ilf3
					Trio		Mns1	Ptms		Vrk2		Sort1				Plxdc1	Pik3cb					Cep290
					Kdm2b		Eif1ad	Pde4dip		Mpp5		Plek				Ccdc107	Trafd1					Trim28
					Zfp296		Mrps9	Nfix		Rala		Pde4a				Impa2	Sla					Brip1
					Gca		Dpysl2	Abhd12		Nampt		Igsf8				Iqgap2	Nfix					Hist1h3e
					Pde4dip		Gata3	H2-Eb1		Rab12		Fam117a				Piezo1	Pdxk					Marcksl1
					Zfand6		Cxcr3	Slc36a3os		Lrrfip2		Arhgef10				Txndc5	Vwa5a					Mreg
					Zfp516		Gstt2	Spag9		Zfp524		Ftx				Card19	Ncf1					Flvcr1
					Synj1		Letm1	Cbl		Tuba1a		Serinc5				Bid	Ifit3					Hebp1
					Cstb		Agpat3	Ankrd13a		Mdfic		Cpne2				Usp50	Arhgap17					Cenpk
					Pdxk		Lrmp	Susd3		Micall1		Kdelr2				Arap1	Mcfd2					Prss30
					Map4		Prpf19	Ywhag		Kif16b		C130026I21Rik				Gtf2e2	Atp6v0d1					Il1r2
					Glipr2		Acly	Arhgap39		Ldlr		Slc39a7				Ccdc88b	Itpripl2					Nek2
					Mthfs		Kif11	Zmiz1		Nr4a3		Coro7				Exosc5	Nagpa					H2-DMa
					Nup88		Kif20b	Snx1		Itpripl2		Gm5086				Cdc25a	Acvrl1					Mapkapk2
					Ehd1		Ccdc25	Leprot		Znfx1		Chst15				Lars	Eif4e3					Shb
					Phf21a		Myg1	Atg3		Mapre2		Arhgap27				Fh1	S100a6					Arhgef2
					Plekha1		Kdelr2	Pip5k1c		Chp1		Spty2d1				Srsf9	Slc35c2					Trim37
					Eid1		Ddx27	Uck2		Arrdc1		Sirt3				Abca3	Tfe3					Nfkbie
					Tnrc18		Ipo5	Plxnc1		Tmcc1		2310039H08Rik				Larp1b	Isoc1					Klhl5
					Atf5		Eef1akmt1	Dtx2		Ccdc50		Pdzd8				Prkcd	Ldlr					Havcr2
					Plin3		Snx4	Cyth4		Hmg20b		Ptafr				Gmpr2	Slc8b1					Mcm7
					Tmem127		Hmgb3	Nfkb1		Mif4gd		Uba5				Smim3	Fam111a					Cd7
					Luzp1		Prc1	Cd40		Lrrc8c		Fndc3b				Sema4a	Reep3					Sbno2
					Dnase1l1		Pdia4	Mtmr4		Nup98		Snd1				Nfu1	Blvra					Plxnd1
					Hist1h2bc		Dlgap5	Zfand5		Erlin1		Serpinh1				Ift22	Lmo2					Tfdp1
					Plscr1		Cdc20	Creg1		Myo1g		Tmem106c				H2-Ab1	Sema4a					Ercc6l
					Pbxip1		Nsmce2	Arrdc4		Suox		L3mbtl3				Gmppb	Ddi2					Slamf8
					Renbp		Hmmr	Atp6ap1		Scamp2		Plp2				Ctnna1	Lgals9					Cdc45
					Zbtb38		Vrk1	Erlin1		Gga2		Tmem214				Lrrc59	Rreb1					Kif14
					Gdi1		Nudcd2	P4hb		Smad1		Slc39a14				Tor3a	Irgm2					Tbc1d16
					Slc46a3		Hist1h4i	Slc6a6		Nck2		Insig1				Gdpd5	Slfn1					Sept11
					Ptprj		Nrm	Ube2e1		Ly96		Slc15a3				Ppan	Pisd					Bmp2k
					Zfp809		Itpa	Rps6ka1		Parp8		Ankle2				Lyst	Parp14					Tcp11l1
					Ccnd1		Taf1	Sdad1		Sdhaf1		Slc30a5				Noc2l	Abhd12					Vegfb
					Umad1		Atic	Gpn1		Akt3		Adam19				Tmem238	Dstn					Gmnn
					Uba7		Iqgap2	Stx16		Spop		Gpr155				Rala	BC037034					1700025G04Rik
					Ncoa4		Drg1	Nod1		Lmna		Sgcb				Oat	P4hb					Rasgrp4
					Aftph		E2f4	Zyx		Chpt1		Fosb				Prcp	Plxnd1					Mb21d1
					Chp1		Rdm1	Runx2		Irf1		Grhpr				Acadl	Atp6v1e1					Rnf40
					Ehmt1		2310001H17Rik	Timm10b		Crem		Tubb2b				Nptn	Heatr5a					Hspa4l
					Actn1		Isy1	Cd2ap		Hist1h2bc		Gm12253				Vma21	Mia2					Dnajc25
					Skap2		Atf1	Stxbp2		Fuca1		Il10ra				Mtpn	Runx1					Ctnnd2
					Mrpl14		Tceal9	B9d2		Sfi1		Mfsd12				Slc25a39	Fam49a					Mfsd14b
					Izumo4		Eed	Slc43a2		Abcc1		Nrp1				Spint1	Ube2f					Bach1
					Dnajb14		Spata13	P2rx4		Tnip1		Hyou1				Taf13	Tctex1d2					Tmem141
					Abcc1		Scd2	Snx18		Pik3r1		Sh3bp4				Slc25a45	Ftl1-ps1					Myo1f
					Asap1		Pigt	Ifnar2		Arfrp1		Prkag2				Stx3	Rap2a					Spag9
					Tbc1d15		Kif22	Csgalnact2		Khnyn		Trp53i11				Magohb	Man2b1					Smarcc1
					Nfkbie		Atxn1	Oat		Zfand3		Arhgap32				Ltbr	Cnih4					Far1
					Bsdc1		Lage3	Ankle2		Abhd16a		Cnot8				Arrdc4	Ass1					Rnf216
					Foxn2		Fcho1	Itpripl1		Gdap10		Il11ra1				Pepd	Tor1aip1					Rnf149
					Arid1b		Hcfc1			Izumo4		Dnajc13				Pim1	Fkbp2					Cyfip1
					Ppp4r2		Fbxo5			Pim1		Tm2d2				Morf4l2	Ggct					Man1a
					Atp2b1		Srsf4			Rras		Rubcnl				Prr5	Psap					Tbc1d5
					Tapbpl		Map4k1			Ythdf2		Slc44a1				Fos	Stard5					St8sia1
					Peak1		Cpsf2			Slc25a38		Gpr35				Trib1	Acaa1a					Zfp608
					Fam89a		Nrp1			Pla2g16		Vps37a				Vkorc1l1	Cyp27a1					Cenpp
					Irf5		Cdkn2aipnl			Mkl1		Agtrap				Lman1	H2-Ab1					Kcnip3
					Gtpbp1		Rars			Parp4		Plbd2				Cited2	Neurl3					Brd8
					Baz2b		Wdr76			Skap2		Dtx2				Nudcd2	Apaf1					AC140186.1
					Nagk		B4galt1			Map4k5		Psap				Alyref	Apobr					Zfp710
					Ptov1		Rnpep			Mmp23		Grm8				Chd3os	Sod2					Exoc6
					Ythdf2		Atp13a3			Uvrag		Pepd				Snrpa						Zwilch
					Ctsz		Tubg1			Arid1b		Mtss1				Lpcat1						Ptk2
					Pacsin2		Pds5b			Dnajc10		Atp8a1				Atf6						Hdac2
					Mthfd2		Eftud2			Nr2f6		Snx30				Mrpl2						Cuedc2
					Mfge8		Elovl1			Trim24		Epha2				Yif1b						Tmpo
					Sqstm1		Gins4			Amn1		Zeb2os				Hspa1b						Calhm2
					Fdft1		Timp2			Asap1		Hist3h2a				Abce1						Tjp2
					Kdm6b		Stt3b			Nub1		Msmo1				Trim30b						Bcl3
					N4bp1		Kif23			Trps1		Nsmce2				Ttc39a						Usp1
					Mmd		Itgb1bp1			Vps9d1		Itsn1				Tyrobp						Auts2
					Cop1		Naa20			Samd4b		Evi5				Mob3b						St3gal4
					Gaa		Ints11			Neat1		Tm7sf3				Arid3b						Sass6
					Cep170		Mpdu1			Hck		Sil1				Ccz1						Rangrf
					Rab30		Fmr1			Fbxw11		Slc9a9				Stx17						1500009L16Rik
					Rela		Rpp25l			Kdm6a		Creb3l2				Ptpa						Mlf2
					Syk		Atp2a3			Tmem106a		Peli2				M6pr						Flt3
					Tctex1d2		Cep250			Atxn1		Cd209a				Apaf1						Haspin
					Bcl3		Atp8b4			Map3k8		Slc12a9				Mybbp1a						Hist1h1a
					Gins3		Ap1m1			Gpcpd1		Cd300c2				H2-Oa						Map2k1
					Camkk2		Tufm			Cetn4		1110032A03Rik				Marcks						Lockd
					Samd4b		Lta4h			Nfya		Mesd				Chuk						Tipin
					Cebpg		Impa2			Kmt5a		Dpy19l1				Rab11a						Rps6ka4
					Psmg4		Atp2a2			Foxn2		P2rx4				Pfdn4						Nasp
					Rsu1		Fh1			Dusp22		Nckipsd				Cycs						Dhrs4
					Sh2b3		Polr3k			Rtn4		Tceal9				Eif2b2						Prim1
							Kars			Fdft1		Lrpap1				Cmtm3						Larp7
							Timm50			Bsdc1		Ostm1				Trim7						Mcm3
							Lrrc59			Ftl1-ps1		Hmgcl				Map3k4						Nfat5
							Prpf38a			Vkorc1l1		Nudt14				Dcaf12						Nrbf2
							Zfpm1			Gabarapl1		Pdcd2l				Stt3a						Atxn10
							Ppp1r7			Crtc2		Stard3				Mia2						Jpt2
							Chaf1a			Sp140		Lztfl1				Pno1						Brca2
							Pola1			Riok3		Ifi44				Yif1a						Usp12
							Pold3			Alkbh6		Hdac5				Nubp2						Npc1
							Psph			Ubxn2a		Gpr108				Trappc1						Magt1
							Acaa2			Ccdc28b		Myb				Arl6						Med9
							Nol12			Manbal		Tifa				Eif1a						Efhd2
							Isyna1			Fbrsl1		Cers6				Sla						Mrpl38
							Cdkn3			Rabgap1l		Cds1				Nudt2						Vav2
							Ppwd1			Sh3bp1		Mgl2				Bak1						Cbx1
							Tmem71			Zc3h7b		Ttc19				H2afx						Golim4
							Rad51ap1			Mapk3		Gm26759				Bnip2						Bcl2a1a
							Pih1d1			Tgif1		Inafm2				Eloa						Nde1
							Sf3a1			Slc22a15		Abhd6				Spcs3						Reep3
							Vma21			Cdc42ep3		Rnasel				Fam174a						Sla
							Ndc80			Nrp2		Man1b1				Idh2						Icam1
							1700097N02Rik			Aebp2		A530032D15Rik				Neurl1b						Frmd4b
							Arhgap11a			Rab22a		Gm14964				Dohh						Gaa
							Faah			Traf6		Fam214a				Acot7						Bcl2l12
							Khsrp			9530068E07Rik		Bola1				Mgat4b						Rcor3
							Nubp2			Arl10		Spin1				Pip4k2a						Eps8
							Egln1			Mthfs		Sigmar1				Lrrfip2						Cop1
							Diaph3			Ppfibp2		Srd5a3				Eefsec						Tm2d2
							Cep57			Hint3		Dag1				Arl10						Epb41l2
							Ncbp2			Ccdc6		BC035044				Zyx						Mcm10
							Cnih1			Grn		Nudt18				Myd88						Blm
							Ss18			Pacsin2		Gmppb				Nagk						Nmral1
							D16Ertd472e			Dapp1		Tpp1				Ipo7						Timeless
							Trpv2			Dip2b		Rp2				Tor1b						Naxe
							Fmc1			Cep350		Lman2l				Sh2b2						Tspan3
							Cenpk			Ttc9c		Rhoq				Larp1						Inip
							Abhd8			Fbxl5		Slc9a1				Mrps18b						Rest
							Mpp6			Lnx2		Paip1				Cpne2						Cep57l1
							Pank2			Etf1		Tmem63a				Ube2e3						Reep4
							Ikzf2			Anxa2		Abcd1				Pigf						Zfp362
							Nelfe			Rgs3		Armcx3				Htr7						Pkib
							Desi1			Procr		Gnptab				Rnh1						Ncf2
							Prkca			Spag9		Pnck				Lmo2						Ddhd1
							Ddx1			Tmem63b		Ldlrad3				Gng2						Casp3
							Ncbp1			Kdm1b		Srprb				Jdp2						C2cd5
							A430005L14Rik			Nbeal1		Ncoa1				Rrbp1						Cdk6
							Msh2			S100a1		Nav2				Cisd1						Rpa3
							Kin			Mef2a		Ern1				Gar1						Cse1l
							Ppp1r35			Itgb1		Bcl7a				Cyb5r4						Olfm1
							Plk1			Sppl2a		Zfp810				Vegfb						Nsl1
							Lrwd1			Ezh2		Rab6b				Me2						Grn
							Fzr1			Nipal1		Ago4				Klhl5						Med11
							Tmem192			Marf1		Pcyt1a				Ddost						Bckdk
							Senp1			Taz		Tnni2				Znrd1						Zc3h7b
							Cenph			Shb		Aldh3b1				Soat1						Psmg2
							Notch1			Crebl2		Ero1lb				Ppp5c						Atad2
							Nde1			Pigyl		Gaa				Hexb						Alyref
							Myo1f			Zfp318		Fam110a				Syce2						Hmgn2
							Plk4			Plcl2		Ccr2				Pttg1ip						Wdhd1
							Mrpl16			Pkib		Ikbip				Dhrs1						Cdc14a
							Rgcc			Wasl		Rtn4rl1				Timm50						Tsen34
							Ccdc82			Cflar		AU040320				Scarb2						N4bp3
							Mrps25			Myo18a		Plcb2				Rufy1						Ptdss2
							Cep192			Lamp1		Vav2				Mrps15						Erlin1
							Tradd			Relt		Enpp4				Mfsd10						Lmf2
							Brix1			Ankib1		Cdc14b				Rnf141						Slc41a1
							Pole3			Enox2		Xrcc6				Flnb						Nudt14
							Rnaseh2a			Icosl		Gmppa				Lrrk1						Prkcd
							Hk1			Mrpl14		Lmf1				Rnd3						Rfc4
							Gins2			Ppp4r2		Alyref2				Ncbp2						Srsf9
							Cdt1			Stard3nl		Stambpl1				Mycbp						Plekho1
							Coro7			Dnajb2		Kansl1l				Coro7						Prdx4
							Hist1h1c			Mcur1		Blcap				Trap1						Pdzd11
							Shcbp1			Renbp		Gm10138				Ptpn11						Lig1
							Hirip3			Zfand6		Tcn2				Mrps25						Ankrd13a
							Nup62			Ankrd35		Vkorc1l1				Mrpl16						Lmo4
							Ckap2l			Ube2f		5430427O19Rik				Mrpl28						Crybg3
							Haus3			Scaper		Slc48a1				Snrpa1						Arl3
							Ppp2r2d			Itga4		Slc2a6				Kctd20						Rassf3
							Hist1h3c			Scly		Mroh1				Nt5c2						Cenpl
							Carnmt1			Ehbp1l1		Zdhhc13				Nop2						Tmem131l
							Get4			Pde4b		Ssfa2				Ubac1						Cenpa
							Fkbp5			Tbc1d10a		Aga				Mogs						Zfp385a
							Dck			Klhl5		Chid1				Inip						Fem1c
							Asxl1			Hmgcr		Csprs				Arrb1						Plin3
							Atad5			Suco		As3mt				Yars						Arhgap1
							Cxcr6			Phlpp1		Zfp608				Cystm1						Cd40
							Pold1			Sh2b3		Wdr81				Vps35						Rgl1
							Htatsf1			Vps39		P2ry6				Slc25a38						Cbfb
							Ppil3			Ehmt1		Ell2				Ctbp2						Brd3
							Dtl			Inpp5b		Mob3b				Htt						Cep295
							Hist1h1d			Pmepa1		Dhcr7				Sec13						Kctd20
							Coro1c			Traf3		Acer3				Mrto4						Chn2
							Ptpn11			Cand1		Btrc				Anapc15						Ndc1
							Spc25			Slc25a10		Trit1				Rtl5						Uchl3
							Parp2			D130040H23Rik		Ldlrad4				Prelid2						Sap30
							Eea1			Crybg1		Rgp1				Polr2i						Hist1h2be
							Rbm10			Casz1						Nudt14						Orc6
							Aurkb			Lpp						Nampt						Ppih
							Hdgfl2			Hbp1						Nop58						Dusp22
							Gpr171			Tbc1d15						Uck2						Jup
							Brcc3			Snx11						Vta1						Nrros
							2010111I01Rik			Mtmr1						Rars						Nup62
							Dcaf15			Mafg						Prelid3b						Bcl7a
							Mrps11			Stx12						Eif2s1						Thoc3
							Ubap2			Ptdss2						Cuedc2						Rufy1
							Usp39			Sod1						Ssr1						Ppp1r12c
							Txnrd1			Fbrs						Uso1						Atf6b
							Rps12-ps3			Mob3a						Cln8						Ddi2
							Anapc1			Nans						Abcd1						Hist1h2ac
							Tox			Ccni						Elmo2						Nfil3
							Rfwd3			Vcam1						Bin3						Anxa3
							Gar1			Spg11						Ak6						Cd300c2
							Ormdl2			Rnf19a						Tex9						Paox
							Mettl26			Il21r						Hsd17b4						Cdk5rap2
							Sgo1			Vopp1						Sod2						P4hb
							Chaf1b			Osbpl3						Eif4g3						Fryl
							Hist2h2ac			Apobr						Bcl2a1a						Degs1
							Rhno1			Sec24d						Fam98c						Carhsp1
							Rbmx			Smarce1						Zfp367						Cenpc1
							Cisd3			Ell2						Fbxo4						Strbp
							Odf2			Gbp8						Pak4						Ilk
							Lyrm2			Il13ra1						Rin3						Slc44a1
							Mrpl46			Zfp809						Stx16						Dennd3
							Bub1b			Bbx						Sec31a						Rnf26
							Asrgl1			Sft2d2						Specc1						Supt3
							Esco2			Tmbim1						Tmpo						Slc39a1
							Asf1a			Rnf157						Man1b1						Tm4sf5
							Hars			Psmg4						Bcat2						Gm10851
							Ctdspl2			Fchsd2						Sssca1						Tifa
							Timeless			Tmco3						Rnf216						Eif1ad
							Aven			Ndnf						Pgam1						Soat1
							Ipo7			Cd9						Tsg101						Tmem138
							Cenps			Map2k1						Cdca7						G2e3
							0610010K14Rik			Nup62						Ero1l						Cenps
							Blvra			Ctsh						1600010M07Rik						Meaf6
							Acot9			Emd						Trim41						Wee1
							Msl3			Nae1						Galnt7						Nudt5
							Ccne1			Epb41l2						Asna1						Ssr1
							Cdca4			Tmem127						Phf11d						Lsm2
							Mindy3			Cebpg						Tomm40						Tmem131
							Spcs3			Abhd2						Snx2						Snx1
							Fam92a			Csf2rb2						Pmvk						Ptpa
							Stk16			Sema4a						Mospd1						Lpcat1
							Reep4			Coa5						Psmg3						Sae1
							Meaf6			Gsdmd						Gnl1						Amz1
							Tusc3			Sik2						Rbfa						Unc93b1
							Pdzd11			Gdi1						Nagpa						Pwwp2a
							Kif4			Plin3						C1d						Sh3bp1
							Hist1h2bj			Cdc14a						Mknk1						Spint1
							Spg7			Got1						Nifk						Parvg
							Nudt4			Ginm1						Raph1						Cldnd1
							Rmi2			Tfe3						Dlgap4						Dock4
							Fxn			Prex1						Diaph2						Kdm3b
							Fignl1			Mbp						Mgat2						Gins2
							Smco4			Necap2						Mydgf						Cd24a
							Pold2			Pdlim5						Eid1						Osgep
							Ptrh2			Agpat1						Tars						Isoc1
							Tor2a			Lipe						Ppfibp1						Tmco1
							Bckdk			Tmem128						Metrnl						Ncoa4
							Neil3			Lncpint						Crybg3						Prelid3b
							Metrn			Afdn						Guca1a						Gpn1
							Adk			Ints12						Agpat3						Rfc2
							Mta1			Casp4						Hnrnpll						Zfc3h1
							Mis18bp1			Gtpbp2						Gpn1						Casp1
							Rbl1			Efhd2						Naa50						Apip
							Aspm			Ccdc90b						Etv6						Ufsp2
							AI504432			Dnajb14						Pum3						Nfya
							Nrf1			Ncoa2						Txnl4a						Cisd1
							Ncaph			Msantd4						Oxct1						Tep1
							Gclm			Dnaaf3						Rnf130						Ppp2r5d
							Sla2			Rtn1						Akt1						Orc2
							Oas3			Ddhd1						Clns1a						Glipr1
							Itgb3bp			Mpp6						Dcp2						Gtpbp1
							Rbbp8			Stat3						Lrba						H2-Ab1
							Cdca7			AI314180						Trpv2						Clptm1
							Mis18a			Tfg						Ddi2						Nfkb2
							Ndufaf2			Csrnp1						Ppp1r15b						Qk
							Cenpp			Bcl7c						Arhgap22						Agps
							Umps			3830406C13Rik						Usp22						Pde6d
							Ak6			Ninj1						Clptm1l						Bcat2
							Rfxap			Trio						Ltv1						Phpt1
							Mrpl22			Krcc1						Eif3b						Diaph2
							Ccnh			Otud5						Ipo5						Got2
							Polr2b			Rela						Idh3a						Syngr2
							Sgo2a			Fbxo11						Eef1akmt4						Zmiz2
							Ckap2			Ensa						Stoml2						Alg8
							Cep55			Washc1						Lipe						Tmem147
							Pspc1			Clasp2						Far1						Ankrd49
							Nuf2			Tab2						Ifngr1						Ipo7
							Prps2			Aff1						Osgep						Snx20
							Cep295			Baz2b						Rexo4						Fosb
							Mfsd10			Dnajc1						Fgr						Fam96a
							Pom121			Ctsz						Eif4e						Rbmx2
							Nelfcd			2900097C17Rik						Meaf6						Mapk14
							Ppp5c			Pias1						Ifitm3						Fut8
							Rprd1b			Actn1						Atf3						Smad4
							Hddc2			Stat4						Pdia4						Tgs1
							Mrpl49			Rab11a						Ebi3						Cops4
							Unc119			Plagl2						Ccdc167						Mthfsl
							Tex30									Smarcc1						Dexi
							Pdk3									Spag9						Slc35c2
							Gm9844									Gorasp2						Lage3
							Kif20a									Siva1						H2-M3
							Nudt1									Wdr43						Ptms
							Trap1									Mprip						Skp2
							Mxd3									Mapk9						Samd1
							Cenpc1									Commd1						Prkcb
							Slc29a1									Alg8						Eef2k
							Eipr1									Hsdl2						Hhex
							Bora									Kdelr2						Tifab
							Panx1									Ptov1						Cdk4
							Creld2									Mtch2						Etfa
							Prps1									Slc31a1						Fxr2
							Ciapin1									Gsdme						Smarcc2
							Gnptg									Cops4						Nf1
							Cse1l									Usp8						Tspan13
							Cep83									Tmem205						Mbd4
							Cdca2									Stom						Bex3
							Xlr4b									Cyb5a						Cd274
							Ska1									Itgae						Rab24
							Oxsr1									Rbbp8						Gosr2
							Map2k3									Hcls1						Pold3
							Ppat									Cnot8						Gm15987
							Cenpq									Pisd						Fam98b
							Hnrnpll									Mrpl50						Rpp30
							Cdca5									Morc2a						Suv39h1
							Stk39									Ube2g2						Smarcb1
							Bub1									Bola1						Snrpa
							Hip1r									Pmpcb						Clasp1
							Suv39h1									Elovl1						Swap70
							Aifm1									H2-Eb1						Dstn
							Cdc45									Ahnak						Plp2
							Sh3glb2									Rsu1						Mpc1
							Hist1h2ab									Rheb						Scpep1
							Rnf125									2310009B15Rik						Sh3pxd2a
							Hmgxb4									Cops3						Tcerg1
							Nlrc3									Nop14						Rrbp1
							Psmg2									Cs						Cpsf2
							Srgap2									Ydjc						Ankrd33b
							Hist1h3e									Snhg6						Bcl7c
							Sit1									Vac14						Vac14
							Rnf168									Mapkapk2						Btk
							Spsb3									Snd1						Ube2t
							Tmem109									Mtch1						Carmil1
							Kif2c									Cops5						Dhfr
							Samd1									Dctn5						Sclt1
							Tdp2									Etfb						Bmyc
							Thoc3									Lyz2						Pds5b
							Ykt6									Ccdc115						Sbf2
							Ccdc167									Fbxw17						Tcf19
							Htatip2									Slc29a3						Slc36a3os
							Brip1									Prss30						Ap1s3
							Atp2b4									Strap						Fuca2
							Pop4									Polr2h						Traf2
							B4galt5									Arhgap17						Plscr3
							Pole									Tcerg1						Ulbp1
							Uck2									Kdm7a						Nudcd2
							Larp1b									Rnf126						Yif1b
							Mad2l1bp									Eci1						Hps1
							Cdca7l									Pygo2						Dnm1l
							Memo1									Cenpb						Prkar2a
							Nbeal2									Anxa7						Smim5
							Cyb561d2									Gars						Commd1
							Klhdc4									Nr2c2ap						Ube2g2
							Stard4									Abraxas2						Mpp6
							Sntb2									Stat2						Aebp2
							Zcchc8									Lipa						Gm2a
							Fdx1									Szrd1						Rfc3
							G2e3									Tmem214						Gpr35
							Lmf2									Slc4a7						Pbdc1
							Gna15									Mtm1						Glod4
							Cfap20									Mpc2						Arhgap17
							Timm8a1									Shc1						Rabl6
							Prmt5									Commd8						Ehbp1l1
							C330027C09Rik									G6pc3						Vsig10
							Cpox									Ptdss1						Thoc6
							Lcmt1									Farsa						Ppp1r16a
							Pym1									Mrpl22						Pik3cg
							1500009L16Rik									Nfatc2						Abcd1
							Aurka									Ercc6l						Anapc15
							Prim2									Glod4						Kctd13
							Sephs1									Ube2w						Anxa2
							Stk26									Ctdp1						Setd2
							Brca2									Syngr2						Ncf1
							Ska2									Tomm70a						Phkb
							Nrgn									Sdhc						Adprh
							Terf1									Icam1						Ncaph2
							Ltn1									Hdlbp						Smim19
							Sytl3									Rbmxl1						Cep70
							Hmbs									Arl1						Ifitm1
							Shmt2									Adipor2						Mical1
							Arl6ip6									Sod1						Tmem63b
							Ifitm1									Prdx4						Kpna2
							Myef2									Wdr18						Irak1
							Mospd3									Pin1						Stom
							Rbm15									Ncaph2						Sephs1
							Hspbp1									Rps19bp1						Acsl1
							Tssc4									Nelfe						Mcm2
							Tsfm									Otub1						Arl10
							Rbm14									Fen1						Mtmr14
							Trip13									Wdr77						Rtn4
							Ehd3									Sdcbp						Bloc1s2
							Aimp2									Trim28						Apex1
							Wdhd1									Smn1						Hat1
							Usp5									Mrpl17						Dpp4
							Zdhhc2									Gfer						Arpc1a
							Ruvbl2									Pgs1						Akt1
							Helb									Crls1						Ncoa1
							Agpat5									Mvp						Atp6ap2
							Cep97									Rab1a						Smc3
							Jak3									Rabl6						Abraxas2
							Zbtb32									Mrps10						Tmem51
							Cdc6									Surf4						Zfp62
							2610524H06Rik									Rrp7a						Nop58
							Usp37									Aldh16a1						Ggta1
							Uxt									Baz1a						Chd9
							Pdcd1									Selenoi						Ppp1r21
							Tshz1									Znhit1						Asf1a
							Dnah8									Fbxo6						Med30
							Ide									Eef2kmt						Tmem268
							Blm									Coa5						Cep83
							Cinp									Aatf						Prmt1
							Sacs									Mrps27						Clic4
							Smc5									Phf11b						Nudt16l1
							Ccnf									Cdk2ap1						Rnf181
							Rab37									Samm50						Mnat1
							Rabepk									Dnajc25						Map7d1
							Hdac3									Odc1						Cenpq
							Spdl1									Nomo1						Trio
							Ripk3									Slfn5						Creld2
							Sh2b1									Gpr157						Usp6nl
							Ube2t									Chmp6						Rfwd3
							Ccdc69									Adgre5						Zfp422
							Brip1os									Rpn2						Dnmt1
							Unc119b									Parl						Pcbp4
							Gde1									Gcat						Gcat
							Pgrmc1									Cpsf2						Rnf13
							Syce2									Ctsh						Dtymk
							Pola2									Sik1						Haus7
							Exosc9									Trafd1						H2-Eb1
							Cdc7									Sirt3						Poc1a
							Cdc25a									Fkbp15						Actr1b
							Ctla2a									Ttll4						Cspp1
							Urod									Pa2g4						Rps6ka5
							Ints7									Cops7a						Abhd12
							Magohb									Colgalt1						Notch2
							Depdc1a									Osbpl3						Dut
							Taf6									Map4k5						Ubap2
							Med9									Prmt1						Kif1b
							Hist1h2bm									Usp10						Mrpl13
							Alad									Acaa1a						Rbbp8
							Nup85									Snx9						Usp11
							Mms22l									Atp7a						Ints6
							Fut7									Hmbs						Ahcyl1
							Cenpl									Erlin2						Trmt2a
							Mcm10									Ormdl2						Fkbp2
							Poc1a									Ppie						Nudt3
							Rad54l									Adam23						Aldh16a1
							Brca1									Supt3						Gnaq
							Hist1h4h									Tm9sf4						Nup155
							Thoc6									Copz1						Nenf
							Leo1									Orai1						Cmip
							Lxn									C1qbp						Smarcad1
							Dgcr8									Spop						Dctpp1
							Emc9									Camta1						Papss1
							Mis12									Gfod1						Ifngr2
							Cnot11									St3gal4						Med19
							Mrpl39									Tmem256						Tgfbi
							Runx2									Naa15						Dnajb14
							Golm1									Cyfip2						B9d2
							Ttf2									Anxa2						Iah1
							Carhsp1									Npepl1						Pip4k2a
							Rnf26									Scamp2						Taf6
							Ubr7									Adpgk						Ppid
							E2f8									Aars						Metrnl
							Melk									Sh2b3						Zbed4
							Gnpda1									Dpysl2						Anapc5
							E2f3									Rpl7l1						Exosc5
							Ctla4									Rab11fip4						Smarcd1
							Ppp2r5d									Rab6a						Sumo3
							Rab27a									Slc25a1						Zc3h13
							Fdxr									Sgms1						E2f1
							Paxip1									Emc6						Myo9b
							Pms2									Ppp1r11						Srsf7
							Spag5									Wsb1						Lztfl1
							Rad18									Med29						Kmt5c
							Slf1									Erh						Mcm6
							Ubash3a									Selenos						Lsm8
							Recql									Psmd6						Nufip1
							Galk1									Elp5						Gm10138
							Med14									Arl8b						Rad50
							Haspin									Sfxn2						Arl8a
							Rcc1									Psmd1						Tmem219
							Hist1h1a									Srsf7						Hist1h2bj
							Nup37									Afdn						Slk
							Mbnl3									Tcirg1						Akirin2
							Naa16									Ssr2						Cmtm3
							Calu									Agpat4						Itpr1
							Cdkn2c									Fchsd2						Rbm47
							Rbmx2									Arhgap11a						Pak4
							Mphosph9									H2-DMb2						Dock5
							Cnot9									Gga1						Pik3r2
							Plrg1									Pycrl						Foxp4
							E2f1									Kmt5a						Mcm4
							Etaa1									Ap2a2						Hspa13
							Nup93									Bicd2						Anp32e
							Ect2									Snx1						Rabep1
							Bard1									Naa38						Jade1
							Zw10									Ranbp3						Lmtk2
							Endod1									Srebf2						Strada
							Pbk									Ncf1						Rprd1b
							Cstf2									Wbp1						Nipa2
							Gpaa1									Tpi1						Nedd1
							Sephs2									Timm10						Epn1
							Tdg									Cyth4						Hax1
							Myb									Qk						Prpf19
							Akip1									Stx12						Gcnt2
							Agfg2									Mvb12a						Pim3
							Mybl2									Zmiz1						Usp10
							Sass6									Ptms						Nucks1
							D030056L22Rik									Pip5k1c						Asap1
							Mrps22									Atic						Fscn1
							Zbtb45									Ruvbl2						Kdm2b
							Atp10a									Atp6ap2						Smim24
							Gen1									Nenf						Thap2
							Rpp30									Creb3						Hsd17b12
							Nup205									Thoc6						Tubg1
							Toe1									Hmgcr						Slc38a1
							Tmem97									Tsnax						Pnkd
							Gprin3									Vav1						Nxt1
							Aaas									Mical1						Tmcc3
							Tubgcp2									Sept6						Rsrc1
							Ppp1r8									Mfap3						Mprip
							Abca2									Strbp						Sppl3
							Slc43a3									Uchl3						Zfand5
							Slc25a40									Fnta						Irf5
							Mre11a									Hspa4						Tmem106b
							Ak3									Abhd17a						Rangap1
							Tmem238									P2rx4						Tpd52
							Hspa4l									Slc1a5						Naa35
							Lin9									Aco2						Rapgef1
							Pmm1									Trmt2a						C130026I21Rik
							Cdc27									Ints4						Ppp1r8
							Heg1									Pdxk						Tmem168
							Pdik1l									Ubash3b						Mpnd
							Nup107									Baz2b						Rad21
							Mthfd1l									Irak1						Hcfc1
							Msh6									Nubp1						Drg1
							Tdp1									Gps1
							Coq7									Umps
							Polr2d									Psap
							Haus1									Zfp593
							Trp53i13									Mtx2
							Cbx6									Rfxap
							Psmg1									Sept9
							Hist1h2bb									Eif2ak2
							Isoc2b									Timm10b
							Golt1b									Atad3a
							Foxm1									Asap2
							Hist2h2aa1									Emc4
							Nmral1									Edem2
							Cep57l1									Trappc4
							Hist1h3a									Mrpl48
							Pkp4									Brix1
							Kif14									Uchl5
							Kpna2									Spata5
							Lyrm9									Whamm
							Znhit3									Vps36
							Pkmyt1									Atp6v0d1
							Hdgfl3									Mtx1
							Wee1									Nolc1
							Nrn1									9430038I01Rik
							Cdk2									Arpc1a
							Cdk5rap2									Dars
							Zfp414									Sdhd
							Kif18a									Vars
							Il18rap									Cln3
							Hist1h2be									Twf2
							Naa40									Ttc5
							Saal1									Sec63
							Pycrl									Epb41l2
							Haus7									Avpi1
							Chek1									Cat
							Kifc1									Wdr3
							Nfatc2ip									Ascc1
							Nek2									Endod1
							Espl1									Zfp106
							Lin54									Cmpk1
							1110004E09Rik									Tbc1d5
							Gmds									Mad2l2
							Faap24									Brcc3
							Cep19									Eprs
							Ung									Dnajb11
							Wiz									Enoph1
							Arhgap19									Synj1
							4930503L19Rik									Fcf1
							Ttk									Cd44
							Dgkh									H2-Aa
							Pimreg									Kdm6b
							Slc36a3os									Tsta3
							Xlr4a									Slc25a25
							Cmss1									Hspa9
							Hist1h3f									Aagab
							Psmc3ip									Ftsj3
							Crtam									Ndufb2
							Nup43									Clpp
							Fam216a									Iah1
							Mthfd1									Immt
							Hist2h2bb									Mrpl37
							Cad									Rab1b
							Pigf									Bmyc
							Rom1									Cndp2
							Fancm									B230219D22Rik
							Ticrr									Chchd1
							Xrcc5									Scd2
							Stil									Fkbp4
							Sapcd2									Kif23
							Hist1h2ak									Sqle
							Gpsm2									Nvl
							Haus5									Jtb
							Pradc1									Setd3
							Eme1									Ndufs8
							Zfp367									Pop7
							Gemin2									Tyk2
							Hist1h4c									Golga7
							Klrc1									Aimp2
							Hist1h3i									Zmiz2
							Haus6									Atp2c1
							Carmil2									Rab30
							Taf5									Tbcb
							Ccne2									Fxn
							Tbx21									Pphln1
							Ctc1									Prkx
							Ttll12									Ik
							Prr11									Prkd3
							Cep128									Kdm3b
							Tnfsf10									Emc7
							Kntc1									Hmgcl
							Pole2									Rbm17
							Mad1l1									Alkbh1
							Abcb1b									Bcl2a1d
							Dscc1									Bex3
							Aunip									Sgf29
							Zwilch									Fbl
							Tnfaip8l1									Wfdc17
							Gins1									Tmed10
							Ccdc77									Gid8
							Anln									Uggt1
							Ska3									Fermt3
							Rora									Epn1
							Lrr1									3110043O21Rik
							Tedc1									Cep170
							Ccsap									Nudt3
							Nqo2									Srek1ip1
							Hist1h3b									Sbno2
							2610318N02Rik									Sel1l
							Chst2									Mthfd2
							Cchcr1									Parp1
							4930579G24Rik									Tsfm
							Chtf18									Lcorl
							Mastl									Timm22
							Dsn1									Mphosph10
							Capn3									Thyn1
							Ctps									Kctd10
							Cenpn
							Traip
							Cep89
							Exo1
							Paqr4
							Kif18b
							Fancd2
							Tbc1d31
							Gpr55
							Chek2
							Spata24
							Gcat
							Gzmb
							Slfn9
							Parpbp
							Ulbp1
							Hist1h2an
							Hist1h2bh

## Sheet: 0
p_val	avg_log2FC	pct.1	pct.2	p_val_adj	cluster	gene	scType.annotation
0	1.13449	0.875	0.331	0	0	Lef1	Naive CD8+ T cells
0	1.10502	0.971	0.417	0	0	Cd8b1	Naive CD8+ T cells
0	1.0958	0.739	0.268	0	0	Gm2682	Naive CD8+ T cells
0	1.04095	0.926	0.393	0	0	Cd8a	Naive CD8+ T cells
0	1.03983	0.661	0.241	0	0	Txk	Naive CD8+ T cells
0	0.99842	0.874	0.369	0	0	Nkg7	Naive CD8+ T cells
0	0.985369	0.674	0.272	0	0	Fam189b	Naive CD8+ T cells
0	0.980316	0.4	0.111	0	0	Ccr9	Naive CD8+ T cells
0	0.97123	0.373	0.103	0	0	Igfbp4	Naive CD8+ T cells
0	0.953978	0.655	0.266	0	0	Itk	Naive CD8+ T cells
0	0.922473	0.459	0.167	0	0	Rgcc	Naive CD8+ T cells
0	0.905043	0.341	0.1	0	0	Tdrp	Naive CD8+ T cells
0	0.904463	0.439	0.155	0	0	Rflnb	Naive CD8+ T cells
0	0.898181	0.677	0.291	0	0	Ctsw	Naive CD8+ T cells
0	0.89544	0.962	0.463	0	0	Cd3e	Naive CD8+ T cells
0	0.888586	0.623	0.271	0	0	Klk8	Naive CD8+ T cells
0	0.880794	0.765	0.345	0	0	Bcl11b	Naive CD8+ T cells
0	0.864958	0.943	0.459	0	0	Lck	Naive CD8+ T cells
0	0.858466	0.981	0.496	0	0	Cd3g	Naive CD8+ T cells
0	0.852391	0.921	0.45	0	0	Trac	Naive CD8+ T cells
0	0.845368	0.851	0.403	0	0	Skap1	Naive CD8+ T cells
0	0.839749	0.749	0.367	0	0	Grap2	Naive CD8+ T cells
0	0.838023	0.668	0.306	0	0	Prkcq	Naive CD8+ T cells
0	0.836278	0.686	0.332	0	0	Dapl1	Naive CD8+ T cells
0	0.834634	0.305	0.092	0	0	Art2b	Naive CD8+ T cells
0	0.830235	0.404	0.154	0	0	Sidt1	Naive CD8+ T cells
0	0.825441	0.875	0.433	0	0	Lat	Naive CD8+ T cells
0	0.821756	0.32	0.1	0	0	Tmem108	Naive CD8+ T cells
0	0.820719	0.878	0.437	0	0	Thy1	Naive CD8+ T cells
0	0.819844	0.483	0.203	0	0	Pdk1	Naive CD8+ T cells
0	0.808626	0.532	0.236	0	0	Themis	Naive CD8+ T cells
0	0.805435	0.508	0.226	0	0	Il27ra	Naive CD8+ T cells
0	0.795491	0.412	0.168	0	0	Cd226	Naive CD8+ T cells
0	0.788107	0.993	0.55	0	0	Cd3d	Naive CD8+ T cells
0	0.785069	0.51	0.232	0	0	Fam78a	Naive CD8+ T cells
0	0.783769	0.988	0.54	0	0	Ms4a4b	Naive CD8+ T cells
0	0.780928	0.759	0.381	0	0	Cd27	Naive CD8+ T cells
0	0.776645	0.558	0.261	0	0	Ipcef1	Naive CD8+ T cells
0	0.776136	0.404	0.168	0	0	Ssbp2	Naive CD8+ T cells
0	0.775461	0.886	0.478	0	0	Hcst	Naive CD8+ T cells
0	0.771987	0.869	0.463	0	0	Satb1	Naive CD8+ T cells
0	0.760978	0.38	0.154	0	0	Scml4	Naive CD8+ T cells
0	0.757838	0.622	0.305	0	0	S1pr1	Naive CD8+ T cells
0	0.752272	0.625	0.308	0	0	Klrd1	Naive CD8+ T cells
0	0.750942	0.534	0.255	0	0	Pik3ip1	Naive CD8+ T cells

## Sheet: 1
p_val	avg_log2FC	pct.1	pct.2	p_val_adj	cluster	gene	scType.annotation
0	2.62508	0.958	0.043	0	1	Ebf1	Pre-B cells
0	2.57856	0.947	0.048	0	1	Ms4a1	Pre-B cells
0	2.50209	0.997	0.112	0	1	Cd79a	Pre-B cells
0	2.4707	0.895	0.05	0	1	Fcmr	Pre-B cells
0	2.46709	0.903	0.046	0	1	Bank1	Pre-B cells
0	2.40688	0.941	0.081	0	1	Ighd	Pre-B cells
0	2.37462	0.907	0.073	0	1	Iglc2	Pre-B cells
0	2.30199	0.727	0.019	0	1	Gm31243	Pre-B cells
0	2.2558	0.919	0.091	0	1	Iglc3	Pre-B cells
0	2.17324	0.662	0.025	0	1	Fcer2a	Pre-B cells
0	2.10774	0.631	0.021	0	1	Pax5	Pre-B cells
0	2.0877	0.937	0.137	0	1	Mef2c	Pre-B cells
0	2.04507	0.987	0.198	0	1	Cd79b	Pre-B cells
0	2.03201	0.628	0.031	0	1	Scd1	Pre-B cells
0	2.02244	0.642	0.041	0	1	Tnfrsf13c	Pre-B cells
0	2.01779	0.967	0.173	0	1	Ly6d	Pre-B cells
0	2.01726	0.608	0.026	0	1	Cd19	Pre-B cells
0	1.9019	0.525	0.022	0	1	Cr2	Pre-B cells
0	1.85833	0.488	0.017	0	1	Vpreb3	Pre-B cells
0	1.85557	0.644	0.069	0	1	Cd22	Pre-B cells
0	1.8445	0.636	0.062	0	1	Mzb1	Pre-B cells
0	1.79792	0.741	0.121	0	1	H2-Ob	Pre-B cells
0	1.73924	0.805	0.161	0	1	Ralgps2	Pre-B cells
0	1.73023	0.558	0.056	0	1	Fcrla	Pre-B cells
0	1.71332	0.637	0.097	0	1	Cd55	Pre-B cells
0	1.67755	0.854	0.183	0	1	H2-DMb2	Pre-B cells
0	1.5993	0.684	0.133	0	1	Siglecg	Pre-B cells
0	1.57537	0.42	0.027	0	1	Fcrl1	Pre-B cells
0	1.55208	0.438	0.041	0	1	Pou2af1	Pre-B cells
0	1.52606	0.554	0.09	0	1	Blnk	Pre-B cells
0	1.52006	0.378	0.026	0	1	Gm30211	Pre-B cells
0	1.49317	0.701	0.156	0	1	Bcl11a	Pre-B cells
0	1.46978	0.401	0.036	0	1	Dok3	Pre-B cells
0	1.46662	0.36	0.018	0	1	Blk	Pre-B cells
0	1.46408	0.414	0.063	0	1	Iglc1	Pre-B cells
0	1.45372	0.493	0.083	0	1	Cd38	Pre-B cells
0	1.39593	0.347	0.027	0	1	Pxdc1	Pre-B cells
0	1.36487	0.356	0.036	0	1	Dennd5b	Pre-B cells
0	1.35504	0.502	0.105	0	1	March1	Pre-B cells
0	1.30111	0.644	0.17	0	1	Ciita	Pre-B cells
0	1.27311	0.428	0.088	0	1	B3gnt5	Pre-B cells
0	1.26868	0.584	0.153	0	1	Serpinb1a	Pre-B cells
0	1.25342	0.763	0.245	0	1	Ly86	Pre-B cells
0	1.24261	0.319	0.037	0	1	Cyp4f18	Pre-B cells
0	1.23798	0.503	0.134	0	1	Lmo2	Pre-B cells
0	1.23602	0.77	0.279	0	1	Pou2f2	Pre-B cells
0	1.23176	0.583	0.157	0	1	Cybb	Pre-B cells
0	1.21897	0.295	0.028	0	1	Cxcr5	Pre-B cells
0	1.21712	0.28	0.021	0	1	Chst3	Pre-B cells
0	1.20829	0.454	0.114	0	1	Gga2	Pre-B cells
0	1.20599	0.312	0.041	0	1	Rasgrp3	Pre-B cells
0	1.19001	0.514	0.149	0	1	Pkig	Pre-B cells
0	1.16676	0.581	0.199	0	1	Pxk	Pre-B cells
0	1.16414	0.467	0.132	0	1	Cd72	Pre-B cells
0	1.15489	0.275	0.029	0	1	Lyl1	Pre-B cells
0	1.15189	0.786	0.28	0	1	Napsa	Pre-B cells
0	1.14173	0.444	0.119	0	1	Cd24a	Pre-B cells
0	1.13493	0.548	0.188	0	1	Zfp318	Pre-B cells
0	1.12156	0.981	0.6	0	1	Igkc	Pre-B cells
0	1.11277	0.38	0.091	0	1	Cd180	Pre-B cells
0	1.10798	0.567	0.203	0	1	Chchd10	Pre-B cells
0	1.10422	0.424	0.114	0	1	Spib	Pre-B cells
0	1.10284	0.713	0.284	0	1	H2-Oa	Pre-B cells
0	1.10272	0.539	0.183	0	1	Syk	Pre-B cells
0	1.09734	0.367	0.09	0	1	Hhex	Pre-B cells
0	1.09709	0.382	0.097	0	1	Btk	Pre-B cells
0	1.04062	0.583	0.199	0	1	Rnase6	Pre-B cells
0	1.03713	0.475	0.164	0	1	Blvrb	Pre-B cells
0	1.02278	0.318	0.078	0	1	Lrrk2	Pre-B cells
0	1.01935	0.675	0.269	0	1	Unc93b1	Pre-B cells
0	1.01364	0.293	0.064	0	1	Snx29	Pre-B cells
0	1.00565	0.47	0.171	0	1	Tnfrsf13b	Pre-B cells
0	1.00134	0.543	0.213	0	1	Ikzf3	Pre-B cells
0	0.999617	0.352	0.1	0	1	Cnn3	Pre-B cells
0	0.976937	0.432	0.147	0	1	Sdc4	Pre-B cells
0	0.976311	0.352	0.103	0	1	Lat2	Pre-B cells
0	0.976165	0.507	0.203	0	1	Btla	Pre-B cells
0	0.971636	0.557	0.217	0	1	Lyn	Pre-B cells
0	0.952469	0.628	0.291	0	1	Snx2	Pre-B cells
0	0.942512	0.998	0.618	0	1	Ighm	Pre-B cells
0	0.941499	0.41	0.154	0	1	Sypl	Pre-B cells
0	0.930428	0.624	0.299	0	1	Hvcn1	Pre-B cells
0	0.922809	0.999	0.583	0	1	H2-Ab1	Pre-B cells
0	0.915062	0.656	0.322	0	1	Stap1	Pre-B cells
0	0.906613	0.64	0.283	0	1	Swap70	Pre-B cells
0	0.906444	0.264	0.067	0	1	Pgap1	Pre-B cells
0	0.90443	0.446	0.179	0	1	Bach2	Pre-B cells
0	0.896706	0.261	0.066	0	1	Myo1e	Pre-B cells
0	0.880358	0.406	0.156	0	1	Aldh2	Pre-B cells
0	0.873966	0.366	0.14	0	1	Lmbrd1	Pre-B cells
0	0.870327	0.354	0.128	0	1	Mtss1	Pre-B cells
0	0.855992	0.636	0.323	0	1	Ptp4a3	Pre-B cells
0	0.848073	0.98	0.608	0	1	Cd37	Pre-B cells
0	0.844766	0.825	0.428	0	1	H2-DMa	Pre-B cells
0	0.840318	0.999	0.605	0	1	H2-Eb1	Pre-B cells
0	0.835412	0.45	0.202	0	1	Sh3bp5	Pre-B cells
3.64174e-267	0.832549	0.33	0.122	6.81842e-263	1	Apoe	Pre-B cells
0	0.796	0.789	0.449	0	1	Serp1	Pre-B cells
2.48795e-260	0.79157	0.293	0.107	4.65819e-256	1	Mast4	Pre-B cells
2.23475e-275	0.788913	0.395	0.17	4.18412e-271	1	Icosl	Pre-B cells
0	0.778988	0.605	0.332	0	1	Man1a	Pre-B cells
0	0.777658	0.999	0.649	0	1	H2-Aa	Pre-B cells
6.21317e-278	0.776575	0.462	0.201	1.16329e-273	1	Cd81	Pre-B cells
0	0.772036	0.574	0.305	0	1	Fam111a	Pre-B cells
1.17957e-234	0.764588	0.275	0.103	2.2085e-230	1	Txndc16	Pre-B cells
3.73501e-272	0.753475	0.476	0.219	6.99306e-268	1	Tcf4	Pre-B cells

## Sheet: 2
p_val	avg_log2FC	pct.1	pct.2	p_val_adj	cluster	gene	scType.annotation
0	1.79488	0.454	0.015	0	2	Ly6c1	Naive CD4+ T cells
0	1.58004	0.557	0.07	0	2	Cd4	Naive CD4+ T cells
0	1.4139	0.538	0.116	0	2	Igfbp4	Naive CD4+ T cells
0	1.13732	0.501	0.176	0	2	Gm12840	Naive CD4+ T cells
0	1.09574	0.355	0.073	0	2	Trat1	Naive CD4+ T cells
0	1.08722	0.259	0.025	0	2	Cd40lg	Naive CD4+ T cells
0	1.07597	0.724	0.279	0	2	Tspan32	Naive CD4+ T cells
0	1.05768	0.883	0.386	0	2	Lef1	Naive CD4+ T cells
0	1.02781	0.411	0.12	0	2	Tesc	Naive CD4+ T cells
0	1.00199	0.846	0.381	0	2	Bcl11b	Naive CD4+ T cells
0	0.998653	0.415	0.13	0	2	Trib2	Naive CD4+ T cells
0	0.947024	0.485	0.18	0	2	Rflnb	Naive CD4+ T cells
0	0.87258	0.521	0.229	0	2	Pdk1	Naive CD4+ T cells
0	0.870768	0.67	0.316	0	2	Cd247	Naive CD4+ T cells
0	0.864455	0.941	0.497	0	2	Trac	Naive CD4+ T cells
0	0.831188	0.814	0.428	0	2	Dgka	Naive CD4+ T cells
0	0.827769	0.591	0.278	0	2	Cd28	Naive CD4+ T cells
0	0.821883	0.665	0.322	0	2	Gm2682	Naive CD4+ T cells
2.79795e-283	0.785201	0.595	0.29	5.23859e-279	2	Txk	Naive CD4+ T cells
5.39881e-229	0.78049	0.423	0.185	1.01082e-224	2	Selenop	Naive CD4+ T cells
4.01047e-250	0.776639	0.48	0.221	7.50881e-246	2	Nsg2	Naive CD4+ T cells
0	0.769765	0.642	0.336	0	2	S1pr1	Naive CD4+ T cells
6.56818e-304	0.763081	0.609	0.31	1.22976e-299	2	Itk	Naive CD4+ T cells
0	0.762537	0.872	0.479	0	2	Lat	Naive CD4+ T cells
0	0.75766	0.924	0.51	0	2	Lck	Naive CD4+ T cells

## Sheet: 3
p_val	avg_log2FC	pct.1	pct.2	p_val_adj	cluster	gene	scType.annotation
0	1.41659	0.67	0.153	0	3	Ikzf2	Memory CD8+ T cells
0	1.41417	0.571	0.105	0	3	Nrp1	Memory CD8+ T cells
0	1.35119	0.396	0.049	0	3	Nrn1	Memory CD8+ T cells
0	1.29354	0.704	0.188	0	3	Icos	Memory CD8+ T cells
0	1.23203	0.832	0.258	0	3	Cd28	Memory CD8+ T cells
0	1.23148	0.606	0.155	0	3	Lag3	Memory CD8+ T cells
0	1.18615	0.514	0.122	0	3	Cd160	Memory CD8+ T cells
0	1.17725	0.693	0.201	0	3	Sh2d1a	Memory CD8+ T cells
0	1.17687	0.382	0.053	0	3	Ctla4	Memory CD8+ T cells
0	1.17444	0.459	0.097	0	3	Izumo1r	Memory CD8+ T cells
0	1.16003	0.63	0.177	0	3	Tox	Memory CD8+ T cells
0	1.14373	0.778	0.245	0	3	Il2rb	Memory CD8+ T cells
0	1.14162	0.582	0.156	0	3	Faah	Memory CD8+ T cells
0	1.13533	0.653	0.202	0	3	2310001H17Rik	Memory CD8+ T cells
0	1.13054	0.658	0.2	0	3	Gstp3	Memory CD8+ T cells
0	1.11984	0.66	0.2	0	3	Cd96	Memory CD8+ T cells
0	1.09335	0.335	0.053	0	3	Pdcd1	Memory CD8+ T cells
0	1.08803	0.532	0.144	0	3	Gm19585	Memory CD8+ T cells
0	1.07424	0.506	0.14	0	3	Cxcr6	Memory CD8+ T cells
0	1.05186	0.726	0.252	0	3	Cd5	Memory CD8+ T cells
0	1.05089	0.72	0.247	0	3	Sh2d2a	Memory CD8+ T cells
0	1.04892	0.513	0.147	0	3	Tnfsf8	Memory CD8+ T cells
0	1.04687	0.499	0.143	0	3	Cxcr3	Memory CD8+ T cells
0	1.04673	0.357	0.066	0	3	Ar	Memory CD8+ T cells
0	1.03253	0.895	0.386	0	3	Slamf6	Memory CD8+ T cells
0	1.0299	0.53	0.167	0	3	Il18r1	Memory CD8+ T cells
0	1.02427	0.455	0.122	0	3	Gata3	Memory CD8+ T cells
0	1.02249	0.546	0.17	0	3	Atxn1	Memory CD8+ T cells
0	1.01666	0.57	0.18	0	3	Cd226	Memory CD8+ T cells
0	1.01447	0.529	0.16	0	3	Camk4	Memory CD8+ T cells
0	0.998334	0.817	0.357	0	3	Mxd4	Memory CD8+ T cells
0	0.987664	0.729	0.271	0	3	Zap70	Memory CD8+ T cells
0	0.985527	0.643	0.226	0	3	Cd6	Memory CD8+ T cells
0	0.98466	0.7	0.253	0	3	Themis	Memory CD8+ T cells
0	0.980647	0.755	0.297	0	3	Inpp4b	Memory CD8+ T cells
0	0.975024	0.72	0.279	0	3	Ipcef1	Memory CD8+ T cells
0	0.966389	0.51	0.166	0	3	Serpinb6a	Memory CD8+ T cells
0	0.963993	0.61	0.213	0	3	Mllt3	Memory CD8+ T cells
0	0.96326	0.838	0.356	0	3	Itgal	Memory CD8+ T cells
0	0.960982	0.458	0.139	0	3	Ift80	Memory CD8+ T cells
0	0.956853	0.528	0.176	0	3	Batf	Memory CD8+ T cells
0	0.956358	0.619	0.229	0	3	Id3	Memory CD8+ T cells
0	0.950451	0.627	0.226	0	3	Ptpn7	Memory CD8+ T cells
0	0.936188	0.288	0.049	0	3	B630019A10Rik	Memory CD8+ T cells
0	0.932353	0.53	0.183	0	3	Prkca	Memory CD8+ T cells
0	0.932006	0.385	0.105	0	3	Syt11	Memory CD8+ T cells
0	0.931122	0.498	0.163	0	3	Gstt2	Memory CD8+ T cells
0	0.930033	0.522	0.172	0	3	Gpr174	Memory CD8+ T cells
0	0.926148	0.258	0.036	0	3	Capn3	Memory CD8+ T cells
0	0.922273	0.308	0.066	0	3	Nt5e	Memory CD8+ T cells
0	0.922024	0.771	0.336	0	3	Sesn3	Memory CD8+ T cells
0	0.921515	0.565	0.206	0	3	Hopx	Memory CD8+ T cells
0	0.921388	0.469	0.146	0	3	Dok2	Memory CD8+ T cells
0	0.918493	0.601	0.223	0	3	Pld3	Memory CD8+ T cells
0	0.914919	0.36	0.094	0	3	Gprin3	Memory CD8+ T cells
0	0.903988	0.742	0.365	0	3	Dapl1	Memory CD8+ T cells
0	0.901384	0.601	0.238	0	3	Rilpl2	Memory CD8+ T cells
0	0.90111	0.37	0.102	0	3	Gm30054	Memory CD8+ T cells
0	0.900683	0.773	0.331	0	3	Gng2	Memory CD8+ T cells
0	0.899448	0.602	0.23	0	3	Lpxn	Memory CD8+ T cells
0	0.895676	0.526	0.19	0	3	Ttc39b	Memory CD8+ T cells
0	0.893564	0.805	0.354	0	3	Spn	Memory CD8+ T cells
0	0.892123	0.799	0.351	0	3	Slfn1	Memory CD8+ T cells
0	0.889583	0.317	0.074	0	3	Stk39	Memory CD8+ T cells
0	0.88629	0.698	0.286	0	3	Kcnn4	Memory CD8+ T cells
0	0.883759	0.277	0.062	0	3	Ppic	Memory CD8+ T cells
0	0.8816	0.844	0.381	0	3	Gm8369	Memory CD8+ T cells
4.43387e-281	0.879347	0.279	0.07	8.30154e-277	3	Nrgn	Memory CD8+ T cells
0	0.875273	0.385	0.114	0	3	Unc119b	Memory CD8+ T cells
1.57278e-304	0.872529	0.393	0.117	2.94472e-300	3	Rab37	Memory CD8+ T cells
0	0.870042	0.941	0.443	0	3	Skap1	Memory CD8+ T cells
0	0.869484	0.706	0.302	0	3	Dgkz	Memory CD8+ T cells
0	0.868753	0.86	0.382	0	3	Bcl11b	Memory CD8+ T cells
0	0.867741	0.615	0.245	0	3	Cst7	Memory CD8+ T cells
1.42656e-300	0.865303	0.516	0.187	2.67095e-296	3	Spata13	Memory CD8+ T cells
0	0.854776	0.706	0.301	0	3	Klk8	Memory CD8+ T cells
0	0.853658	0.772	0.335	0	3	Prkcq	Memory CD8+ T cells
3.10837e-288	0.850821	0.563	0.22	5.8198e-284	3	Tmem71	Memory CD8+ T cells
1.55812e-285	0.849204	0.567	0.22	2.91726e-281	3	Tnik	Memory CD8+ T cells
0	0.844585	0.775	0.353	0	3	Ptpn22	Memory CD8+ T cells
3.29276e-301	0.842046	0.606	0.249	6.16503e-297	3	Trp53inp1	Memory CD8+ T cells
1.83349e-261	0.841166	0.375	0.121	3.43284e-257	3	Cdc25b	Memory CD8+ T cells
1.25008e-295	0.840135	0.596	0.247	2.34053e-291	3	Ddit4	Memory CD8+ T cells
0	0.838837	0.91	0.446	0	3	Rinl	Memory CD8+ T cells
1.41797e-303	0.83823	0.645	0.271	2.65486e-299	3	Prkch	Memory CD8+ T cells
0	0.838058	0.956	0.477	0	3	Thy1	Memory CD8+ T cells
0	0.836485	0.701	0.309	0	3	Lcp2	Memory CD8+ T cells
0	0.832393	0.899	0.445	0	3	Emb	Memory CD8+ T cells
0	0.828181	0.703	0.309	0	3	Gimap5	Memory CD8+ T cells
1.2689e-260	0.823973	0.368	0.12	2.37575e-256	3	Smco4	Memory CD8+ T cells
2.23494e-259	0.819842	0.482	0.184	4.18449e-255	3	Timp2	Memory CD8+ T cells
0	0.818085	0.979	0.515	0	3	Cd3e	Memory CD8+ T cells
3.12856e-292	0.816606	0.603	0.258	5.85761e-288	3	Rnf166	Memory CD8+ T cells
2.53692e-257	0.815895	0.446	0.164	4.74987e-253	3	Rnf19a	Memory CD8+ T cells
0	0.814011	0.73	0.346	0	3	Ube2h	Memory CD8+ T cells
0	0.812879	0.845	0.413	0	3	Cd27	Memory CD8+ T cells
6.96281e-301	0.812064	0.718	0.328	1.30365e-296	3	Ctsw	Memory CD8+ T cells
0	0.811906	0.836	0.425	0	3	Nkg7	Memory CD8+ T cells
0	0.811702	0.89	0.482	0	3	Cd8b1	Memory CD8+ T cells
0	0.811566	0.963	0.496	0	3	Trac	Memory CD8+ T cells
0	0.810391	0.989	0.546	0	3	Cd3g	Memory CD8+ T cells
3.52884e-269	0.809607	0.543	0.222	6.60705e-265	3	Eva1b	Memory CD8+ T cells
1.68972e-264	0.808323	0.594	0.254	3.16366e-260	3	Ifi214	Memory CD8+ T cells
9.29515e-273	0.805008	0.614	0.263	1.74033e-268	3	Aak1	Memory CD8+ T cells
0	0.80372	0.861	0.455	0	3	Cd8a	Memory CD8+ T cells
5.4076e-244	0.802966	0.428	0.149	1.01247e-239	3	Ikbke	Memory CD8+ T cells
9.27475e-242	0.801486	0.456	0.169	1.73651e-237	3	Oas3	Memory CD8+ T cells
0	0.80093	0.971	0.507	0	3	Lck	Memory CD8+ T cells
3.92728e-237	0.799914	0.462	0.175	7.35305e-233	3	Isg20	Memory CD8+ T cells
1.81002e-237	0.799479	0.493	0.194	3.38889e-233	3	Rgcc	Memory CD8+ T cells
0	0.79934	0.758	0.37	0	3	Capg	Memory CD8+ T cells
5.73838e-262	0.7991	0.311	0.086	1.0744e-257	3	Sytl3	Memory CD8+ T cells
0	0.794328	0.814	0.429	0	3	Itgb1	Memory CD8+ T cells
1.85096e-278	0.792845	0.647	0.289	3.46554e-274	3	Pstpip1	Memory CD8+ T cells
3.46198e-251	0.792614	0.498	0.201	6.48186e-247	3	Trpv2	Memory CD8+ T cells
9.0517e-248	0.79238	0.336	0.103	1.69475e-243	3	Rab19	Memory CD8+ T cells
2.84694e-261	0.786674	0.607	0.268	5.33033e-257	3	Tnfrsf18	Memory CD8+ T cells
0	0.784142	0.933	0.475	0	3	Lat	Memory CD8+ T cells
3.88488e-233	0.784121	0.334	0.106	7.27366e-229	3	1700097N02Rik	Memory CD8+ T cells
1.51684e-270	0.779754	0.684	0.322	2.83997e-266	3	Ahnak	Memory CD8+ T cells
0	0.778164	0.926	0.49	0	3	Cd2	Memory CD8+ T cells
1.25206e-251	0.777823	0.697	0.314	2.34423e-247	3	Cd247	Memory CD8+ T cells
2.03812e-266	0.774201	0.641	0.296	3.81596e-262	3	Arap2	Memory CD8+ T cells
3.32467e-233	0.771405	0.508	0.211	6.22477e-229	3	Ssbp3	Memory CD8+ T cells
1.43925e-224	0.767276	0.525	0.22	2.69471e-220	3	Arid5b	Memory CD8+ T cells
4.01316e-243	0.76688	0.29	0.081	7.51384e-239	3	Ubash3a	Memory CD8+ T cells
0	0.766046	0.843	0.431	0	3	Utrn	Memory CD8+ T cells
5.65738e-252	0.762478	0.645	0.296	1.05923e-247	3	Smpdl3a	Memory CD8+ T cells
3.23709e-215	0.760516	0.359	0.125	6.0608e-211	3	Zfpm1	Memory CD8+ T cells
3.37615e-217	0.759898	0.476	0.192	6.32116e-213	3	Inpp1	Memory CD8+ T cells
1.30378e-274	0.757065	0.658	0.316	2.44107e-270	3	Tlk1	Memory CD8+ T cells
1.48721e-230	0.755725	0.549	0.243	2.7845e-226	3	Nfatc1	Memory CD8+ T cells
1.15231e-230	0.755492	0.592	0.267	2.15748e-226	3	Hdac7	Memory CD8+ T cells
7.2749e-210	0.75464	0.375	0.133	1.36208e-205	3	Ehd3	Memory CD8+ T cells
3.04381e-258	0.754153	0.63	0.298	5.69893e-254	3	Agfg1	Memory CD8+ T cells
0	0.750247	0.988	0.587	0	3	Ms4a4b	Memory CD8+ T cells

## Sheet: 4
p_val	avg_log2FC	pct.1	pct.2	p_val_adj	cluster	gene	scType.annotation
0	1.99149	0.93	0.11	0	4	Tmcc3	Myeloid Dendritic cells
0	1.98472	0.761	0.07	0	4	Nrp2	Myeloid Dendritic cells
0	1.96516	0.982	0.159	0	4	Socs2	Myeloid Dendritic cells
0	1.85894	0.819	0.093	0	4	Ankrd33b	Myeloid Dendritic cells
0	1.82971	0.743	0.077	0	4	Slco5a1	Myeloid Dendritic cells
0	1.80413	0.863	0.122	0	4	Nudt17	Myeloid Dendritic cells
0	1.78579	0.677	0.06	0	4	Strip2	Myeloid Dendritic cells
0	1.7839	0.724	0.074	0	4	Adcy6	Myeloid Dendritic cells
0	1.78314	0.978	0.192	0	4	Cacnb3	Myeloid Dendritic cells
0	1.77058	0.957	0.18	0	4	Anxa3	Myeloid Dendritic cells
0	1.76317	0.792	0.117	0	4	Slc4a8	Myeloid Dendritic cells
0	1.75673	0.721	0.077	0	4	Tnfrsf11a	Myeloid Dendritic cells
0	1.75431	0.739	0.088	0	4	Fnbp1l	Myeloid Dendritic cells
0	1.74768	0.806	0.125	0	4	Cdkn1a	Myeloid Dendritic cells
0	1.72799	0.789	0.12	0	4	Adam23	Myeloid Dendritic cells
0	1.72577	0.648	0.088	0	4	H2-M2	Myeloid Dendritic cells
0	1.71804	0.723	0.092	0	4	Gatsl2	Myeloid Dendritic cells
0	1.70826	0.88	0.157	0	4	Grk3	Myeloid Dendritic cells
0	1.69912	0.724	0.095	0	4	Nostrin	Myeloid Dendritic cells
0	1.69445	0.961	0.21	0	4	Cxcl16	Myeloid Dendritic cells
0	1.68959	0.974	0.212	0	4	Cd63	Myeloid Dendritic cells
0	1.67396	0.71	0.087	0	4	Mreg	Myeloid Dendritic cells
0	1.66721	0.488	0.024	0	4	Slc7a11	Myeloid Dendritic cells
0	1.65045	0.771	0.127	0	4	Cpne2	Myeloid Dendritic cells
0	1.63707	0.522	0.06	0	4	Ccl17	Myeloid Dendritic cells
0	1.63112	0.962	0.217	0	4	Lrrk1	Myeloid Dendritic cells
0	1.62796	0.907	0.197	0	4	Pfkfb3	Myeloid Dendritic cells
0	1.60462	0.59	0.061	0	4	Tmem150c	Myeloid Dendritic cells
0	1.60372	0.739	0.121	0	4	Il15ra	Myeloid Dendritic cells
0	1.59977	0.644	0.085	0	4	Mical3	Myeloid Dendritic cells
0	1.59301	0.915	0.2	0	4	Ccdc88a	Myeloid Dendritic cells
0	1.58882	0.972	0.255	0	4	Il4i1	Myeloid Dendritic cells
0	1.57955	0.98	0.261	0	4	Tmem176a	Myeloid Dendritic cells
0	1.57178	0.817	0.155	0	4	Tbc1d8	Myeloid Dendritic cells
0	1.56912	0.948	0.233	0	4	Ogfrl1	Myeloid Dendritic cells
0	1.5623	0.995	0.302	0	4	Fscn1	Myeloid Dendritic cells
0	1.56185	0.789	0.147	0	4	Adora2a	Myeloid Dendritic cells
0	1.5594	0.685	0.107	0	4	Nav1	Myeloid Dendritic cells
0	1.55818	0.98	0.262	0	4	Tmem176b	Myeloid Dendritic cells
0	1.55228	0.905	0.211	0	4	Cd83	Myeloid Dendritic cells
0	1.5499	0.439	0.022	0	4	Col27a1	Myeloid Dendritic cells
0	1.54388	0.753	0.143	0	4	Frmd4a	Myeloid Dendritic cells
0	1.54374	0.577	0.069	0	4	Vsig10	Myeloid Dendritic cells
0	1.53963	0.484	0.047	0	4	Ltc4s	Myeloid Dendritic cells
0	1.5264	0.439	0.047	0	4	Clu	Myeloid Dendritic cells
0	1.52526	0.902	0.206	0	4	Batf3	Myeloid Dendritic cells
0	1.52082	0.989	0.289	0	4	Basp1	Myeloid Dendritic cells
0	1.52013	0.792	0.162	0	4	Poglut1	Myeloid Dendritic cells
0	1.51323	0.561	0.072	0	4	Synpo2	Myeloid Dendritic cells
0	1.51273	0.492	0.041	0	4	Slc22a23	Myeloid Dendritic cells
0	1.50955	0.688	0.115	0	4	Arhgap22	Myeloid Dendritic cells
0	1.50803	0.976	0.291	0	4	Etv3	Myeloid Dendritic cells
0	1.50779	0.558	0.073	0	4	Lad1	Myeloid Dendritic cells
0	1.50527	0.479	0.045	0	4	Fxyd2	Myeloid Dendritic cells
0	1.50417	0.62	0.096	0	4	Lima1	Myeloid Dendritic cells
0	1.50397	0.523	0.054	0	4	Cdkn2b	Myeloid Dendritic cells
0	1.50058	0.476	0.041	0	4	Adgrg6	Myeloid Dendritic cells
0	1.49967	0.561	0.074	0	4	Plxnd1	Myeloid Dendritic cells
0	1.4965	0.848	0.251	0	4	Ccl22	Myeloid Dendritic cells
0	1.4952	0.966	0.29	0	4	Tbc1d4	Myeloid Dendritic cells
0	1.49024	0.999	0.329	0	4	Marcks	Myeloid Dendritic cells
0	1.48732	0.836	0.204	0	4	Tspan3	Myeloid Dendritic cells
0	1.48583	0.9	0.239	0	4	Plxnc1	Myeloid Dendritic cells
0	1.48399	0.941	0.276	0	4	Clic4	Myeloid Dendritic cells
0	1.47627	0.799	0.22	0	4	Apol7c	Myeloid Dendritic cells
0	1.4738	0.52	0.06	0	4	Sema6d	Myeloid Dendritic cells
0	1.47121	0.582	0.093	0	4	Adam8	Myeloid Dendritic cells
0	1.46609	0.771	0.169	0	4	Hmgn3	Myeloid Dendritic cells
0	1.46002	0.749	0.153	0	4	Flt3	Myeloid Dendritic cells
0	1.45638	0.807	0.192	0	4	Csf2rb	Myeloid Dendritic cells
0	1.45594	0.513	0.057	0	4	Papss2	Myeloid Dendritic cells
0	1.45224	0.593	0.092	0	4	Spsb1	Myeloid Dendritic cells
0	1.4457	0.555	0.075	0	4	Arhgef40	Myeloid Dendritic cells
0	1.43949	0.827	0.209	0	4	Rgs1	Myeloid Dendritic cells
0	1.43859	0.523	0.065	0	4	Sbf2	Myeloid Dendritic cells
0	1.4382	0.567	0.08	0	4	Il15	Myeloid Dendritic cells
0	1.43707	0.987	0.313	0	4	Gadd45b	Myeloid Dendritic cells
0	1.43548	0.482	0.052	0	4	Rasal2	Myeloid Dendritic cells
0	1.43194	0.821	0.208	0	4	Fam129a	Myeloid Dendritic cells
0	1.43172	0.874	0.242	0	4	Rnf19b	Myeloid Dendritic cells
0	1.43123	0.884	0.252	0	4	Arhgap31	Myeloid Dendritic cells
0	1.42709	0.656	0.133	0	4	Eno3	Myeloid Dendritic cells
0	1.42493	0.844	0.215	0	4	Mxd1	Myeloid Dendritic cells
0	1.42243	0.481	0.066	0	4	Gm13546	Myeloid Dendritic cells
0	1.42242	0.994	0.33	0	4	Marcksl1	Myeloid Dendritic cells
0	1.42027	0.916	0.259	0	4	Fam49a	Myeloid Dendritic cells
0	1.42003	0.604	0.103	0	4	Idh1	Myeloid Dendritic cells
0	1.41853	0.513	0.066	0	4	Nectin1	Myeloid Dendritic cells
0	1.4155	0.853	0.255	0	4	Net1	Myeloid Dendritic cells
0	1.4138	0.972	0.284	0	4	Rogdi	Myeloid Dendritic cells
0	1.40737	0.61	0.107	0	4	Spred1	Myeloid Dendritic cells
0	1.40553	0.876	0.26	0	4	Serpinb9	Myeloid Dendritic cells
0	1.40547	0.953	0.295	0	4	Bmp2k	Myeloid Dendritic cells
0	1.3951	0.411	0.031	0	4	Ndnf	Myeloid Dendritic cells
0	1.39	0.584	0.112	0	4	Dusp5	Myeloid Dendritic cells
0	1.38038	0.876	0.253	0	4	Pgap2	Myeloid Dendritic cells
0	1.3801	0.688	0.158	0	4	Vhl	Myeloid Dendritic cells
0	1.37823	0.926	0.274	0	4	Cbfa2t3	Myeloid Dendritic cells
0	1.3773	0.391	0.04	0	4	AA467197	Myeloid Dendritic cells
0	1.37692	0.729	0.18	0	4	Gnb4	Myeloid Dendritic cells
0	1.37665	0.525	0.079	0	4	Kcnk6	Myeloid Dendritic cells
0	1.3758	0.769	0.192	0	4	Cd274	Myeloid Dendritic cells
0	1.37336	0.979	0.397	0	4	Fabp5	Myeloid Dendritic cells
0	1.37068	0.801	0.204	0	4	Rassf3	Myeloid Dendritic cells
0	1.36792	0.754	0.182	0	4	Gbp5	Myeloid Dendritic cells
0	1.36673	0.616	0.12	0	4	Tspan33	Myeloid Dendritic cells
0	1.36417	0.538	0.088	0	4	Atp11a	Myeloid Dendritic cells
0	1.36216	0.473	0.065	0	4	Sema7a	Myeloid Dendritic cells
0	1.36046	0.631	0.128	0	4	Gpr137b	Myeloid Dendritic cells
0	1.35842	0.796	0.217	0	4	Ctnna1	Myeloid Dendritic cells
0	1.35615	0.719	0.177	0	4	Gsto1	Myeloid Dendritic cells
0	1.35288	0.68	0.172	0	4	Mt1	Myeloid Dendritic cells
0	1.3486	0.764	0.19	0	4	Ube2l6	Myeloid Dendritic cells
0	1.34585	0.718	0.176	0	4	Uap1	Myeloid Dendritic cells
0	1.34136	0.682	0.161	0	4	Tnfrsf1b	Myeloid Dendritic cells
0	1.33935	0.578	0.108	0	4	Fmnl2	Myeloid Dendritic cells
0	1.33858	0.511	0.076	0	4	Cttnbp2nl	Myeloid Dendritic cells
0	1.33177	0.798	0.21	0	4	Avpi1	Myeloid Dendritic cells
0	1.33022	0.742	0.19	0	4	Hivep1	Myeloid Dendritic cells
0	1.33021	0.679	0.158	0	4	Adap1	Myeloid Dendritic cells
0	1.32802	0.41	0.041	0	4	Gm16685	Myeloid Dendritic cells
0	1.32801	0.781	0.219	0	4	Cdc42ep3	Myeloid Dendritic cells
0	1.32775	0.648	0.142	0	4	Pdlim4	Myeloid Dendritic cells
0	1.32495	0.751	0.201	0	4	Arl5a	Myeloid Dendritic cells
0	1.32389	0.722	0.175	0	4	Anxa4	Myeloid Dendritic cells
0	1.32051	0.441	0.061	0	4	Insm1	Myeloid Dendritic cells
0	1.31959	0.677	0.159	0	4	Ssh1	Myeloid Dendritic cells
0	1.31854	0.394	0.033	0	4	Mmp25	Myeloid Dendritic cells
0	1.31771	0.909	0.275	0	4	Swap70	Myeloid Dendritic cells
0	1.31719	0.761	0.199	0	4	Rassf4	Myeloid Dendritic cells
0	1.31507	0.359	0.021	0	4	Stxbp6	Myeloid Dendritic cells
0	1.31292	0.98	0.347	0	4	Relb	Myeloid Dendritic cells
0	1.31116	0.725	0.181	0	4	Ccser2	Myeloid Dendritic cells
0	1.30754	0.388	0.041	0	4	Dscaml1	Myeloid Dendritic cells
0	1.30662	0.558	0.112	0	4	Tmem39a	Myeloid Dendritic cells
0	1.30124	0.425	0.064	0	4	Selenom	Myeloid Dendritic cells
0	1.30104	0.931	0.346	0	4	Serpinb6b	Myeloid Dendritic cells
0	1.29119	0.419	0.045	0	4	Stap2	Myeloid Dendritic cells
0	1.28891	0.858	0.263	0	4	Fam60a	Myeloid Dendritic cells
0	1.28707	0.482	0.073	0	4	Sh3bp4	Myeloid Dendritic cells
0	1.28299	0.84	0.257	0	4	Casp3	Myeloid Dendritic cells
0	1.28131	0.507	0.088	0	4	Rgs12	Myeloid Dendritic cells
0	1.2804	0.742	0.203	0	4	Pnpla8	Myeloid Dendritic cells
0	1.27909	0.54	0.104	0	4	Nuak2	Myeloid Dendritic cells
0	1.27796	0.598	0.136	0	4	Cers6	Myeloid Dendritic cells
0	1.27552	0.466	0.082	0	4	Prnp	Myeloid Dendritic cells
0	1.27547	0.477	0.079	0	4	Vopp1	Myeloid Dendritic cells
0	1.27499	0.717	0.186	0	4	Htra2	Myeloid Dendritic cells
0	1.27274	0.452	0.076	0	4	2200002D01Rik	Myeloid Dendritic cells
0	1.26925	0.621	0.149	0	4	App	Myeloid Dendritic cells
0	1.26873	0.491	0.1	0	4	Sox4	Myeloid Dendritic cells
0	1.26842	0.675	0.177	0	4	Cd40	Myeloid Dendritic cells
0	1.26484	0.534	0.107	0	4	Rap2a	Myeloid Dendritic cells
0	1.26208	0.635	0.152	0	4	Lgmn	Myeloid Dendritic cells
0	1.25887	0.454	0.095	0	4	Ramp3	Myeloid Dendritic cells
0	1.25878	0.806	0.238	0	4	Bcl2a1d	Myeloid Dendritic cells
0	1.25537	0.362	0.032	0	4	Mmp23	Myeloid Dendritic cells
0	1.25403	0.833	0.273	0	4	Aplp2	Myeloid Dendritic cells
0	1.2516	0.651	0.174	0	4	Idi1	Myeloid Dendritic cells
0	1.25023	0.686	0.19	0	4	Ddhd1	Myeloid Dendritic cells
0	1.24601	0.523	0.108	0	4	Ldlr	Myeloid Dendritic cells
0	1.24426	0.997	0.413	0	4	Samsn1	Myeloid Dendritic cells
0	1.24272	0.891	0.311	0	4	Rap2b	Myeloid Dendritic cells
0	1.24259	0.395	0.049	0	4	Gm47662	Myeloid Dendritic cells
0	1.24218	0.674	0.172	0	4	Pirb	Myeloid Dendritic cells
0	1.24053	0.607	0.156	0	4	Chka	Myeloid Dendritic cells
0	1.23977	0.815	0.258	0	4	Nfe2l1	Myeloid Dendritic cells
0	1.23893	0.731	0.203	0	4	Foxp4	Myeloid Dendritic cells
0	1.23879	0.498	0.1	0	4	Pmaip1	Myeloid Dendritic cells
0	1.23734	0.737	0.208	0	4	Scpep1	Myeloid Dendritic cells
0	1.23339	0.823	0.29	0	4	Gyg	Myeloid Dendritic cells
0	1.2315	0.733	0.207	0	4	Etv6	Myeloid Dendritic cells
0	1.23137	0.651	0.167	0	4	Dennd5a	Myeloid Dendritic cells
0	1.22993	0.756	0.219	0	4	Dok1	Myeloid Dendritic cells
0	1.2297	0.621	0.149	0	4	Snn	Myeloid Dendritic cells
0	1.22806	0.523	0.11	0	4	Myadm	Myeloid Dendritic cells
0	1.22392	0.543	0.118	0	4	Plekhm2	Myeloid Dendritic cells
0	1.22374	0.552	0.122	0	4	Zmynd15	Myeloid Dendritic cells
0	1.22319	0.455	0.076	0	4	3110043O21Rik	Myeloid Dendritic cells
0	1.22169	0.933	0.345	0	4	Pcgf5	Myeloid Dendritic cells
0	1.22103	0.794	0.253	0	4	Tpm1	Myeloid Dendritic cells
0	1.21962	0.942	0.334	0	4	Icam1	Myeloid Dendritic cells
0	1.21611	0.467	0.088	0	4	Hsf2	Myeloid Dendritic cells
0	1.21374	0.457	0.08	0	4	Atp6v0a1	Myeloid Dendritic cells
0	1.21365	0.587	0.144	0	4	Tnfaip3	Myeloid Dendritic cells
0	1.21149	0.383	0.044	0	4	Arpin	Myeloid Dendritic cells
0	1.20959	0.438	0.072	0	4	Hlx	Myeloid Dendritic cells
0	1.20861	0.649	0.178	0	4	Lpcat1	Myeloid Dendritic cells
0	1.20716	0.661	0.179	0	4	Bcl2a1a	Myeloid Dendritic cells
0	1.20624	0.559	0.132	0	4	Mtmr4	Myeloid Dendritic cells
0	1.20383	0.52	0.112	0	4	Gm15987	Myeloid Dendritic cells
0	1.20259	0.952	0.37	0	4	Birc2	Myeloid Dendritic cells
0	1.1998	0.489	0.104	0	4	H1f0	Myeloid Dendritic cells
0	1.19806	0.687	0.182	0	4	Zeb2	Myeloid Dendritic cells
0	1.19708	0.445	0.077	0	4	Zfp366	Myeloid Dendritic cells
0	1.19573	0.57	0.143	0	4	Ptger4	Myeloid Dendritic cells
0	1.19425	0.351	0.045	0	4	Mt2	Myeloid Dendritic cells
0	1.18905	0.281	0.022	0	4	Crispld2	Myeloid Dendritic cells
0	1.18664	0.842	0.291	0	4	Birc3	Myeloid Dendritic cells
0	1.17737	0.763	0.264	0	4	Dstn	Myeloid Dendritic cells
0	1.17621	0.632	0.182	0	4	Ly75	Myeloid Dendritic cells
0	1.17621	0.394	0.061	0	4	Sowahc	Myeloid Dendritic cells
0	1.17356	0.37	0.048	0	4	Arhgap28	Myeloid Dendritic cells
0	1.16983	0.427	0.09	0	4	Specc1	Myeloid Dendritic cells
0	1.16838	0.346	0.038	0	4	Spire1	Myeloid Dendritic cells
0	1.16762	0.716	0.223	0	4	Rab9	Myeloid Dendritic cells
0	1.16743	0.539	0.13	0	4	Ric1	Myeloid Dendritic cells
0	1.16722	0.544	0.132	0	4	Mfhas1	Myeloid Dendritic cells
0	1.16507	0.787	0.262	0	4	Gfpt1	Myeloid Dendritic cells
0	1.16378	0.666	0.201	0	4	Gtf2a1	Myeloid Dendritic cells
0	1.16285	0.448	0.085	0	4	Zbtb46	Myeloid Dendritic cells
0	1.16174	0.42	0.075	0	4	Tmem63b	Myeloid Dendritic cells
0	1.15932	0.846	0.291	0	4	Mvp	Myeloid Dendritic cells
0	1.15925	0.448	0.086	0	4	Daam1	Myeloid Dendritic cells
0	1.15485	0.574	0.152	0	4	Dusp1	Myeloid Dendritic cells
0	1.15141	0.559	0.142	0	4	Tax1bp3	Myeloid Dendritic cells
0	1.14685	0.434	0.084	0	4	Tmem106a	Myeloid Dendritic cells
0	1.14647	0.467	0.101	0	4	Slc33a1	Myeloid Dendritic cells
0	1.14314	0.769	0.253	0	4	Prcp	Myeloid Dendritic cells
0	1.14237	0.958	0.418	0	4	S100a4	Myeloid Dendritic cells
0	1.14166	0.998	0.513	0	4	Tmem123	Myeloid Dendritic cells
0	1.1402	0.314	0.029	0	4	Ankrd35	Myeloid Dendritic cells
0	1.13404	0.306	0.025	0	4	Scn2b	Myeloid Dendritic cells
0	1.12675	0.306	0.031	0	4	Gm10851	Myeloid Dendritic cells
0	1.12157	0.348	0.044	0	4	Dnaaf3	Myeloid Dendritic cells
0	1.12009	0.61	0.18	0	4	Ttyh3	Myeloid Dendritic cells
0	1.11741	0.565	0.154	0	4	Fas	Myeloid Dendritic cells
0	1.11649	0.532	0.135	0	4	Gucd1	Myeloid Dendritic cells
0	1.11617	0.795	0.273	0	4	Stxbp3	Myeloid Dendritic cells
0	1.116	0.431	0.092	0	4	Slc44a1	Myeloid Dendritic cells
0	1.11334	0.316	0.035	0	4	Palld	Myeloid Dendritic cells
0	1.11305	0.27	0.013	0	4	Efnb2	Myeloid Dendritic cells
0	1.11057	0.841	0.303	0	4	Sbno2	Myeloid Dendritic cells
0	1.10893	0.455	0.099	0	4	Rhoc	Myeloid Dendritic cells
0	1.10847	0.434	0.09	0	4	Smurf1	Myeloid Dendritic cells
0	1.10838	0.455	0.109	0	4	Ndrg1	Myeloid Dendritic cells
0	1.10779	0.349	0.048	0	4	Arc	Myeloid Dendritic cells
0	1.10774	0.848	0.306	0	4	Nfkb2	Myeloid Dendritic cells
0	1.10727	0.849	0.32	0	4	Jak2	Myeloid Dendritic cells
0	1.10423	0.303	0.046	0	4	Nr4a3	Myeloid Dendritic cells
0	1.10331	0.898	0.355	0	4	Rel	Myeloid Dendritic cells
0	1.09954	0.628	0.19	0	4	Fbrsl1	Myeloid Dendritic cells
0	1.09926	0.823	0.306	0	4	Nfat5	Myeloid Dendritic cells
0	1.09587	0.444	0.098	0	4	Rufy3	Myeloid Dendritic cells
0	1.093	0.542	0.146	0	4	Relt	Myeloid Dendritic cells
0	1.09095	0.652	0.204	0	4	Cyfip1	Myeloid Dendritic cells
0	1.08977	0.31	0.032	0	4	Extl1	Myeloid Dendritic cells
0	1.08887	0.486	0.12	0	4	Zbtb18	Myeloid Dendritic cells
0	1.08639	0.34	0.048	0	4	Agap1	Myeloid Dendritic cells
0	1.08456	0.585	0.173	0	4	Tmem19	Myeloid Dendritic cells
0	1.08374	0.563	0.171	0	4	Tnfrsf4	Myeloid Dendritic cells
0	1.08366	0.351	0.056	0	4	Zc3h12c	Myeloid Dendritic cells
0	1.08303	0.442	0.104	0	4	Tnfrsf9	Myeloid Dendritic cells
0	1.08268	0.739	0.25	0	4	Litaf	Myeloid Dendritic cells
0	1.08203	0.59	0.177	0	4	Sgpl1	Myeloid Dendritic cells
0	1.08149	0.352	0.054	0	4	Slc25a29	Myeloid Dendritic cells
0	1.0801	0.777	0.279	0	4	Gpr132	Myeloid Dendritic cells
0	1.07974	0.825	0.308	0	4	Tank	Myeloid Dendritic cells
0	1.07818	0.367	0.064	0	4	Sulf2	Myeloid Dendritic cells
0	1.07711	0.351	0.055	0	4	Asap2	Myeloid Dendritic cells
0	1.07501	0.708	0.243	0	4	N4bp2l1	Myeloid Dendritic cells
0	1.07364	0.413	0.087	0	4	Tmem8	Myeloid Dendritic cells
0	1.07287	0.964	0.397	0	4	Ctsh	Myeloid Dendritic cells
0	1.07253	0.283	0.023	0	4	Tmtc2	Myeloid Dendritic cells
0	1.07115	0.449	0.112	0	4	Bhlhe40	Myeloid Dendritic cells
0	1.07083	0.316	0.041	0	4	Vcam1	Myeloid Dendritic cells
0	1.07064	0.868	0.357	0	4	Ktn1	Myeloid Dendritic cells
0	1.06949	0.624	0.208	0	4	Map3k14	Myeloid Dendritic cells
0	1.06799	0.891	0.368	0	4	Rassf2	Myeloid Dendritic cells
0	1.06798	0.394	0.08	0	4	Cacna1s	Myeloid Dendritic cells
0	1.0659	0.728	0.259	0	4	Slamf7	Myeloid Dendritic cells
0	1.06117	0.743	0.265	0	4	Spr	Myeloid Dendritic cells
0	1.05972	0.42	0.094	0	4	Zc3h7b	Myeloid Dendritic cells
0	1.05836	0.431	0.097	0	4	Tbc1d9	Myeloid Dendritic cells
0	1.05779	0.424	0.095	0	4	Mcemp1	Myeloid Dendritic cells
0	1.05674	0.495	0.133	0	4	Mdfic	Myeloid Dendritic cells
0	1.05612	0.393	0.08	0	4	Ell2	Myeloid Dendritic cells
0	1.05451	0.483	0.125	0	4	Bcl2l14	Myeloid Dendritic cells
0	1.05292	0.497	0.13	0	4	Shtn1	Myeloid Dendritic cells
0	1.05267	0.551	0.165	0	4	Vwa5a	Myeloid Dendritic cells
0	1.05233	0.889	0.381	0	4	Rnf115	Myeloid Dendritic cells
0	1.05121	0.93	0.403	0	4	Bcl2a1b	Myeloid Dendritic cells
0	1.04921	0.959	0.429	0	4	Iscu	Myeloid Dendritic cells
0	1.04881	0.704	0.256	0	4	Lactb	Myeloid Dendritic cells
0	1.04848	0.5	0.138	0	4	Dnajb9	Myeloid Dendritic cells
0	1.0475	0.714	0.265	0	4	Abcg1	Myeloid Dendritic cells
0	1.04501	0.445	0.112	0	4	Ggta1	Myeloid Dendritic cells
0	1.04479	0.579	0.184	0	4	Ccng2	Myeloid Dendritic cells
0	1.04389	0.377	0.075	0	4	Nr2f6	Myeloid Dendritic cells
0	1.04371	0.403	0.089	0	4	Enox2	Myeloid Dendritic cells
0	1.04368	0.53	0.152	0	4	Sav1	Myeloid Dendritic cells
0	1.04142	0.881	0.32	0	4	Spi1	Myeloid Dendritic cells
0	1.04057	0.332	0.052	0	4	Serinc5	Myeloid Dendritic cells
0	1.03883	0.37	0.07	0	4	Pias3	Myeloid Dendritic cells
0	1.03805	0.399	0.088	0	4	Itpripl2	Myeloid Dendritic cells
0	1.03795	0.473	0.123	0	4	Stx11	Myeloid Dendritic cells
0	1.03582	0.303	0.04	0	4	Jup	Myeloid Dendritic cells
0	1.03546	0.354	0.064	0	4	Ly96	Myeloid Dendritic cells
0	1.03519	0.844	0.335	0	4	Spint2	Myeloid Dendritic cells
0	1.03213	0.687	0.245	0	4	Plekhb2	Myeloid Dendritic cells
0	1.03144	0.517	0.15	0	4	Myo1c	Myeloid Dendritic cells
0	1.02889	0.88	0.356	0	4	Tmem131l	Myeloid Dendritic cells
0	1.02849	0.952	0.444	0	4	Myo1g	Myeloid Dendritic cells
0	1.02572	0.364	0.074	0	4	Phlpp1	Myeloid Dendritic cells
0	1.02414	0.875	0.385	0	4	Rab8b	Myeloid Dendritic cells
0	1.02383	0.327	0.053	0	4	Clip2	Myeloid Dendritic cells
0	1.02204	0.431	0.108	0	4	Gypc	Myeloid Dendritic cells
0	1.02141	0.545	0.169	0	4	Tubb2a	Myeloid Dendritic cells
0	1.02138	0.344	0.063	0	4	Fam177a	Myeloid Dendritic cells
0	1.02125	0.618	0.202	0	4	Snx10	Myeloid Dendritic cells
0	1.01904	0.291	0.035	0	4	Atrnl1	Myeloid Dendritic cells
0	1.01871	0.372	0.085	0	4	Pdcd1lg2	Myeloid Dendritic cells
0	1.01847	0.907	0.407	0	4	Klf6	Myeloid Dendritic cells
0	1.0183	0.769	0.301	0	4	Slc6a6	Myeloid Dendritic cells
0	1.01722	0.356	0.075	0	4	Adam11	Myeloid Dendritic cells
0	1.01645	0.385	0.088	0	4	Rbpms	Myeloid Dendritic cells
0	1.0163	0.924	0.419	0	4	Anxa2	Myeloid Dendritic cells
0	1.01584	0.374	0.079	0	4	Tnfaip2	Myeloid Dendritic cells
0	1.01492	0.556	0.177	0	4	Crybg1	Myeloid Dendritic cells
0	1.01439	0.888	0.383	0	4	Prex1	Myeloid Dendritic cells
0	1.01365	0.461	0.124	0	4	Trim7	Myeloid Dendritic cells
0	1.01055	0.348	0.074	0	4	H2-Eb2	Myeloid Dendritic cells
0	1.00893	0.784	0.324	0	4	Rasa2	Myeloid Dendritic cells
0	1.00639	0.548	0.165	0	4	Csf2ra	Myeloid Dendritic cells
0	1.0057	0.603	0.202	0	4	Prr14	Myeloid Dendritic cells
0	1.00541	0.633	0.221	0	4	Mapk3	Myeloid Dendritic cells
0	1.00508	0.27	0.028	0	4	Efna2	Myeloid Dendritic cells
0	1.00442	0.52	0.164	0	4	Pdlim5	Myeloid Dendritic cells
0	1.00428	0.711	0.265	0	4	Polr3c	Myeloid Dendritic cells
0	1.00364	0.647	0.229	0	4	Mkl1	Myeloid Dendritic cells
0	1.00217	0.481	0.144	0	4	Cyp51	Myeloid Dendritic cells
0	1.00168	0.994	0.484	0	4	Syngr2	Myeloid Dendritic cells
0	1.00136	0.358	0.073	0	4	Slc2a6	Myeloid Dendritic cells
0	1.00088	0.737	0.277	0	4	Rftn1	Myeloid Dendritic cells
0	1.0001	0.401	0.093	0	4	Csf2rb2	Myeloid Dendritic cells
0	0.99866	0.758	0.294	0	4	Ncf1	Myeloid Dendritic cells
0	0.997957	0.858	0.369	0	4	Arl5c	Myeloid Dendritic cells
0	0.996865	0.472	0.141	0	4	Rasa4	Myeloid Dendritic cells
0	0.99446	0.861	0.319	0	4	Fcer1g	Myeloid Dendritic cells
0	0.992053	0.432	0.119	0	4	Slamf1	Myeloid Dendritic cells
0	0.991417	0.608	0.211	0	4	Tyk2	Myeloid Dendritic cells
0	0.990456	0.407	0.105	0	4	Marveld1	Myeloid Dendritic cells
0	0.990291	0.968	0.466	0	4	Id2	Myeloid Dendritic cells
0	0.990197	0.326	0.059	0	4	Il13ra1	Myeloid Dendritic cells
0	0.989146	0.388	0.089	0	4	Iffo2	Myeloid Dendritic cells
0	0.988479	0.764	0.305	0	4	D17Wsu92e	Myeloid Dendritic cells
0	0.987411	0.466	0.132	0	4	Insl6	Myeloid Dendritic cells
0	0.986348	0.739	0.279	0	4	Ifitm2	Myeloid Dendritic cells
0	0.985146	0.281	0.044	0	4	Cd80	Myeloid Dendritic cells
0	0.982463	0.651	0.241	0	4	Zfc3h1	Myeloid Dendritic cells
0	0.979136	0.556	0.177	0	4	Ncf2	Myeloid Dendritic cells
0	0.978299	0.647	0.249	0	4	Cat	Myeloid Dendritic cells
0	0.977996	0.596	0.206	0	4	Kpna3	Myeloid Dendritic cells
0	0.974946	0.254	0.027	0	4	Eno2	Myeloid Dendritic cells
0	0.973689	0.947	0.445	0	4	Aebp2	Myeloid Dendritic cells
0	0.972186	0.509	0.159	0	4	Stoml1	Myeloid Dendritic cells
0	0.969559	0.291	0.052	0	4	Mir155hg	Myeloid Dendritic cells
0	0.967502	0.606	0.222	0	4	Gpcpd1	Myeloid Dendritic cells
0	0.966908	0.629	0.231	0	4	Triobp	Myeloid Dendritic cells
9.357e-301	0.962411	0.481	0.178	1.75191e-296	4	Serpinb1a	Myeloid Dendritic cells
0	0.962071	0.588	0.209	0	4	Thap2	Myeloid Dendritic cells
0	0.96088	0.407	0.102	0	4	Nek6	Myeloid Dendritic cells
0	0.960831	0.912	0.425	0	4	Itm2c	Myeloid Dendritic cells
0	0.959244	0.694	0.269	0	4	Sdhaf1	Myeloid Dendritic cells
0	0.957666	0.662	0.254	0	4	Lrrc8c	Myeloid Dendritic cells
0	0.954109	0.799	0.334	0	4	Gbp2	Myeloid Dendritic cells
0	0.95212	0.379	0.093	0	4	Crebl2	Myeloid Dendritic cells
0	0.950746	0.792	0.329	0	4	Sh3bp1	Myeloid Dendritic cells
0	0.949231	0.337	0.072	0	4	Tnip2	Myeloid Dendritic cells
0	0.948976	0.308	0.061	0	4	Ikzf4	Myeloid Dendritic cells
0	0.945349	0.654	0.246	0	4	Dennd4a	Myeloid Dendritic cells
0	0.944314	0.81	0.338	0	4	Trafd1	Myeloid Dendritic cells
0	0.943015	0.338	0.075	0	4	Mxi1	Myeloid Dendritic cells
2.18443e-304	0.942227	0.371	0.112	4.08991e-300	4	Cd1d1	Myeloid Dendritic cells
0	0.941927	0.714	0.294	0	4	Dynll2	Myeloid Dendritic cells
0	0.940779	0.398	0.104	0	4	Atmin	Myeloid Dendritic cells
0	0.939767	0.632	0.245	0	4	Pmvk	Myeloid Dendritic cells
0	0.939124	0.399	0.108	0	4	Dusp22	Myeloid Dendritic cells
0	0.939122	0.613	0.234	0	4	Sema4a	Myeloid Dendritic cells
0	0.938469	0.34	0.073	0	4	S100a1	Myeloid Dendritic cells
0	0.93639	0.432	0.126	0	4	Inf2	Myeloid Dendritic cells
0	0.935717	0.993	0.534	0	4	Traf1	Myeloid Dendritic cells
0	0.93388	0.407	0.113	0	4	Sdc3	Myeloid Dendritic cells
0	0.933476	0.323	0.069	0	4	Prr5l	Myeloid Dendritic cells
0	0.932653	0.41	0.111	0	4	Sirpa	Myeloid Dendritic cells
0	0.931976	0.331	0.071	0	4	Slc25a10	Myeloid Dendritic cells
0	0.931249	0.266	0.037	0	4	2510009E07Rik	Myeloid Dendritic cells
0	0.930473	0.984	0.551	0	4	Ccr7	Myeloid Dendritic cells
0	0.930412	0.386	0.101	0	4	Rab32	Myeloid Dendritic cells
0	0.930316	0.773	0.331	0	4	Cblb	Myeloid Dendritic cells
0	0.93027	0.487	0.158	0	4	Atl3	Myeloid Dendritic cells
0	0.928972	0.623	0.243	0	4	Sel1l	Myeloid Dendritic cells
0	0.928349	0.51	0.176	0	4	Tango2	Myeloid Dendritic cells
0	0.927598	0.299	0.055	0	4	E130311K13Rik	Myeloid Dendritic cells
0	0.923101	0.372	0.1	0	4	Irf4	Myeloid Dendritic cells
0	0.919872	0.264	0.038	0	4	Akap2	Myeloid Dendritic cells
0	0.919707	0.5	0.169	0	4	Trps1	Myeloid Dendritic cells
0	0.919242	0.633	0.276	0	4	Cd44	Myeloid Dendritic cells
0	0.918561	0.312	0.063	0	4	Sepsecs	Myeloid Dendritic cells
0	0.917746	0.988	0.534	0	4	Lamp1	Myeloid Dendritic cells
0	0.917705	0.415	0.12	0	4	Smad1	Myeloid Dendritic cells
0	0.917668	0.54	0.202	0	4	Nabp1	Myeloid Dendritic cells
0	0.917611	0.548	0.197	0	4	Mink1	Myeloid Dendritic cells
0	0.916378	0.539	0.193	0	4	Nenf	Myeloid Dendritic cells
0	0.915765	0.49	0.154	0	4	Sdc4	Myeloid Dendritic cells
0	0.914098	0.305	0.063	0	4	Ptafr	Myeloid Dendritic cells
2.57781e-289	0.91029	0.469	0.173	4.82643e-285	4	Icosl	Myeloid Dendritic cells
0	0.908662	0.877	0.398	0	4	Efhd2	Myeloid Dendritic cells
0	0.90722	0.457	0.147	0	4	Micu1	Myeloid Dendritic cells
0	0.907148	0.573	0.204	0	4	Ifngr2	Myeloid Dendritic cells
0	0.906645	0.253	0.04	0	4	Aldh1a2	Myeloid Dendritic cells
0	0.905664	0.561	0.202	0	4	Arhgap5	Myeloid Dendritic cells
0	0.901815	0.461	0.153	0	4	Pik3r5	Myeloid Dendritic cells
0	0.89971	0.567	0.215	0	4	Stard7	Myeloid Dendritic cells
0	0.897266	0.329	0.077	0	4	Nck2	Myeloid Dendritic cells
0	0.896357	0.648	0.259	0	4	Clptm1	Myeloid Dendritic cells
0	0.89604	0.515	0.188	0	4	Mapre2	Myeloid Dendritic cells
0	0.895218	0.587	0.222	0	4	Tmcc1	Myeloid Dendritic cells
0	0.894516	0.535	0.199	0	4	Gpr68	Myeloid Dendritic cells
0	0.89448	0.309	0.07	0	4	Lacc1	Myeloid Dendritic cells
0	0.893617	0.567	0.209	0	4	Asl	Myeloid Dendritic cells
0	0.893357	0.711	0.306	0	4	Trim35	Myeloid Dendritic cells
5.71851e-298	0.893074	0.5	0.186	1.07068e-293	4	Cd86	Myeloid Dendritic cells
0	0.890337	0.477	0.162	0	4	Rras	Myeloid Dendritic cells
0	0.88748	0.589	0.229	0	4	Epb41l2	Myeloid Dendritic cells
0	0.88552	0.624	0.248	0	4	Mllt6	Myeloid Dendritic cells
0	0.885029	0.361	0.098	0	4	Rubcn	Myeloid Dendritic cells
0	0.883834	0.298	0.064	0	4	Tmem18	Myeloid Dendritic cells
0	0.882285	0.861	0.414	0	4	Rabgap1l	Myeloid Dendritic cells
0	0.881985	0.324	0.082	0	4	Pvr	Myeloid Dendritic cells
0	0.881926	0.916	0.457	0	4	Cflar	Myeloid Dendritic cells
8.76175e-306	0.87896	0.514	0.189	1.64046e-301	4	Stat5a	Myeloid Dendritic cells
4.13358e-279	0.878179	0.459	0.172	7.73931e-275	4	Got1	Myeloid Dendritic cells
0	0.875123	0.347	0.091	0	4	Traf6	Myeloid Dendritic cells
2.22935e-298	0.874365	0.3	0.073	4.17401e-294	4	Pygl	Myeloid Dendritic cells
0	0.874352	0.283	0.057	0	4	Lmna	Myeloid Dendritic cells
1.4444e-303	0.873587	0.388	0.114	2.70436e-299	4	Vps39	Myeloid Dendritic cells
0	0.872569	0.768	0.342	0	4	Dapp1	Myeloid Dendritic cells
0	0.872258	0.277	0.058	0	4	Nfil3	Myeloid Dendritic cells
0	0.871803	0.927	0.474	0	4	Neat1	Myeloid Dendritic cells
3.18023e-292	0.871416	0.421	0.136	5.95435e-288	4	Rptor	Myeloid Dendritic cells
0	0.870935	0.601	0.236	0	4	Gsdmd	Myeloid Dendritic cells
0	0.870355	0.722	0.313	0	4	Necap2	Myeloid Dendritic cells
2.17174e-287	0.870187	0.415	0.135	4.06615e-283	4	Yeats2	Myeloid Dendritic cells
5.54022e-296	0.868637	0.579	0.234	1.0373e-291	4	Cd200	Myeloid Dendritic cells
0	0.867648	0.676	0.284	0	4	Ppp1r15a	Myeloid Dendritic cells
0	0.867453	0.683	0.284	0	4	Prkcd	Myeloid Dendritic cells
0	0.866472	0.629	0.26	0	4	Dip2b	Myeloid Dendritic cells
0	0.866286	0.892	0.424	0	4	Itgb1	Myeloid Dendritic cells
0	0.864173	0.301	0.07	0	4	Slc22a15	Myeloid Dendritic cells
0	0.863872	0.603	0.245	0	4	Ehbp1l1	Myeloid Dendritic cells
0	0.859873	0.67	0.285	0	4	Eps15	Myeloid Dendritic cells
0	0.859746	0.63	0.264	0	4	Far1	Myeloid Dendritic cells
1.88758e-275	0.859582	0.496	0.193	3.53411e-271	4	Hmgcs1	Myeloid Dendritic cells
0	0.859421	0.772	0.352	0	4	Ccdc50	Myeloid Dendritic cells
4.71404e-290	0.859056	0.527	0.198	8.82609e-286	4	Tmem168	Myeloid Dendritic cells
1.63568e-265	0.858449	0.406	0.136	3.06248e-261	4	Mx1	Myeloid Dendritic cells
0	0.857628	0.976	0.509	0	4	Ptms	Myeloid Dendritic cells
6.00141e-287	0.854728	0.529	0.207	1.12364e-282	4	Nsmce3	Myeloid Dendritic cells
0	0.854671	0.258	0.049	0	4	Pbx3	Myeloid Dendritic cells
0	0.854508	0.618	0.254	0	4	Polb	Myeloid Dendritic cells
6.79624e-280	0.854013	0.419	0.137	1.27246e-275	4	Alkbh6	Myeloid Dendritic cells
3.72032e-285	0.853351	0.36	0.106	6.96555e-281	4	Klhl5	Myeloid Dendritic cells
4.94827e-267	0.853343	0.39	0.128	9.26464e-263	4	Slc26a2	Myeloid Dendritic cells
1.86784e-295	0.852378	0.564	0.231	3.49716e-291	4	Colgalt1	Myeloid Dendritic cells
0	0.851782	0.916	0.492	0	4	Tuba1a	Myeloid Dendritic cells
0	0.85146	0.71	0.316	0	4	Csrp1	Myeloid Dendritic cells
0	0.85116	0.917	0.423	0	4	Tyrobp	Myeloid Dendritic cells
3.30279e-281	0.85097	0.503	0.186	6.18381e-277	4	Znfx1	Myeloid Dendritic cells
0	0.850455	0.753	0.344	0	4	Scamp2	Myeloid Dendritic cells
1.26698e-279	0.849036	0.496	0.184	2.37217e-275	4	Mthfsl	Myeloid Dendritic cells
0	0.847952	0.981	0.62	0	4	Ccl5	Myeloid Dendritic cells
0	0.847251	0.251	0.046	0	4	Gm21188	Myeloid Dendritic cells
1.55184e-272	0.844599	0.458	0.164	2.90552e-268	4	Nfya	Myeloid Dendritic cells
6.39578e-281	0.844531	0.529	0.201	1.19748e-276	4	Ube2e3	Myeloid Dendritic cells
1.54452e-288	0.842979	0.575	0.234	2.8918e-284	4	Parp8	Myeloid Dendritic cells
8.4632e-294	0.842898	0.583	0.237	1.58457e-289	4	Atxn7l1	Myeloid Dendritic cells
0	0.842098	0.621	0.267	0	4	Dnm1l	Myeloid Dendritic cells
3.19961e-287	0.84121	0.593	0.244	5.99063e-283	4	Pde4b	Myeloid Dendritic cells
0	0.841161	0.287	0.064	0	4	Mgat4b	Myeloid Dendritic cells
4.6673e-277	0.839967	0.555	0.221	8.73858e-273	4	Kif1b	Myeloid Dendritic cells
1.10994e-274	0.839077	0.515	0.209	2.07815e-270	4	Adam19	Myeloid Dendritic cells
0	0.83715	0.792	0.39	0	4	Malt1	Myeloid Dendritic cells
1.2824e-265	0.836783	0.382	0.12	2.40103e-261	4	Csrnp1	Myeloid Dendritic cells
1.30289e-285	0.835561	0.57	0.229	2.43939e-281	4	Leprot	Myeloid Dendritic cells
8.8491e-259	0.834633	0.489	0.197	1.65682e-254	4	Gnl2	Myeloid Dendritic cells
0	0.834617	0.798	0.382	0	4	Mob3a	Myeloid Dendritic cells
0	0.834273	0.818	0.392	0	4	Rala	Myeloid Dendritic cells
1.55296e-261	0.834233	0.393	0.13	2.90761e-257	4	Prkx	Myeloid Dendritic cells
7.45078e-283	0.833392	0.313	0.082	1.39501e-278	4	Kdm1b	Myeloid Dendritic cells
0	0.832593	0.766	0.356	0	4	Uvrag	Myeloid Dendritic cells
2.78576e-300	0.831569	0.677	0.292	5.21578e-296	4	Tuba1c	Myeloid Dendritic cells
8.11132e-300	0.829868	0.607	0.262	1.51868e-295	4	Rspry1	Myeloid Dendritic cells
0	0.82981	0.891	0.452	0	4	Rtn4	Myeloid Dendritic cells
3.42871e-259	0.827537	0.449	0.165	6.41958e-255	4	Ccdc28b	Myeloid Dendritic cells
0	0.827274	0.708	0.319	0	4	Hmg20b	Myeloid Dendritic cells
0	0.824321	0.662	0.299	0	4	Nlrc5	Myeloid Dendritic cells
3.8208e-260	0.82416	0.415	0.142	7.15368e-256	4	Il3ra	Myeloid Dendritic cells
0	0.823462	0.888	0.451	0	4	Itga4	Myeloid Dendritic cells
0	0.823381	0.752	0.354	0	4	Spag9	Myeloid Dendritic cells
4.71785e-259	0.823165	0.326	0.095	8.83324e-255	4	Trio	Myeloid Dendritic cells
1.6828e-271	0.823039	0.55	0.229	3.1507e-267	4	Kdm2b	Myeloid Dendritic cells
2.05488e-283	0.822774	0.288	0.07	3.84736e-279	4	Zfp296	Myeloid Dendritic cells
2.33004e-302	0.822191	0.274	0.06	4.36253e-298	4	Gca	Myeloid Dendritic cells
1.20694e-252	0.822072	0.363	0.116	2.25976e-248	4	Pde4dip	Myeloid Dendritic cells
0	0.821944	0.888	0.458	0	4	Zfand6	Myeloid Dendritic cells
5.16133e-271	0.821214	0.309	0.083	9.66357e-267	4	Zfp516	Myeloid Dendritic cells
5.71712e-268	0.820972	0.532	0.218	1.07042e-263	4	Synj1	Myeloid Dendritic cells
0	0.818461	0.795	0.409	0	4	Cstb	Myeloid Dendritic cells
1.64224e-255	0.818309	0.353	0.11	3.07476e-251	4	Pdxk	Myeloid Dendritic cells
0	0.817824	0.685	0.307	0	4	Map4	Myeloid Dendritic cells
0	0.816787	0.78	0.403	0	4	Glipr2	Myeloid Dendritic cells
1.5634e-248	0.815925	0.418	0.147	2.92715e-244	4	Mthfs	Myeloid Dendritic cells
2.50522e-257	0.814725	0.483	0.186	4.69052e-253	4	Nup88	Myeloid Dendritic cells
6.64268e-268	0.814421	0.57	0.241	1.24371e-263	4	Ehd1	Myeloid Dendritic cells
7.13054e-262	0.81267	0.552	0.231	1.33505e-257	4	Phf21a	Myeloid Dendritic cells
1.00301e-250	0.811525	0.506	0.198	1.87793e-246	4	Plekha1	Myeloid Dendritic cells
0	0.811045	0.692	0.32	0	4	Eid1	Myeloid Dendritic cells
1.67219e-252	0.806689	0.496	0.196	3.13083e-248	4	Tnrc18	Myeloid Dendritic cells
2.0837e-301	0.806555	0.253	0.053	3.90131e-297	4	Atf5	Myeloid Dendritic cells
1.17341e-254	0.80613	0.507	0.201	2.19697e-250	4	Plin3	Myeloid Dendritic cells
2.86572e-248	0.806102	0.471	0.178	5.36548e-244	4	Tmem127	Myeloid Dendritic cells
3.06155e-270	0.804687	0.3	0.079	5.73213e-266	4	Luzp1	Myeloid Dendritic cells
4.51432e-277	0.804185	0.282	0.069	8.45217e-273	4	Dnase1l1	Myeloid Dendritic cells
4.24068e-237	0.803767	0.319	0.096	7.93982e-233	4	Hist1h2bc	Myeloid Dendritic cells
1.41949e-239	0.802959	0.346	0.11	2.65772e-235	4	Plscr1	Myeloid Dendritic cells
0	0.802526	0.757	0.373	0	4	Pbxip1	Myeloid Dendritic cells
9.67972e-282	0.798727	0.278	0.065	1.81233e-277	4	Renbp	Myeloid Dendritic cells
4.79262e-235	0.798484	0.478	0.189	8.97323e-231	4	Zbtb38	Myeloid Dendritic cells
1.69065e-262	0.798091	0.59	0.254	3.1654e-258	4	Gdi1	Myeloid Dendritic cells
5.95156e-228	0.797979	0.354	0.117	1.11431e-223	4	Slc46a3	Myeloid Dendritic cells
5.64469e-237	0.797419	0.368	0.121	1.05686e-232	4	Ptprj	Myeloid Dendritic cells
1.176e-246	0.796133	0.322	0.095	2.20182e-242	4	Zfp809	Myeloid Dendritic cells
9.84869e-193	0.795692	0.418	0.166	1.84397e-188	4	Ccnd1	Myeloid Dendritic cells
3.00266e-259	0.793653	0.288	0.076	5.62189e-255	4	Umad1	Myeloid Dendritic cells
7.07808e-254	0.792549	0.581	0.249	1.32523e-249	4	Uba7	Myeloid Dendritic cells
4.05434e-247	0.791122	0.528	0.218	7.59094e-243	4	Ncoa4	Myeloid Dendritic cells
3.58042e-263	0.790991	0.615	0.271	6.70362e-259	4	Aftph	Myeloid Dendritic cells
9.02539e-245	0.788854	0.524	0.219	1.68982e-240	4	Chp1	Myeloid Dendritic cells
3.08207e-251	0.788607	0.553	0.238	5.77056e-247	4	Ehmt1	Myeloid Dendritic cells
0	0.788226	0.841	0.438	0	4	Actn1	Myeloid Dendritic cells
8.36471e-242	0.787475	0.661	0.29	1.56612e-237	4	Skap2	Myeloid Dendritic cells
0	0.786577	0.837	0.425	0	4	Mrpl14	Myeloid Dendritic cells
6.50653e-228	0.785937	0.46	0.178	1.21822e-223	4	Izumo4	Myeloid Dendritic cells
1.17274e-223	0.785033	0.434	0.164	2.19573e-219	4	Dnajb14	Myeloid Dendritic cells
3.08621e-228	0.783711	0.371	0.126	5.77831e-224	4	Abcc1	Myeloid Dendritic cells
2.71378e-296	0.783082	0.707	0.338	5.08101e-292	4	Asap1	Myeloid Dendritic cells
4.81397e-243	0.78269	0.553	0.236	9.0132e-239	4	Tbc1d15	Myeloid Dendritic cells
1.44647e-242	0.782041	0.59	0.253	2.70823e-238	4	Nfkbie	Myeloid Dendritic cells
4.38446e-227	0.781628	0.382	0.132	8.20903e-223	4	Bsdc1	Myeloid Dendritic cells
1.06159e-239	0.781045	0.531	0.227	1.98762e-235	4	Foxn2	Myeloid Dendritic cells
1.44015e-237	0.780368	0.538	0.229	2.69639e-233	4	Arid1b	Myeloid Dendritic cells
0	0.779774	0.83	0.431	0	4	Ppp4r2	Myeloid Dendritic cells
0	0.779546	0.84	0.453	0	4	Atp2b1	Myeloid Dendritic cells
4.73613e-305	0.779261	0.734	0.356	8.86745e-301	4	Tapbpl	Myeloid Dendritic cells
1.12181e-229	0.779059	0.509	0.211	2.10036e-225	4	Peak1	Myeloid Dendritic cells
2.50826e-281	0.778759	0.255	0.055	4.69621e-277	4	Fam89a	Myeloid Dendritic cells
3.87789e-220	0.778448	0.513	0.205	7.26057e-216	4	Irf5	Myeloid Dendritic cells
2.32121e-228	0.77819	0.485	0.198	4.34601e-224	4	Gtpbp1	Myeloid Dendritic cells
7.38582e-241	0.77659	0.618	0.272	1.38285e-236	4	Baz2b	Myeloid Dendritic cells
7.36214e-227	0.775967	0.387	0.133	1.37841e-222	4	Nagk	Myeloid Dendritic cells
3.6687e-243	0.775825	0.318	0.092	6.86891e-239	4	Ptov1	Myeloid Dendritic cells
1.60829e-282	0.775583	0.678	0.318	3.0112e-278	4	Ythdf2	Myeloid Dendritic cells
0	0.775089	0.959	0.531	0	4	Ctsz	Myeloid Dendritic cells
1.06208e-220	0.77331	0.406	0.149	1.98854e-216	4	Pacsin2	Myeloid Dendritic cells
1.45304e-285	0.773295	0.683	0.331	2.72052e-281	4	Mthfd2	Myeloid Dendritic cells
1.14214e-198	0.773214	0.343	0.121	2.13843e-194	4	Mfge8	Myeloid Dendritic cells
1.29832e-307	0.772702	0.748	0.366	2.43084e-303	4	Sqstm1	Myeloid Dendritic cells
3.08451e-224	0.772467	0.34	0.11	5.77512e-220	4	Fdft1	Myeloid Dendritic cells
2.67391e-215	0.772364	0.465	0.183	5.00636e-211	4	Kdm6b	Myeloid Dendritic cells
4.84331e-235	0.771909	0.556	0.241	9.06814e-231	4	N4bp1	Myeloid Dendritic cells
6.08016e-225	0.77118	0.311	0.095	1.13839e-220	4	Mmd	Myeloid Dendritic cells
6.15666e-248	0.770614	0.609	0.275	1.15271e-243	4	Cop1	Myeloid Dendritic cells
7.67765e-225	0.770125	0.309	0.094	1.43749e-220	4	Gaa	Myeloid Dendritic cells
1.42553e-216	0.769942	0.407	0.15	2.66902e-212	4	Cep170	Myeloid Dendritic cells
5.55745e-251	0.769774	0.264	0.065	1.04052e-246	4	Rab30	Myeloid Dendritic cells
1.36632e-262	0.768521	0.649	0.3	2.55815e-258	4	Rela	Myeloid Dendritic cells
2.2838e-209	0.76434	0.506	0.199	4.27596e-205	4	Syk	Myeloid Dendritic cells
4.21531e-208	0.764025	0.306	0.098	7.89232e-204	4	Tctex1d2	Myeloid Dendritic cells
1.56661e-207	0.758241	0.454	0.179	2.93316e-203	4	Bcl3	Myeloid Dendritic cells
8.14644e-234	0.756375	0.264	0.07	1.52526e-229	4	Gins3	Myeloid Dendritic cells
2.06704e-209	0.756055	0.358	0.124	3.87013e-205	4	Camkk2	Myeloid Dendritic cells
4.58921e-209	0.75368	0.394	0.146	8.59238e-205	4	Samd4b	Myeloid Dendritic cells
7.5997e-221	0.752484	0.53	0.228	1.42289e-216	4	Cebpg	Myeloid Dendritic cells
0	0.752445	0.783	0.407	0	4	Psmg4	Myeloid Dendritic cells
3.26772e-245	0.752432	0.633	0.295	6.11815e-241	4	Rsu1	Myeloid Dendritic cells
8.48857e-208	0.751696	0.472	0.195	1.58931e-203	4	Sh2b3	Myeloid Dendritic cells

## Sheet: 5
p_val	avg_log2FC	pct.1	pct.2	p_val_adj	cluster	gene	scType.annotation
0	1.57938	0.573	0.122	0	5	Bcl2l14	Basophils
0	1.53605	0.953	0.312	0	5	Fscn1	Basophils
0	1.41319	0.707	0.231	0	5	Apol7c	Basophils
0	1.40287	0.316	0.038	0	5	Aldh1a2	Basophils
0	1.34038	0.881	0.327	0	5	Gadd45b	Basophils
0	1.33165	0.745	0.235	0	5	Cd63	Basophils
0	1.32078	0.857	0.304	0	5	Basp1	Basophils
0	1.31418	0.548	0.151	0	5	Nudt17	Basophils
0	1.29771	0.882	0.344	0	5	Marcksl1	Basophils
0	1.26215	0.652	0.208	0	5	Anxa3	Basophils
0	1.26037	0.854	0.356	0	5	Serpinb6b	Basophils
0	1.24713	0.696	0.235	0	5	Cxcl16	Basophils
0	1.187	0.562	0.19	0	5	Bcl2a1a	Basophils
0	1.12908	0.627	0.224	0	5	Cacnb3	Basophils
0	1.12155	0.443	0.153	0	5	Eno3	Basophils
0	1.10297	0.419	0.135	0	5	Zmynd15	Basophils
0	1.09422	0.337	0.094	0	5	Tubb2b	Basophils
1.71448e-305	1.06926	0.359	0.109	3.21002e-301	5	Rhoc	Basophils
0	1.05368	0.637	0.282	0	5	Serpinb9	Basophils
0	1.04922	0.523	0.213	0	5	Ube2l6	Basophils
1.40451e-301	1.04332	0.277	0.065	2.62967e-297	5	Laptm4b	Basophils
1.01248e-289	1.0355	0.393	0.14	1.89567e-285	5	Insl6	Basophils
5.07669e-293	1.02844	0.281	0.069	9.50508e-289	5	Ttc39a	Basophils
0	0.994664	0.81	0.416	0	5	Bcl2a1b	Basophils
1.74439e-305	0.988376	0.515	0.233	3.26602e-301	5	Tspan3	Basophils
0	0.979195	0.667	0.311	0	5	Rogdi	Basophils
4.45758e-263	0.959625	0.518	0.199	8.34593e-259	5	Socs2	Basophils
0	0.950697	0.609	0.31	0	5	Gyg	Basophils
7.95761e-247	0.948788	0.425	0.181	1.4899e-242	5	Tubb2a	Basophils
0	0.922611	0.793	0.446	0	5	Iscu	Basophils
0	0.91233	0.708	0.372	0	5	Relb	Basophils
4.73215e-288	0.899336	0.601	0.288	8.86e-284	5	Il4i1	Basophils
0	0.89176	0.865	0.568	0	5	Txndc17	Basophils
4.51415e-201	0.882856	0.385	0.165	8.45184e-197	5	Pdlim4	Basophils
0	0.872308	0.693	0.413	0	5	Glipr2	Basophils
6.55153e-211	0.871813	0.425	0.199	1.22664e-206	5	Hmgn3	Basophils
5.01005e-188	0.867763	0.351	0.144	9.38032e-184	5	Arhgap22	Basophils
1.95824e-260	0.860808	0.551	0.268	3.66641e-256	5	Ogfrl1	Basophils
0	0.857083	0.77	0.434	0	5	Samsn1	Basophils
1.25308e-247	0.839955	0.53	0.285	2.34613e-243	5	Dstn	Basophils
6.92073e-272	0.839241	0.709	0.356	1.29577e-267	5	Marcks	Basophils
4.42186e-196	0.838007	0.418	0.201	8.27906e-192	5	Anxa4	Basophils
3.40816e-239	0.836886	0.507	0.265	6.3811e-235	5	Bcl2a1d	Basophils
1.68089e-212	0.834485	0.537	0.279	3.14714e-208	5	Ccl22	Basophils
2.26326e-221	0.831352	0.471	0.239	4.23751e-217	5	Avpi1	Basophils
5.69138e-169	0.831257	0.392	0.197	1.0656e-164	5	Idi1	Basophils
0	0.821698	0.847	0.528	0	5	Tmem123	Basophils
0	0.809253	0.924	0.628	0	5	Ccl5	Basophils
5.1956e-150	0.802167	0.394	0.197	9.72772e-146	5	Mt1	Basophils
8.7745e-178	0.800711	0.425	0.216	1.64285e-173	5	Cd81	Basophils
0	0.785508	0.776	0.505	0	5	Tuba1a	Basophils
6.14055e-233	0.780364	0.526	0.306	1.1497e-228	5	Tuba1c	Basophils

## Sheet: 6
p_val	avg_log2FC	pct.1	pct.2	p_val_adj	cluster	gene	scType.annotation
0	1.95545	0.923	0.146	0	6	Mki67	Effector CD8+ T cells
0	1.94351	0.74	0.056	0	6	Cenpe	Effector CD8+ T cells
0	1.93589	0.815	0.084	0	6	Rrm2	Effector CD8+ T cells
0	1.92833	0.819	0.067	0	6	Asf1b	Effector CD8+ T cells
0	1.91868	0.79	0.079	0	6	Ccnb2	Effector CD8+ T cells
0	1.91209	0.731	0.046	0	6	Kif15	Effector CD8+ T cells
0	1.89937	0.829	0.077	0	6	Spc24	Effector CD8+ T cells
0	1.88149	0.691	0.042	0	6	Knl1	Effector CD8+ T cells
0	1.87862	0.799	0.079	0	6	Cdca3	Effector CD8+ T cells
0	1.87455	0.738	0.061	0	6	Ccna2	Effector CD8+ T cells
0	1.87081	0.729	0.062	0	6	Tpx2	Effector CD8+ T cells
0	1.86888	0.702	0.039	0	6	Cit	Effector CD8+ T cells
0	1.85562	0.841	0.104	0	6	Cdca8	Effector CD8+ T cells
0	1.85009	0.683	0.062	0	6	Cenpf	Effector CD8+ T cells
0	1.82969	0.838	0.099	0	6	Lockd	Effector CD8+ T cells
0	1.82363	0.725	0.062	0	6	Clspn	Effector CD8+ T cells
0	1.82268	0.63	0.037	0	6	Hmmr	Effector CD8+ T cells
0	1.81198	0.942	0.195	0	6	Pclaf	Effector CD8+ T cells
0	1.80944	0.715	0.046	0	6	Cenpm	Effector CD8+ T cells
0	1.79786	0.897	0.156	0	6	Birc5	Effector CD8+ T cells
0	1.79351	0.732	0.061	0	6	Tk1	Effector CD8+ T cells
0	1.79124	0.645	0.034	0	6	Ncapg	Effector CD8+ T cells
0	1.78641	0.762	0.071	0	6	Ncapd2	Effector CD8+ T cells
0	1.76857	0.639	0.047	0	6	Kif11	Effector CD8+ T cells
0	1.76783	0.869	0.132	0	6	Lig1	Effector CD8+ T cells
0	1.75468	0.655	0.038	0	6	Rad51	Effector CD8+ T cells
0	1.75006	0.842	0.122	0	6	Tyms	Effector CD8+ T cells
0	1.74897	0.922	0.191	0	6	Top2a	Effector CD8+ T cells
0	1.7465	0.737	0.069	0	6	Tacc3	Effector CD8+ T cells
0	1.74599	0.633	0.056	0	6	Prc1	Effector CD8+ T cells
0	1.74339	0.649	0.067	0	6	Nusap1	Effector CD8+ T cells
0	1.72325	0.799	0.096	0	6	Cenpw	Effector CD8+ T cells
0	1.71046	0.779	0.095	0	6	Uhrf1	Effector CD8+ T cells
0	1.69948	0.909	0.159	0	6	Cks1b	Effector CD8+ T cells
0	1.69856	0.647	0.056	0	6	Ccnb1	Effector CD8+ T cells
0	1.69692	0.621	0.043	0	6	Kif22	Effector CD8+ T cells
0	1.69662	0.595	0.03	0	6	Rad51ap1	Effector CD8+ T cells
0	1.69158	0.782	0.107	0	6	Hells	Effector CD8+ T cells
0	1.68574	0.566	0.027	0	6	Ckap2l	Effector CD8+ T cells
0	1.68499	0.875	0.144	0	6	Rrm1	Effector CD8+ T cells
0	1.68418	0.596	0.037	0	6	Cdkn3	Effector CD8+ T cells
0	1.68359	0.728	0.076	0	6	Prim1	Effector CD8+ T cells
0	1.68344	0.534	0.023	0	6	Esco2	Effector CD8+ T cells
0	1.67658	0.619	0.057	0	6	Fbxo5	Effector CD8+ T cells
0	1.67572	0.664	0.067	0	6	Cdk1	Effector CD8+ T cells
0	1.6704	0.645	0.053	0	6	Tcf19	Effector CD8+ T cells
0	1.66985	0.776	0.115	0	6	Incenp	Effector CD8+ T cells
0	1.66722	0.632	0.062	0	6	Cdc20	Effector CD8+ T cells
0	1.66696	0.647	0.056	0	6	Ncapg2	Effector CD8+ T cells
0	1.66451	0.589	0.034	0	6	Diaph3	Effector CD8+ T cells
0	1.66138	0.577	0.037	0	6	Plk1	Effector CD8+ T cells
0	1.66011	0.632	0.051	0	6	Dlgap5	Effector CD8+ T cells
0	1.65406	0.905	0.177	0	6	Smc2	Effector CD8+ T cells
0	1.65008	0.654	0.057	0	6	Dhfr	Effector CD8+ T cells
0	1.64712	0.681	0.062	0	6	Mad2l1	Effector CD8+ T cells
0	1.64507	0.89	0.163	0	6	Mcm5	Effector CD8+ T cells
0	1.64434	0.77	0.103	0	6	Ccdc34	Effector CD8+ T cells
0	1.64236	0.541	0.024	0	6	Sgo1	Effector CD8+ T cells
0	1.64218	0.634	0.052	0	6	Hmgb3	Effector CD8+ T cells
0	1.64159	0.564	0.044	0	6	Hist1h3c	Effector CD8+ T cells
0	1.63758	0.593	0.042	0	6	Ndc80	Effector CD8+ T cells
0	1.63668	0.512	0.024	0	6	Aspm	Effector CD8+ T cells
0	1.63245	0.567	0.03	0	6	Shcbp1	Effector CD8+ T cells
0	1.61964	0.576	0.034	0	6	Cenph	Effector CD8+ T cells
0	1.61866	0.514	0.018	0	6	Neil3	Effector CD8+ T cells
0	1.61628	0.598	0.042	0	6	Chaf1a	Effector CD8+ T cells
0	1.61301	0.717	0.135	0	6	Hist1h1b	Effector CD8+ T cells
0	1.60878	0.639	0.068	0	6	Kif20b	Effector CD8+ T cells
0	1.60328	0.672	0.074	0	6	Knstrn	Effector CD8+ T cells
0	1.60088	0.52	0.022	0	6	Kif4	Effector CD8+ T cells
0	1.60012	0.513	0.028	0	6	Mis18bp1	Effector CD8+ T cells
0	1.59881	0.826	0.131	0	6	Hmgn5	Effector CD8+ T cells
0	1.59321	0.502	0.022	0	6	Sgo2a	Effector CD8+ T cells
0	1.59263	0.555	0.037	0	6	Spc25	Effector CD8+ T cells
0	1.58782	0.587	0.042	0	6	Cenpk	Effector CD8+ T cells
0	1.58483	0.819	0.163	0	6	Ube2c	Effector CD8+ T cells
0	1.58394	0.943	0.214	0	6	Lmnb1	Effector CD8+ T cells
0	1.58229	0.843	0.181	0	6	Cenpa	Effector CD8+ T cells
0	1.57728	0.768	0.114	0	6	Rfc4	Effector CD8+ T cells
0	1.57713	0.857	0.176	0	6	Cks2	Effector CD8+ T cells
0	1.57594	0.552	0.041	0	6	Aurkb	Effector CD8+ T cells
0	1.56941	0.677	0.083	0	6	E2f2	Effector CD8+ T cells
0	1.55642	0.49	0.024	0	6	Mxd3	Effector CD8+ T cells
0	1.5558	0.867	0.171	0	6	Gmnn	Effector CD8+ T cells
0	1.55469	0.807	0.147	0	6	Racgap1	Effector CD8+ T cells
0	1.5489	0.5	0.021	0	6	Nuf2	Effector CD8+ T cells
0	1.54886	0.762	0.12	0	6	Tipin	Effector CD8+ T cells
0	1.54405	0.502	0.023	0	6	Ckap2	Effector CD8+ T cells
0	1.54271	0.707	0.109	0	6	Cdc25b	Effector CD8+ T cells
0	1.54205	0.908	0.197	0	6	Mcm7	Effector CD8+ T cells
0	1.53874	0.536	0.038	0	6	Bub1b	Effector CD8+ T cells
0	1.53257	0.502	0.023	0	6	Cep55	Effector CD8+ T cells
0	1.53208	0.511	0.028	0	6	Ncaph	Effector CD8+ T cells
0	1.52794	0.52	0.036	0	6	Hist1h2bj	Effector CD8+ T cells
0	1.52699	0.516	0.026	0	6	Fignl1	Effector CD8+ T cells
0	1.52562	0.598	0.058	0	6	Pola1	Effector CD8+ T cells
0	1.52395	0.505	0.024	0	6	Cenpp	Effector CD8+ T cells
0	1.52119	0.558	0.05	0	6	Dtl	Effector CD8+ T cells
0	1.51154	0.478	0.02	0	6	Bub1	Effector CD8+ T cells
0	1.50619	0.612	0.078	0	6	Kif23	Effector CD8+ T cells
0	1.49806	0.483	0.022	0	6	Ska1	Effector CD8+ T cells
0	1.49569	0.475	0.037	0	6	Hist1h2ab	Effector CD8+ T cells
0	1.49513	0.643	0.08	0	6	Mns1	Effector CD8+ T cells
0	1.49321	0.492	0.027	0	6	Kif20a	Effector CD8+ T cells
0	1.49188	0.557	0.06	0	6	Hist1h1d	Effector CD8+ T cells
0	1.48815	0.876	0.207	0	6	Mcm3	Effector CD8+ T cells
0	1.48737	0.985	0.325	0	6	Stmn1	Effector CD8+ T cells
0	1.48564	0.472	0.022	0	6	Kif2c	Effector CD8+ T cells
0	1.48344	0.484	0.029	0	6	Cdca2	Effector CD8+ T cells
0	1.47772	0.561	0.056	0	6	Atad5	Effector CD8+ T cells
0	1.47232	0.529	0.046	0	6	Ccne1	Effector CD8+ T cells
0	1.47076	0.815	0.167	0	6	Nsd2	Effector CD8+ T cells
0	1.46423	0.531	0.043	0	6	Cenps	Effector CD8+ T cells
0	1.46312	0.688	0.107	0	6	Orc6	Effector CD8+ T cells
0	1.45993	0.591	0.074	0	6	Arhgap11a	Effector CD8+ T cells
0	1.45722	0.774	0.147	0	6	Mcm4	Effector CD8+ T cells
0	1.45498	0.675	0.098	0	6	Psat1	Effector CD8+ T cells
0	1.45485	0.479	0.026	0	6	Cdca5	Effector CD8+ T cells
0	1.44859	0.469	0.024	0	6	Brip1	Effector CD8+ T cells
0	1.44659	0.696	0.108	0	6	Rfc5	Effector CD8+ T cells
0	1.44095	0.569	0.062	0	6	Gins2	Effector CD8+ T cells
0	1.43658	0.655	0.094	0	6	Haus4	Effector CD8+ T cells
0	1.43259	0.441	0.023	0	6	Cdc6	Effector CD8+ T cells
0	1.43108	0.438	0.021	0	6	Ccnf	Effector CD8+ T cells
0	1.42889	0.804	0.242	0	6	Hist1h2ap	Effector CD8+ T cells
0	1.42831	0.707	0.117	0	6	Fen1	Effector CD8+ T cells
0	1.42598	0.714	0.125	0	6	Dbf4	Effector CD8+ T cells
0	1.42491	0.459	0.052	0	6	1500009L16Rik	Effector CD8+ T cells
0	1.42216	0.668	0.107	0	6	Mcm2	Effector CD8+ T cells
0	1.42067	0.425	0.015	0	6	Depdc1a	Effector CD8+ T cells
0	1.42044	0.476	0.029	0	6	Cdc45	Effector CD8+ T cells
0	1.41723	0.678	0.115	0	6	Prdx4	Effector CD8+ T cells
0	1.41635	0.541	0.057	0	6	Chaf1b	Effector CD8+ T cells
0	1.41445	0.762	0.149	0	6	Rpa2	Effector CD8+ T cells
0	1.4106	0.461	0.028	0	6	C330027C09Rik	Effector CD8+ T cells
0	1.40856	0.424	0.019	0	6	Hist1h2bm	Effector CD8+ T cells
0	1.40644	0.858	0.215	0	6	Mcm6	Effector CD8+ T cells
0	1.39874	0.617	0.091	0	6	Wdr76	Effector CD8+ T cells
0	1.39831	0.468	0.029	0	6	Pole	Effector CD8+ T cells
0	1.39351	0.509	0.054	0	6	Cdca7	Effector CD8+ T cells
0	1.39152	0.541	0.083	0	6	Hist2h2ac	Effector CD8+ T cells
0	1.39133	0.573	0.073	0	6	Plk4	Effector CD8+ T cells
0	1.3866	0.458	0.037	0	6	Aurka	Effector CD8+ T cells
0	1.38093	0.628	0.1	0	6	Hist1h4i	Effector CD8+ T cells
0	1.3799	0.412	0.017	0	6	Spag5	Effector CD8+ T cells
0	1.37264	0.533	0.06	0	6	Timeless	Effector CD8+ T cells
0	1.37115	0.662	0.111	0	6	Tfdp1	Effector CD8+ T cells
0	1.3672	0.878	0.224	0	6	Dnmt1	Effector CD8+ T cells
0	1.36608	0.964	0.304	0	6	Dut	Effector CD8+ T cells
0	1.36591	0.416	0.02	0	6	E2f8	Effector CD8+ T cells
0	1.36526	0.778	0.235	0	6	Hist1h2ae	Effector CD8+ T cells
0	1.36142	0.615	0.095	0	6	Tubg1	Effector CD8+ T cells
0	1.35906	0.421	0.019	0	6	Mcm10	Effector CD8+ T cells
0	1.35489	0.663	0.124	0	6	Cd160	Effector CD8+ T cells
0	1.3505	0.65	0.12	0	6	Rfc3	Effector CD8+ T cells
0	1.34716	0.449	0.03	0	6	Trip13	Effector CD8+ T cells
0	1.34476	0.457	0.038	0	6	Brca2	Effector CD8+ T cells
0	1.34335	0.832	0.203	0	6	Cbx5	Effector CD8+ T cells
0	1.33739	0.618	0.115	0	6	Nrp1	Effector CD8+ T cells
0	1.3372	0.405	0.026	0	6	Hist1h1a	Effector CD8+ T cells
0	1.33422	0.593	0.098	0	6	1700097N02Rik	Effector CD8+ T cells
0	1.33229	0.397	0.018	0	6	Pbk	Effector CD8+ T cells
0	1.32199	0.446	0.037	0	6	Zdhhc2	Effector CD8+ T cells
0	1.32115	0.856	0.25	0	6	H2afx	Effector CD8+ T cells
0	1.32105	0.399	0.02	0	6	Ect2	Effector CD8+ T cells
0	1.32045	0.517	0.06	0	6	Rmi2	Effector CD8+ T cells
0	1.31919	0.709	0.15	0	6	Ncapd3	Effector CD8+ T cells
0	1.31365	0.442	0.043	0	6	Zbtb32	Effector CD8+ T cells
0	1.3092	0.474	0.062	0	6	Hist1h3e	Effector CD8+ T cells
0	1.30546	0.421	0.026	0	6	Poc1a	Effector CD8+ T cells
0	1.297	0.898	0.267	0	6	Ezh2	Effector CD8+ T cells
0	1.29677	0.914	0.252	0	6	Il2rb	Effector CD8+ T cells
0	1.2881	0.701	0.179	0	6	Hist1h1e	Effector CD8+ T cells
0	1.2873	0.607	0.106	0	6	Impa2	Effector CD8+ T cells
0	1.28703	0.684	0.143	0	6	Ppil1	Effector CD8+ T cells
0	1.28668	0.489	0.06	0	6	Bora	Effector CD8+ T cells
0	1.28621	0.64	0.121	0	6	Gata3	Effector CD8+ T cells
0	1.28563	0.812	0.218	0	6	Pcna	Effector CD8+ T cells
0	1.28511	0.391	0.021	0	6	Mybl2	Effector CD8+ T cells
0	1.28324	0.421	0.032	0	6	Rad54l	Effector CD8+ T cells
0	1.28086	0.398	0.022	0	6	Bard1	Effector CD8+ T cells
0	1.27631	0.457	0.066	0	6	Nrgn	Effector CD8+ T cells
0	1.27585	0.354	0.012	0	6	Kif14	Effector CD8+ T cells
0	1.27355	0.748	0.171	0	6	Rnaseh2b	Effector CD8+ T cells
0	1.27242	0.421	0.037	0	6	Brca1	Effector CD8+ T cells
0	1.27147	0.836	0.237	0	6	Atad2	Effector CD8+ T cells
0	1.26809	0.738	0.165	0	6	Nt5c3b	Effector CD8+ T cells
0	1.26501	0.811	0.224	0	6	Hjurp	Effector CD8+ T cells
0	1.26475	0.765	0.183	0	6	Topbp1	Effector CD8+ T cells
0	1.25949	0.362	0.019	0	6	Hist1h2bb	Effector CD8+ T cells
0	1.25794	0.457	0.052	0	6	Ska2	Effector CD8+ T cells
0	1.25438	0.903	0.268	0	6	Phgdh	Effector CD8+ T cells
0	1.25237	0.772	0.199	0	6	Icos	Effector CD8+ T cells
0	1.24466	0.672	0.147	0	6	Gm19585	Effector CD8+ T cells
0	1.24455	0.416	0.037	0	6	Melk	Effector CD8+ T cells
0	1.24324	0.386	0.026	0	6	Gen1	Effector CD8+ T cells
0	1.24202	0.672	0.144	0	6	Dok2	Effector CD8+ T cells
0	1.2419	0.672	0.158	0	6	Ckap5	Effector CD8+ T cells
0	1.23989	0.569	0.1	0	6	Cdt1	Effector CD8+ T cells
0	1.23803	0.836	0.226	0	6	Ptpn7	Effector CD8+ T cells
0	1.23628	0.785	0.203	0	6	Dctpp1	Effector CD8+ T cells
0	1.23565	0.439	0.045	0	6	Blm	Effector CD8+ T cells
0	1.2353	0.44	0.055	0	6	Pdcd1	Effector CD8+ T cells
0	1.23465	0.924	0.291	0	6	Nasp	Effector CD8+ T cells
0	1.22854	0.962	0.342	0	6	Hmgn2	Effector CD8+ T cells
0	1.22713	0.567	0.104	0	6	Hirip3	Effector CD8+ T cells
0	1.2268	0.803	0.221	0	6	Siva1	Effector CD8+ T cells
0	1.22529	0.437	0.049	0	6	Spdl1	Effector CD8+ T cells
0	1.22397	0.423	0.041	0	6	Mms22l	Effector CD8+ T cells
0	1.22199	0.64	0.145	0	6	Cxcr3	Effector CD8+ T cells
0	1.22066	0.67	0.169	0	6	Il18r1	Effector CD8+ T cells
0	1.21972	0.647	0.168	0	6	Hist1h4d	Effector CD8+ T cells
0	1.21968	0.727	0.175	0	6	Ppih	Effector CD8+ T cells
0	1.21929	0.655	0.137	0	6	Ift27	Effector CD8+ T cells
0	1.21783	0.803	0.224	0	6	Usp1	Effector CD8+ T cells
0	1.21689	0.343	0.013	0	6	Nek2	Effector CD8+ T cells
0	1.21168	0.814	0.225	0	6	Dtymk	Effector CD8+ T cells
0	1.21048	0.359	0.019	0	6	Foxm1	Effector CD8+ T cells
0	1.20813	0.422	0.047	0	6	Cenpl	Effector CD8+ T cells
0	1.20729	0.435	0.049	0	6	Ube2t	Effector CD8+ T cells
0	1.20712	0.379	0.027	0	6	Slc43a3	Effector CD8+ T cells
0	1.20596	0.447	0.054	0	6	Wdhd1	Effector CD8+ T cells
0	1.20471	0.517	0.084	0	6	Fxn	Effector CD8+ T cells
0	1.20343	0.627	0.132	0	6	Nrm	Effector CD8+ T cells
0	1.20337	0.599	0.118	0	6	Zfpm1	Effector CD8+ T cells
0	1.19896	0.423	0.055	0	6	Fut7	Effector CD8+ T cells
0	1.19723	0.334	0.013	0	6	Ttk	Effector CD8+ T cells
0	1.19617	0.562	0.108	0	6	Fkbp5	Effector CD8+ T cells
0	1.19477	0.345	0.016	0	6	Chek1	Effector CD8+ T cells
0	1.1943	0.333	0.015	0	6	Pimreg	Effector CD8+ T cells
0	1.19426	0.407	0.042	0	6	Haspin	Effector CD8+ T cells
0	1.18919	0.428	0.047	0	6	Cdc7	Effector CD8+ T cells
0	1.18596	0.479	0.071	0	6	Stk39	Effector CD8+ T cells
0	1.18402	0.421	0.057	0	6	Hist1h4h	Effector CD8+ T cells
0	1.18334	0.765	0.196	0	6	Pmf1	Effector CD8+ T cells
0	1.18293	0.545	0.101	0	6	Rfwd3	Effector CD8+ T cells
0	1.17916	0.458	0.063	0	6	Prim2	Effector CD8+ T cells
0	1.17653	0.848	0.257	0	6	Rangap1	Effector CD8+ T cells
0	1.17153	0.525	0.094	0	6	Fam92a	Effector CD8+ T cells
0	1.17109	0.35	0.026	0	6	Kif18a	Effector CD8+ T cells
0	1.16791	0.891	0.287	0	6	Hpf1	Effector CD8+ T cells
0	1.16638	0.84	0.245	0	6	Fkbp2	Effector CD8+ T cells
0	1.16517	0.335	0.018	0	6	Arhgap19	Effector CD8+ T cells
0	1.16169	0.345	0.022	0	6	Kifc1	Effector CD8+ T cells
0	1.15575	0.317	0.01	0	6	Stil	Effector CD8+ T cells
0	1.15492	0.4	0.047	0	6	E2f1	Effector CD8+ T cells
0	1.15432	0.317	0.012	0	6	Sapcd2	Effector CD8+ T cells
0	1.15355	0.462	0.076	0	6	G2e3	Effector CD8+ T cells
0	1.15313	0.762	0.207	0	6	Gstp3	Effector CD8+ T cells
0	1.1521	0.697	0.176	0	6	Acot7	Effector CD8+ T cells
0	1.15177	0.761	0.209	0	6	Rpa1	Effector CD8+ T cells
0	1.15	0.415	0.052	0	6	E2f3	Effector CD8+ T cells
0	1.14929	0.652	0.165	0	6	Lag3	Effector CD8+ T cells
0	1.14678	0.943	0.331	0	6	Dnajc9	Effector CD8+ T cells
0	1.14433	0.698	0.179	0	6	Anapc15	Effector CD8+ T cells
0	1.1427	0.624	0.147	0	6	Rdm1	Effector CD8+ T cells
0	1.13936	0.877	0.272	0	6	Cd28	Effector CD8+ T cells
0	1.13879	0.319	0.013	0	6	Ticrr	Effector CD8+ T cells
0	1.13692	0.514	0.094	0	6	Metrn	Effector CD8+ T cells
0	1.13438	0.672	0.169	0	6	Rpa3	Effector CD8+ T cells
0	1.13302	0.523	0.108	0	6	Reep4	Effector CD8+ T cells
0	1.12852	0.85	0.253	0	6	Sh2d2a	Effector CD8+ T cells
0	1.12778	0.316	0.017	0	6	Hist1h2ak	Effector CD8+ T cells
0	1.12591	0.418	0.058	0	6	Ttf2	Effector CD8+ T cells
0	1.12535	0.415	0.061	0	6	Ctla4	Effector CD8+ T cells
0	1.12231	0.43	0.063	0	6	Syce2	Effector CD8+ T cells
0	1.11982	0.649	0.168	0	6	Serpinb6a	Effector CD8+ T cells
0	1.11937	0.747	0.212	0	6	Sh2d1a	Effector CD8+ T cells
0	1.11802	0.663	0.163	0	6	Camk4	Effector CD8+ T cells
0	1.11551	0.314	0.014	0	6	Eme1	Effector CD8+ T cells
0	1.1148	0.562	0.121	0	6	Dck	Effector CD8+ T cells
0	1.11314	0.519	0.106	0	6	Nudt4	Effector CD8+ T cells
0	1.11203	0.805	0.248	0	6	Ncaph2	Effector CD8+ T cells
0	1.11134	0.623	0.152	0	6	Tceal9	Effector CD8+ T cells
0	1.11084	0.329	0.027	0	6	Hist1h3f	Effector CD8+ T cells
0	1.10971	0.695	0.188	0	6	Plp2	Effector CD8+ T cells
0	1.10837	0.49	0.094	0	6	Cenpc1	Effector CD8+ T cells
0	1.1079	0.51	0.097	0	6	Itgb3bp	Effector CD8+ T cells
0	1.10787	0.494	0.09	0	6	Tex30	Effector CD8+ T cells
0	1.10647	0.303	0.015	0	6	Ccne2	Effector CD8+ T cells
0	1.1046	0.324	0.025	0	6	Hist2h2bb	Effector CD8+ T cells
0	1.10433	0.387	0.046	0	6	Atp10a	Effector CD8+ T cells
0	1.10391	0.64	0.164	0	6	Gstt2	Effector CD8+ T cells
0	1.10382	0.738	0.216	0	6	Pgp	Effector CD8+ T cells
0	1.1004	0.308	0.019	0	6	Hist1h3i	Effector CD8+ T cells
0	1.10003	0.664	0.179	0	6	Batf	Effector CD8+ T cells
0	1.09946	0.925	0.33	0	6	Exosc8	Effector CD8+ T cells
0	1.09851	0.402	0.06	0	6	Cdkn2c	Effector CD8+ T cells
0	1.0964	0.467	0.085	0	6	Cdca7l	Effector CD8+ T cells
0	1.09115	0.804	0.239	0	6	Cmc2	Effector CD8+ T cells
0	1.09005	0.477	0.088	0	6	Suv39h1	Effector CD8+ T cells
0	1.0894	0.537	0.114	0	6	Cisd3	Effector CD8+ T cells
0	1.08929	0.356	0.037	0	6	Hist1h3a	Effector CD8+ T cells
0	1.08863	0.404	0.056	0	6	Nup37	Effector CD8+ T cells
0	1.08855	0.72	0.205	0	6	Larp7	Effector CD8+ T cells
0	1.08799	0.298	0.015	0	6	Prr11	Effector CD8+ T cells
0	1.08628	0.598	0.149	0	6	Pold3	Effector CD8+ T cells
0	1.08598	0.417	0.063	0	6	Rnf26	Effector CD8+ T cells
0	1.08559	0.664	0.181	0	6	Trim59	Effector CD8+ T cells
0	1.08558	0.864	0.276	0	6	Zap70	Effector CD8+ T cells
0	1.08445	0.57	0.132	0	6	Pole3	Effector CD8+ T cells
0	1.08357	0.316	0.023	0	6	Gpsm2	Effector CD8+ T cells
0	1.08355	0.291	0.013	0	6	Anln	Effector CD8+ T cells
0	1.08272	0.295	0.012	0	6	Aunip	Effector CD8+ T cells
0	1.08223	0.297	0.011	0	6	Kntc1	Effector CD8+ T cells
0	1.08221	0.492	0.095	0	6	Nudt1	Effector CD8+ T cells
0	1.07771	0.407	0.059	0	6	Rcc1	Effector CD8+ T cells
0	1.07514	0.635	0.167	0	6	Ipo5	Effector CD8+ T cells
0	1.07488	0.673	0.187	0	6	Pcnt	Effector CD8+ T cells
0	1.07427	0.85	0.29	0	6	Lsm2	Effector CD8+ T cells
0	1.07339	0.97	0.404	0	6	Selenoh	Effector CD8+ T cells
0	1.07256	0.354	0.048	0	6	Kpna2	Effector CD8+ T cells
0	1.07225	0.888	0.345	0	6	Slbp	Effector CD8+ T cells
0	1.0708	0.626	0.167	0	6	Iqgap2	Effector CD8+ T cells
0	1.06997	0.646	0.173	0	6	Kcnab2	Effector CD8+ T cells
0	1.06739	0.289	0.011	0	6	Ska3	Effector CD8+ T cells
0	1.06621	0.714	0.208	0	6	Ssbp3	Effector CD8+ T cells
0	1.06521	0.43	0.072	0	6	Pola2	Effector CD8+ T cells
0	1.06516	0.713	0.216	0	6	Cisd1	Effector CD8+ T cells
0	1.06446	0.383	0.054	0	6	Tmem97	Effector CD8+ T cells
0	1.06414	0.455	0.084	0	6	Sytl3	Effector CD8+ T cells
0	1.06385	0.505	0.108	0	6	Umps	Effector CD8+ T cells
0	1.06338	0.427	0.073	0	6	Cdc25a	Effector CD8+ T cells
0	1.06177	0.278	0.009	0	6	Hist1h3b	Effector CD8+ T cells
0	1.06122	0.49	0.101	0	6	Slc29a1	Effector CD8+ T cells
0	1.06115	0.698	0.209	0	6	Hopx	Effector CD8+ T cells
0	1.05835	0.404	0.061	0	6	Mbnl3	Effector CD8+ T cells
0	1.05807	0.647	0.176	0	6	Mrpl27	Effector CD8+ T cells
0	1.05806	0.957	0.403	0	6	Anp32e	Effector CD8+ T cells
0	1.05773	0.779	0.248	0	6	Sae1	Effector CD8+ T cells
0	1.05707	0.801	0.26	0	6	Pbdc1	Effector CD8+ T cells
0	1.0556	0.51	0.11	0	6	Rbbp8	Effector CD8+ T cells
0	1.0555	0.295	0.016	0	6	Zwilch	Effector CD8+ T cells
0	1.0537	0.285	0.011	0	6	Lrr1	Effector CD8+ T cells
0	1.05072	0.54	0.127	0	6	Rhno1	Effector CD8+ T cells
0	1.04964	0.508	0.11	0	6	Mis18a	Effector CD8+ T cells
0	1.04911	0.62	0.164	0	6	Fcho1	Effector CD8+ T cells
0	1.04869	0.561	0.147	0	6	Cxcr6	Effector CD8+ T cells
0	1.04744	0.412	0.066	0	6	Rad18	Effector CD8+ T cells
0	1.04701	0.663	0.186	0	6	Cd226	Effector CD8+ T cells
0	1.0464	0.725	0.234	0	6	Cldnd1	Effector CD8+ T cells
0	1.04494	0.81	0.282	0	6	Ybx3	Effector CD8+ T cells
0	1.04399	0.958	0.399	0	6	Tmpo	Effector CD8+ T cells
0	1.04315	0.309	0.036	0	6	Klrc1	Effector CD8+ T cells
0	1.04273	0.894	0.331	0	6	Ddx39	Effector CD8+ T cells
0	1.04269	0.759	0.25	0	6	Casp8ap2	Effector CD8+ T cells
0	1.04004	0.652	0.185	0	6	Idh3a	Effector CD8+ T cells
0	1.03999	0.516	0.119	0	6	Smco4	Effector CD8+ T cells
0	1.03937	0.352	0.043	0	6	Wee1	Effector CD8+ T cells
0	1.03881	0.342	0.041	0	6	Espl1	Effector CD8+ T cells
0	1.03843	0.698	0.206	0	6	Dera	Effector CD8+ T cells
0	1.03811	0.574	0.151	0	6	Nde1	Effector CD8+ T cells
0	1.03304	0.462	0.095	0	6	Lmf2	Effector CD8+ T cells
0	1.03277	0.627	0.17	0	6	Itpa	Effector CD8+ T cells
0	1.03256	0.536	0.127	0	6	Asrgl1	Effector CD8+ T cells
0	1.03193	0.584	0.172	0	6	Ikzf2	Effector CD8+ T cells
0	1.03121	0.351	0.061	0	6	Nrn1	Effector CD8+ T cells
0	1.0312	0.867	0.305	0	6	Fam111a	Effector CD8+ T cells
0	1.03001	0.296	0.018	0	6	Dscc1	Effector CD8+ T cells
0	1.02912	0.613	0.166	0	6	Gins4	Effector CD8+ T cells
0	1.02908	0.655	0.189	0	6	Nxt1	Effector CD8+ T cells
0	1.02824	0.463	0.097	0	6	Stard4	Effector CD8+ T cells
0	1.0251	0.719	0.218	0	6	Snrnp25	Effector CD8+ T cells
0	1.02476	0.68	0.201	0	6	Uchl5	Effector CD8+ T cells
0	1.02411	0.927	0.36	0	6	Spn	Effector CD8+ T cells
0	1.02393	0.349	0.048	0	6	Hist1h2be	Effector CD8+ T cells
0	1.02386	0.906	0.35	0	6	Alyref	Effector CD8+ T cells
0	1.02382	0.516	0.122	0	6	Pold2	Effector CD8+ T cells
0	1.02359	0.843	0.29	0	6	Kcnn4	Effector CD8+ T cells
0	1.02323	0.683	0.204	0	6	Nudt5	Effector CD8+ T cells
0	1.02198	0.413	0.071	0	6	Paxip1	Effector CD8+ T cells
0	1.02084	0.264	0.009	0	6	Kif18b	Effector CD8+ T cells
0	1.02017	0.877	0.334	0	6	Rad21	Effector CD8+ T cells
0	1.01913	0.663	0.192	0	6	Ttc39b	Effector CD8+ T cells
0	1.01803	0.797	0.269	0	6	Dpy30	Effector CD8+ T cells
0	1.01744	0.598	0.16	0	6	Psph	Effector CD8+ T cells
0	1.01638	0.786	0.266	0	6	Smarcc1	Effector CD8+ T cells
0	1.01594	0.74	0.235	0	6	Sdf2l1	Effector CD8+ T cells
0	1.01586	0.462	0.106	0	6	Gna15	Effector CD8+ T cells
0	1.01441	0.56	0.139	0	6	Pold1	Effector CD8+ T cells
0	1.01365	0.47	0.101	0	6	Ccdc167	Effector CD8+ T cells
0	1.0132	0.329	0.036	0	6	Psmc3ip	Effector CD8+ T cells
0	1.01184	0.909	0.353	0	6	Lbr	Effector CD8+ T cells
0	1.01171	0.86	0.32	0	6	Rfc2	Effector CD8+ T cells
0	1.01082	0.72	0.228	0	6	Sfxn1	Effector CD8+ T cells
0	1.01049	0.772	0.256	0	6	Hat1	Effector CD8+ T cells
0	1.01031	0.621	0.176	0	6	Atxn1	Effector CD8+ T cells
0	1.00969	0.618	0.172	0	6	Cdkn2aipnl	Effector CD8+ T cells
0	1.00905	0.391	0.065	0	6	Sass6	Effector CD8+ T cells
0	1.00808	0.724	0.226	0	6	Nfyb	Effector CD8+ T cells
0	1.00776	0.467	0.097	0	6	Memo1	Effector CD8+ T cells
0	1.00641	0.581	0.156	0	6	Ddx1	Effector CD8+ T cells
0	1.00635	0.57	0.149	0	6	Rnaseh2a	Effector CD8+ T cells
0	1.00493	0.728	0.232	0	6	Eri1	Effector CD8+ T cells
0	1.00371	0.564	0.15	0	6	Carnmt1	Effector CD8+ T cells
0	1.00319	0.722	0.242	0	6	Rilpl2	Effector CD8+ T cells
0	0.999852	0.436	0.089	0	6	Ripk3	Effector CD8+ T cells
0	0.999713	0.439	0.089	0	6	Cinp	Effector CD8+ T cells
0	0.998897	0.353	0.049	0	6	Pkmyt1	Effector CD8+ T cells
0	0.997974	0.467	0.103	0	6	Nbeal2	Effector CD8+ T cells
0	0.997925	0.281	0.017	0	6	Tedc1	Effector CD8+ T cells
0	0.997843	0.475	0.105	0	6	Rnf125	Effector CD8+ T cells
0	0.995454	0.738	0.241	0	6	Ubl4a	Effector CD8+ T cells
0	0.994512	0.838	0.305	0	6	Paics	Effector CD8+ T cells
0	0.994018	0.513	0.129	0	6	Rbl1	Effector CD8+ T cells
0	0.993363	0.819	0.291	0	6	Vps36	Effector CD8+ T cells
0	0.992755	0.256	0.009	0	6	Parpbp	Effector CD8+ T cells
0	0.991886	0.278	0.018	0	6	2610318N02Rik	Effector CD8+ T cells
0	0.991583	0.646	0.194	0	6	Ap1s1	Effector CD8+ T cells
0	0.989857	0.853	0.312	0	6	Ssna1	Effector CD8+ T cells
0	0.98874	0.589	0.167	0	6	Cep57	Effector CD8+ T cells
1.82641e-298	0.988648	0.684	0.212	3.41959e-294	6	Cd96	Effector CD8+ T cells
0	0.988451	0.577	0.167	0	6	Fzr1	Effector CD8+ T cells
0	0.985076	0.829	0.323	0	6	Tpi1	Effector CD8+ T cells
0	0.984731	0.766	0.258	0	6	Pcbd2	Effector CD8+ T cells
0	0.984437	0.824	0.298	0	6	Actn4	Effector CD8+ T cells
0	0.983418	0.839	0.313	0	6	Suz12	Effector CD8+ T cells
6.11403e-302	0.982998	0.721	0.234	1.14473e-297	6	Lpxn	Effector CD8+ T cells
0	0.982737	0.337	0.053	0	6	Ung	Effector CD8+ T cells
0	0.982606	0.369	0.06	0	6	Tdp1	Effector CD8+ T cells
0	0.981619	0.615	0.179	0	6	Pds5b	Effector CD8+ T cells
4.80563e-303	0.981191	0.609	0.181	8.99758e-299	6	Atp8b4	Effector CD8+ T cells
0	0.981004	0.424	0.088	0	6	Alad	Effector CD8+ T cells
0	0.980729	0.461	0.104	0	6	Cpox	Effector CD8+ T cells
0	0.980665	0.365	0.057	0	6	Haus1	Effector CD8+ T cells
0	0.980622	0.787	0.273	0	6	Oxct1	Effector CD8+ T cells
0	0.979853	0.55	0.145	0	6	2010111I01Rik	Effector CD8+ T cells
0	0.979627	0.266	0.013	0	6	Exo1	Effector CD8+ T cells
0	0.979435	0.269	0.015	0	6	Cenpn	Effector CD8+ T cells
7.96973e-291	0.978454	0.773	0.262	1.49217e-286	6	Themis	Effector CD8+ T cells
0	0.977856	0.577	0.159	0	6	Lrwd1	Effector CD8+ T cells
0	0.977538	0.886	0.337	0	6	Gng2	Effector CD8+ T cells
0	0.975888	0.254	0.014	0	6	Hist1h2an	Effector CD8+ T cells
2.19521e-300	0.975754	0.613	0.185	4.11008e-296	6	Timp2	Effector CD8+ T cells
0	0.975728	0.292	0.026	0	6	Gins1	Effector CD8+ T cells
5.04987e-299	0.974683	0.591	0.168	9.45488e-295	6	Faah	Effector CD8+ T cells
0	0.974493	0.358	0.064	0	6	Hist2h2aa1	Effector CD8+ T cells
9.16622e-307	0.973681	0.774	0.276	1.71619e-302	6	S1pr4	Effector CD8+ T cells
8.68557e-306	0.972931	0.694	0.224	1.6262e-301	6	Prelid3b	Effector CD8+ T cells
0	0.972491	0.528	0.136	0	6	Cdca4	Effector CD8+ T cells
0	0.972179	0.371	0.062	0	6	Nup107	Effector CD8+ T cells
0	0.972169	0.32	0.039	0	6	Fancm	Effector CD8+ T cells
4.66366e-302	0.9715	0.602	0.176	8.73177e-298	6	Timm50	Effector CD8+ T cells
3.91811e-298	0.971	0.641	0.2	7.33587e-294	6	Dpysl2	Effector CD8+ T cells
3.75635e-295	0.970618	0.766	0.263	7.03301e-291	6	Cd5	Effector CD8+ T cells
7.63605e-300	0.970232	0.798	0.279	1.4297e-295	6	Def6	Effector CD8+ T cells
0	0.969843	0.472	0.118	0	6	Samd1	Effector CD8+ T cells
0	0.969036	0.889	0.352	0	6	Hprt	Effector CD8+ T cells
0	0.96886	0.458	0.105	0	6	Sephs1	Effector CD8+ T cells
7.15229e-301	0.968727	0.632	0.19	1.33912e-296	6	Nsmce2	Effector CD8+ T cells
1.42992e-298	0.967646	0.75	0.253	2.67724e-294	6	Gtf2f1	Effector CD8+ T cells
4.11354e-298	0.96758	0.689	0.224	7.70179e-294	6	Nup50	Effector CD8+ T cells
0	0.966393	0.507	0.131	0	6	Ndufaf2	Effector CD8+ T cells
8.88942e-303	0.966218	0.781	0.273	1.66437e-298	6	Mrpl28	Effector CD8+ T cells
1.05923e-303	0.965813	0.578	0.163	1.98319e-299	6	A430005L14Rik	Effector CD8+ T cells
0	0.965377	0.269	0.016	0	6	Traip	Effector CD8+ T cells
0	0.963986	0.411	0.08	0	6	Ubash3a	Effector CD8+ T cells
5.00313e-306	0.962752	0.549	0.15	9.36737e-302	6	Mrps11	Effector CD8+ T cells
3.71694e-294	0.962466	0.671	0.225	6.95923e-290	6	Odc1	Effector CD8+ T cells
0	0.961258	0.271	0.02	0	6	Mastl	Effector CD8+ T cells
2.60174e-290	0.95907	0.629	0.195	4.87124e-286	6	Nudcd2	Effector CD8+ T cells
6.30077e-296	0.958214	0.566	0.159	1.17969e-291	6	Haus3	Effector CD8+ T cells
0	0.957706	0.401	0.08	0	6	Mphosph9	Effector CD8+ T cells
1.02445e-291	0.957481	0.578	0.166	1.91808e-287	6	Msh2	Effector CD8+ T cells
0	0.957367	0.385	0.072	0	6	Nup205	Effector CD8+ T cells
0	0.956988	0.313	0.042	0	6	Zfp367	Effector CD8+ T cells
4.4179e-298	0.956071	0.784	0.277	8.27164e-294	6	Blmh	Effector CD8+ T cells
1.93038e-290	0.955868	0.731	0.252	3.61425e-286	6	Ppa1	Effector CD8+ T cells
7.38053e-293	0.954894	0.562	0.161	1.38186e-288	6	Asxl1	Effector CD8+ T cells
4.93009e-287	0.954498	0.711	0.236	9.2306e-283	6	Dcps	Effector CD8+ T cells
0	0.953947	0.271	0.018	0	6	Chtf18	Effector CD8+ T cells
6.45323e-289	0.953715	0.729	0.251	1.20824e-284	6	Gars	Effector CD8+ T cells
5.07681e-288	0.953376	0.72	0.247	9.50532e-284	6	Fam162a	Effector CD8+ T cells
6.72383e-296	0.952847	0.781	0.28	1.2589e-291	6	Bola3	Effector CD8+ T cells
4.51252e-301	0.952253	0.812	0.302	8.44879e-297	6	Tuba4a	Effector CD8+ T cells
4.85954e-282	0.951872	0.68	0.22	9.09852e-278	6	Cops3	Effector CD8+ T cells
1.3469e-294	0.9517	0.563	0.16	2.5218e-290	6	Get4	Effector CD8+ T cells
1.27448e-292	0.951662	0.567	0.162	2.3862e-288	6	Nup62	Effector CD8+ T cells
0	0.951577	0.85	0.332	0	6	Ctsw	Effector CD8+ T cells
6.18007e-303	0.951338	0.792	0.291	1.15709e-298	6	Kmt5a	Effector CD8+ T cells
0	0.950679	0.906	0.361	0	6	Esyt1	Effector CD8+ T cells
0	0.950244	0.265	0.02	0	6	Paqr4	Effector CD8+ T cells
0	0.949959	0.915	0.365	0	6	Itgal	Effector CD8+ T cells
2.72723e-286	0.949153	0.752	0.261	5.10619e-282	6	Commd1	Effector CD8+ T cells
0	0.9477	0.253	0.014	0	6	Hist1h2bh	Effector CD8+ T cells
9.97481e-291	0.947121	0.759	0.275	1.86758e-286	6	Rfc1	Effector CD8+ T cells
5.99606e-290	0.947053	0.779	0.282	1.12264e-285	6	Snrpa1	Effector CD8+ T cells
7.13979e-301	0.945589	0.469	0.117	1.33678e-296	6	Atp2b4	Effector CD8+ T cells
1.91007e-277	0.945074	0.659	0.219	3.57622e-273	6	Sept11	Effector CD8+ T cells
7.23288e-297	0.943281	0.827	0.312	1.35421e-292	6	Naa10	Effector CD8+ T cells
0	0.942226	0.35	0.061	0	6	Il18rap	Effector CD8+ T cells
8.28319e-289	0.94105	0.522	0.142	1.55086e-284	6	Tusc3	Effector CD8+ T cells
3.69032e-280	0.940155	0.258	0.047	6.90939e-276	6	Gzmb	Effector CD8+ T cells
5.07976e-269	0.939807	0.763	0.271	9.51084e-265	6	Pdlim1	Effector CD8+ T cells
4.37859e-270	0.939415	0.622	0.191	8.19803e-266	6	Spata13	Effector CD8+ T cells
5.63584e-284	0.93909	0.766	0.277	1.0552e-279	6	Snrnp40	Effector CD8+ T cells
7.4507e-274	0.939017	0.619	0.195	1.39499e-269	6	Srsf4	Effector CD8+ T cells
0	0.938824	0.373	0.07	0	6	Lin9	Effector CD8+ T cells
1.91983e-274	0.938488	0.638	0.2	3.59449e-270	6	Myg1	Effector CD8+ T cells
4.05301e-273	0.938277	0.691	0.235	7.58846e-269	6	Cbfb	Effector CD8+ T cells
0	0.938265	0.393	0.08	0	6	Akip1	Effector CD8+ T cells
0	0.938025	0.271	0.021	0	6	Dsn1	Effector CD8+ T cells
3.37802e-273	0.936657	0.831	0.306	6.32467e-269	6	Dgkz	Effector CD8+ T cells
0	0.936351	0.86	0.336	0	6	Lsm3	Effector CD8+ T cells
0	0.935077	0.37	0.068	0	6	Mthfd1l	Effector CD8+ T cells
0	0.934564	0.382	0.075	0	6	Aaas	Effector CD8+ T cells
2.35646e-280	0.934431	0.788	0.285	4.41199e-276	6	Gtf3a	Effector CD8+ T cells
1.51119e-288	0.934413	0.805	0.301	2.8294e-284	6	Lsm8	Effector CD8+ T cells
2.03059e-270	0.934317	0.679	0.227	3.80187e-266	6	Azin1	Effector CD8+ T cells
1.73785e-290	0.933883	0.774	0.294	3.25377e-286	6	Rif1	Effector CD8+ T cells
3.25682e-282	0.933757	0.812	0.301	6.09774e-278	6	Zcchc17	Effector CD8+ T cells
3.83617e-277	0.933663	0.829	0.308	7.18246e-273	6	Vars	Effector CD8+ T cells
2.5376e-290	0.933011	0.795	0.301	4.75115e-286	6	Erh	Effector CD8+ T cells
4.13705e-307	0.932316	0.44	0.103	7.7458e-303	6	Tshz1	Effector CD8+ T cells
1.52983e-303	0.932258	0.455	0.111	2.8643e-299	6	Hmbs	Effector CD8+ T cells
0	0.931651	0.866	0.351	0	6	Cdk4	Effector CD8+ T cells
0	0.931175	0.937	0.413	0	6	Ssrp1	Effector CD8+ T cells
0	0.930723	0.3	0.042	0	6	Tbx21	Effector CD8+ T cells
1.06746e-264	0.930582	0.703	0.238	1.9986e-260	6	Mical1	Effector CD8+ T cells
2.76216e-266	0.929416	0.73	0.256	5.17159e-262	6	Hspa14	Effector CD8+ T cells
4.48651e-277	0.929214	0.53	0.151	8.4001e-273	6	Msl3	Effector CD8+ T cells
0	0.928522	0.322	0.058	0	6	Rom1	Effector CD8+ T cells
0	0.928329	0.94	0.407	0	6	Anapc5	Effector CD8+ T cells
1.33387e-292	0.928211	0.463	0.117	2.4974e-288	6	Sntb2	Effector CD8+ T cells
0	0.928133	0.263	0.02	0	6	Fancd2	Effector CD8+ T cells
8.37707e-266	0.928028	0.604	0.188	1.56844e-261	6	Atp2a2	Effector CD8+ T cells
0	0.92724	0.312	0.047	0	6	Hist1h4c	Effector CD8+ T cells
5.93269e-277	0.926957	0.785	0.291	1.11078e-272	6	Uba2	Effector CD8+ T cells
1.24935e-269	0.925954	0.582	0.175	2.33917e-265	6	Desi1	Effector CD8+ T cells
0	0.92542	0.368	0.069	0	6	Coq7	Effector CD8+ T cells
1.6103e-262	0.925005	0.696	0.237	3.01496e-258	6	Exosc3	Effector CD8+ T cells
1.35708e-259	0.924214	0.726	0.252	2.54085e-255	6	Gm8186	Effector CD8+ T cells
2.00128e-272	0.923371	0.55	0.158	3.74699e-268	6	Dcaf15	Effector CD8+ T cells
1.22766e-258	0.922464	0.686	0.229	2.29855e-254	6	Mrpl35	Effector CD8+ T cells
1.51581e-285	0.922284	0.44	0.108	2.83805e-281	6	Dnah8	Effector CD8+ T cells
0	0.921327	0.351	0.064	0	6	Cdk2	Effector CD8+ T cells
5.75743e-264	0.92096	0.718	0.252	1.07796e-259	6	Mrpl40	Effector CD8+ T cells
1.26434e-263	0.920851	0.639	0.207	2.36722e-259	6	Ccdc25	Effector CD8+ T cells
1.64103e-277	0.920218	0.481	0.129	3.07249e-273	6	Ppat	Effector CD8+ T cells
0	0.920165	0.358	0.068	0	6	Nmral1	Effector CD8+ T cells
0	0.919293	0.864	0.35	0	6	Etfb	Effector CD8+ T cells
1.07346e-276	0.918939	0.515	0.142	2.00984e-272	6	Bckdk	Effector CD8+ T cells
5.45946e-258	0.91878	0.622	0.203	1.02217e-253	6	Scd2	Effector CD8+ T cells
2.39837e-273	0.917645	0.511	0.143	4.49047e-269	6	Gclm	Effector CD8+ T cells
5.83563e-258	0.917569	0.691	0.244	1.0926e-253	6	Lyar	Effector CD8+ T cells
8.53605e-289	0.917096	0.469	0.12	1.59821e-284	6	Pop4	Effector CD8+ T cells
1.11634e-285	0.916803	0.48	0.123	2.09012e-281	6	Cenpq	Effector CD8+ T cells
2.31603e-260	0.916701	0.736	0.264	4.33629e-256	6	Nucb1	Effector CD8+ T cells
3.24754e-252	0.916639	0.427	0.117	6.08038e-248	6	Ctla2a	Effector CD8+ T cells
1.02164e-254	0.916386	0.679	0.229	1.91282e-250	6	Gm17018	Effector CD8+ T cells
8.21673e-263	0.91557	0.548	0.163	1.53842e-258	6	Ubap2	Effector CD8+ T cells
6.34647e-260	0.915002	0.581	0.176	1.18825e-255	6	Ncbp1	Effector CD8+ T cells
9.23389e-282	0.914801	0.843	0.33	1.72886e-277	6	Maz	Effector CD8+ T cells
0	0.913822	0.917	0.39	0	6	Sms	Effector CD8+ T cells
1.59504e-246	0.913663	0.666	0.221	2.9864e-242	6	Mllt3	Effector CD8+ T cells
5.28356e-277	0.913374	0.801	0.31	9.89242e-273	6	Pcmt1	Effector CD8+ T cells
6.84247e-252	0.912877	0.61	0.193	1.28112e-247	6	Atp2a3	Effector CD8+ T cells
2.49986e-288	0.912756	0.461	0.116	4.68049e-284	6	Lcmt1	Effector CD8+ T cells
4.53509e-288	0.912396	0.418	0.102	8.49105e-284	6	Carhsp1	Effector CD8+ T cells
1.06069e-257	0.912382	0.574	0.177	1.98593e-253	6	Myo1f	Effector CD8+ T cells
7.15291e-272	0.911649	0.469	0.127	1.33924e-267	6	B4galt5	Effector CD8+ T cells
4.09493e-253	0.91151	0.719	0.254	7.66694e-249	6	Rbmxl1	Effector CD8+ T cells
7.18568e-257	0.9112	0.727	0.263	1.34538e-252	6	Xpo1	Effector CD8+ T cells
5.71429e-257	0.910967	0.555	0.173	1.06989e-252	6	Eea1	Effector CD8+ T cells
5.05314e-274	0.910963	0.497	0.136	9.46099e-270	6	Nelfcd	Effector CD8+ T cells
4.6473e-253	0.910094	0.734	0.262	8.70114e-249	6	Ndfip1	Effector CD8+ T cells
4.01427e-256	0.909964	0.723	0.26	7.51593e-252	6	Bex3	Effector CD8+ T cells
4.66069e-280	0.909874	0.454	0.116	8.72621e-276	6	Myef2	Effector CD8+ T cells
0	0.908739	0.912	0.388	0	6	Impdh2	Effector CD8+ T cells
5.95295e-273	0.908625	0.475	0.127	1.11457e-268	6	Hmgxb4	Effector CD8+ T cells
2.16902e-256	0.908515	0.537	0.162	4.06106e-252	6	Odf2	Effector CD8+ T cells
1.92356e-251	0.907396	0.603	0.196	3.60148e-247	6	Polr3k	Effector CD8+ T cells
5.80892e-266	0.907267	0.773	0.293	1.0876e-261	6	Ube2a	Effector CD8+ T cells
0	0.90711	0.877	0.367	0	6	Smc3	Effector CD8+ T cells
5.36407e-268	0.90646	0.793	0.311	1.00432e-263	6	Plec	Effector CD8+ T cells
1.41373e-244	0.906412	0.719	0.25	2.64693e-240	6	Cst7	Effector CD8+ T cells
0	0.906254	0.861	0.375	0	6	Capg	Effector CD8+ T cells
3.23508e-248	0.906234	0.675	0.23	6.05704e-244	6	Prkag1	Effector CD8+ T cells
4.46304e-271	0.906133	0.473	0.126	8.35615e-267	6	Rnf168	Effector CD8+ T cells
1.13278e-286	0.905955	0.433	0.106	2.1209e-282	6	Brip1os	Effector CD8+ T cells
3.05322e-283	0.905862	0.441	0.11	5.71655e-279	6	2610524H06Rik	Effector CD8+ T cells
1.04694e-260	0.905491	0.514	0.148	1.96019e-256	6	Adk	Effector CD8+ T cells
7.17021e-249	0.905188	0.64	0.215	1.34248e-244	6	Letm1	Effector CD8+ T cells
2.76034e-268	0.905184	0.478	0.129	5.16818e-264	6	Hip1r	Effector CD8+ T cells
0	0.904396	0.922	0.402	0	6	Rbbp7	Effector CD8+ T cells
2.69641e-261	0.902921	0.521	0.151	5.0485e-257	6	Pdzd11	Effector CD8+ T cells
0	0.902212	0.277	0.03	0	6	4930579G24Rik	Effector CD8+ T cells
2.05506e-302	0.901193	0.401	0.09	3.84768e-298	6	Cnot9	Effector CD8+ T cells
2.03807e-287	0.901142	0.861	0.349	3.81588e-283	6	Rtn3	Effector CD8+ T cells
1.13174e-262	0.90077	0.781	0.299	2.11896e-258	6	Psmc1	Effector CD8+ T cells
3.18618e-249	0.90036	0.611	0.196	5.96548e-245	6	Ints11	Effector CD8+ T cells
0	0.899925	0.37	0.078	0	6	Msh6	Effector CD8+ T cells
2.03304e-260	0.899782	0.797	0.307	3.80646e-256	6	Ndufv1	Effector CD8+ T cells
1.2765e-255	0.899307	0.499	0.143	2.38999e-251	6	Cep295	Effector CD8+ T cells
0	0.899242	0.973	0.473	0	6	Smc1a	Effector CD8+ T cells
8.78147e-276	0.898789	0.445	0.113	1.64415e-271	6	Helb	Effector CD8+ T cells
0	0.898762	0.902	0.382	0	6	Fundc2	Effector CD8+ T cells
6.9464e-262	0.898332	0.48	0.133	1.30058e-257	6	Hnrnpll	Effector CD8+ T cells
0	0.897839	0.93	0.431	0	6	Nkg7	Effector CD8+ T cells
1.06801e-297	0.89745	0.398	0.089	1.99964e-293	6	Zw10	Effector CD8+ T cells
2.64351e-246	0.897213	0.71	0.255	4.94945e-242	6	Cdc123	Effector CD8+ T cells
0	0.897125	0.933	0.408	0	6	Nudt21	Effector CD8+ T cells
1.03778e-262	0.896079	0.455	0.122	1.94304e-258	6	Shmt2	Effector CD8+ T cells
3.22086e-255	0.896018	0.482	0.138	6.03042e-251	6	Oxsr1	Effector CD8+ T cells
1.24252e-259	0.89595	0.824	0.324	2.32636e-255	6	Rnps1	Effector CD8+ T cells
3.41889e-246	0.89496	0.714	0.26	6.40119e-242	6	Tmem126a	Effector CD8+ T cells
7.25873e-251	0.894792	0.812	0.311	1.35905e-246	6	Ndufa9	Effector CD8+ T cells
9.95597e-242	0.894555	0.62	0.206	1.86406e-237	6	Hcfc1	Effector CD8+ T cells
1.20234e-268	0.893436	0.833	0.333	2.25115e-264	6	Ebp	Effector CD8+ T cells
1.1401e-244	0.893336	0.595	0.192	2.13461e-240	6	Pih1d1	Effector CD8+ T cells
1.00381e-261	0.892734	0.843	0.338	1.87943e-257	6	Mlec	Effector CD8+ T cells
2.11599e-288	0.892509	0.393	0.091	3.96178e-284	6	Agfg2	Effector CD8+ T cells
1.23497e-247	0.892142	0.475	0.133	2.31224e-243	6	Nlrc3	Effector CD8+ T cells
2.20718e-246	0.891689	0.532	0.16	4.1325e-242	6	Aven	Effector CD8+ T cells
0	0.891435	0.28	0.034	0	6	Ccsap	Effector CD8+ T cells
2.99587e-239	0.891371	0.627	0.21	5.60918e-235	6	Taf1	Effector CD8+ T cells
1.78008e-287	0.890881	0.88	0.369	3.33284e-283	6	Nup210	Effector CD8+ T cells
2.0254e-247	0.890403	0.531	0.159	3.79215e-243	6	0610010K14Rik	Effector CD8+ T cells
1.13183e-258	0.89029	0.484	0.131	2.11912e-254	6	Xlr4b	Effector CD8+ T cells
0	0.889391	0.338	0.064	0	6	Faap24	Effector CD8+ T cells
9.38177e-263	0.889323	0.462	0.124	1.75655e-258	6	Cfap20	Effector CD8+ T cells
1.92127e-244	0.889285	0.723	0.27	3.5972e-240	6	Acsl5	Effector CD8+ T cells
3.99098e-248	0.889262	0.788	0.304	7.47232e-244	6	Brd9	Effector CD8+ T cells
1.89663e-238	0.888696	0.603	0.195	3.55106e-234	6	Fh1	Effector CD8+ T cells
9.84581e-253	0.886141	0.816	0.321	1.84343e-248	6	Zbtb8os	Effector CD8+ T cells
2.28647e-250	0.886012	0.504	0.147	4.28096e-246	6	Ak6	Effector CD8+ T cells
5.26893e-242	0.885994	0.511	0.15	9.86502e-238	6	Sla2	Effector CD8+ T cells
4.89024e-238	0.885362	0.611	0.202	9.156e-234	6	Mpdu1	Effector CD8+ T cells
3.25248e-226	0.88523	0.675	0.236	6.08962e-222	6	Cd6	Effector CD8+ T cells
0	0.884985	0.994	0.488	0	6	Thy1	Effector CD8+ T cells
3.00788e-236	0.883975	0.727	0.267	5.63166e-232	6	Prkcsh	Effector CD8+ T cells
3.93604e-232	0.883971	0.711	0.257	7.36945e-228	6	Ptpa	Effector CD8+ T cells
1.56495e-243	0.883713	0.548	0.167	2.93005e-239	6	Usp39	Effector CD8+ T cells
1.04575e-262	0.883062	0.435	0.112	1.95796e-258	6	Ccdc69	Effector CD8+ T cells
5.94783e-235	0.882758	0.687	0.251	1.11361e-230	6	Tcerg1	Effector CD8+ T cells
8.74685e-289	0.882668	0.869	0.367	1.63767e-284	6	Mrpl51	Effector CD8+ T cells
1.12483e-232	0.882406	0.697	0.25	2.10603e-228	6	Med30	Effector CD8+ T cells
0	0.88135	0.346	0.067	0	6	Haus7	Effector CD8+ T cells
1.56969e-239	0.880715	0.555	0.172	2.93892e-235	6	Parp2	Effector CD8+ T cells
1.1789e-246	0.880295	0.488	0.139	2.20726e-242	6	Panx1	Effector CD8+ T cells
0	0.87917	0.942	0.438	0	6	Lsm5	Effector CD8+ T cells
0	0.87895	0.342	0.068	0	6	Lin54	Effector CD8+ T cells
1.44531e-258	0.878215	0.426	0.11	2.70605e-254	6	Ints7	Effector CD8+ T cells
4.19427e-272	0.877837	0.41	0.099	7.85293e-268	6	Recql	Effector CD8+ T cells
3.01168e-244	0.877621	0.498	0.145	5.63878e-240	6	Mfsd10	Effector CD8+ T cells
1.61812e-237	0.877176	0.512	0.153	3.0296e-233	6	AI504432	Effector CD8+ T cells
4.07987e-226	0.876788	0.652	0.223	7.63874e-222	6	Tfam	Effector CD8+ T cells
3.36674e-235	0.876566	0.767	0.298	6.30356e-231	6	Bzw2	Effector CD8+ T cells
1.6946e-227	0.876268	0.636	0.22	3.1728e-223	6	Kdelr2	Effector CD8+ T cells
3.72777e-237	0.876177	0.785	0.306	6.97951e-233	6	Acp1	Effector CD8+ T cells
0	0.876157	0.278	0.037	0	6	Chst2	Effector CD8+ T cells
1.00773e-273	0.875798	0.413	0.099	1.88677e-269	6	Pms2	Effector CD8+ T cells
0	0.875797	0.936	0.428	0	6	Hdgf	Effector CD8+ T cells
8.10407e-213	0.875267	0.83	0.318	1.51733e-208	6	Cd247	Effector CD8+ T cells
1.03144e-250	0.874537	0.84	0.34	1.93117e-246	6	Pfdn1	Effector CD8+ T cells
0	0.874153	0.985	0.515	0	6	Nucks1	Effector CD8+ T cells
1.02955e-231	0.874123	0.735	0.276	1.92762e-227	6	Cdc34	Effector CD8+ T cells
2.23577e-236	0.874049	0.534	0.163	4.18603e-232	6	Asf1a	Effector CD8+ T cells
3.95198e-229	0.873463	0.616	0.208	7.3993e-225	6	Rnpep	Effector CD8+ T cells
2.00901e-267	0.873179	0.402	0.098	3.76148e-263	6	Rbmx2	Effector CD8+ T cells
2.28019e-241	0.872888	0.809	0.322	4.26919e-237	6	Nubp1	Effector CD8+ T cells
1.15066e-231	0.872787	0.739	0.281	2.15437e-227	6	Actl6a	Effector CD8+ T cells
4.91556e-229	0.87273	0.726	0.27	9.2034e-225	6	Taf12	Effector CD8+ T cells
1.5193e-225	0.872108	0.662	0.232	2.84458e-221	6	Hikeshi	Effector CD8+ T cells
1.33253e-222	0.871897	0.737	0.273	2.49489e-218	6	Pigx	Effector CD8+ T cells
5.47714e-229	0.871664	0.737	0.279	1.02548e-224	6	Snrpa	Effector CD8+ T cells
3.51254e-220	0.871603	0.646	0.238	6.57654e-216	6	Id3	Effector CD8+ T cells
9.99705e-230	0.871487	0.6	0.198	1.87175e-225	6	Prpf38a	Effector CD8+ T cells
4.8207e-235	0.870348	0.785	0.308	9.02579e-231	6	Mrps26	Effector CD8+ T cells
1.01865e-238	0.870198	0.482	0.143	1.90722e-234	6	Map2k3	Effector CD8+ T cells
1.22087e-240	0.869759	0.468	0.135	2.28584e-236	6	Uck2	Effector CD8+ T cells
1.12775e-245	0.869066	0.471	0.131	2.11148e-241	6	Tdp2	Effector CD8+ T cells
5.28816e-222	0.86906	0.568	0.199	9.90103e-218	6	Hist1h1c	Effector CD8+ T cells
9.89003e-285	0.868213	0.355	0.076	1.85171e-280	6	Pkp4	Effector CD8+ T cells
5.12565e-271	0.868091	0.372	0.086	9.59675e-267	6	Pdik1l	Effector CD8+ T cells
5.59383e-230	0.867682	0.528	0.167	1.04733e-225	6	Mindy3	Effector CD8+ T cells
0	0.867659	0.28	0.04	0	6	Nqo2	Effector CD8+ T cells
0	0.867584	0.904	0.41	0	6	Baz1b	Effector CD8+ T cells
2.33505e-221	0.86743	0.663	0.238	4.37191e-217	6	Me2	Effector CD8+ T cells
1.64327e-239	0.867028	0.475	0.136	3.07669e-235	6	Psmg2	Effector CD8+ T cells
1.35222e-228	0.866944	0.763	0.295	2.53175e-224	6	Elof1	Effector CD8+ T cells
1.03572e-222	0.866721	0.643	0.22	1.93919e-218	6	Eif1ad	Effector CD8+ T cells
1.23922e-276	0.866434	0.388	0.09	2.3202e-272	6	Mrps22	Effector CD8+ T cells
2.85858e-218	0.866248	0.717	0.268	5.35213e-214	6	Rpn1	Effector CD8+ T cells
1.52921e-221	0.865904	0.624	0.216	2.86314e-217	6	2310001H17Rik	Effector CD8+ T cells
2.78997e-175	0.864978	0.455	0.164	5.22365e-171	6	Ifitm1	Effector CD8+ T cells
8.69749e-263	0.864892	0.396	0.097	1.62843e-258	6	Gpaa1	Effector CD8+ T cells
6.09136e-224	0.86442	0.716	0.267	1.14049e-219	6	Trappc1	Effector CD8+ T cells
0	0.864306	0.942	0.433	0	6	Supt16	Effector CD8+ T cells
3.31444e-244	0.864305	0.815	0.333	6.20562e-240	6	Hif1a	Effector CD8+ T cells
2.7766e-240	0.864294	0.477	0.137	5.19862e-236	6	Aifm1	Effector CD8+ T cells
9.01607e-235	0.864232	0.516	0.156	1.68808e-230	6	Ptrh2	Effector CD8+ T cells
1.71859e-221	0.864217	0.733	0.276	3.21771e-217	6	Erg28	Effector CD8+ T cells
8.39999e-243	0.864088	0.76	0.313	1.57273e-238	6	Cdkn2d	Effector CD8+ T cells
7.51799e-246	0.863604	0.839	0.347	1.40759e-241	6	Idh3g	Effector CD8+ T cells
8.41732e-219	0.863195	0.663	0.235	1.57597e-214	6	Vmp1	Effector CD8+ T cells
1.04047e-223	0.8628	0.798	0.313	1.94807e-219	6	Arl6ip4	Effector CD8+ T cells
2.84901e-224	0.862775	0.571	0.186	5.3342e-220	6	Tradd	Effector CD8+ T cells
7.26655e-221	0.862685	0.719	0.267	1.36052e-216	6	Cnpy2	Effector CD8+ T cells
2.02378e-241	0.8626	0.78	0.327	3.78912e-237	6	Ahnak	Effector CD8+ T cells
6.85531e-237	0.862413	0.494	0.146	1.28352e-232	6	Pdk3	Effector CD8+ T cells
3.45905e-224	0.862157	0.589	0.197	6.47638e-220	6	Ncbp2	Effector CD8+ T cells
2.35907e-213	0.862102	0.737	0.276	4.41688e-209	6	Prkch	Effector CD8+ T cells
3.26854e-214	0.861431	0.653	0.23	6.11968e-210	6	Slc1a5	Effector CD8+ T cells
8.17708e-219	0.860991	0.611	0.211	1.53099e-214	6	Fmr1	Effector CD8+ T cells
7.51681e-242	0.860923	0.452	0.126	1.40737e-237	6	Tssc4	Effector CD8+ T cells
2.84471e-225	0.860722	0.792	0.315	5.32614e-221	6	P4hb	Effector CD8+ T cells
4.91204e-291	0.860538	0.354	0.074	9.19682e-287	6	Lyrm9	Effector CD8+ T cells
1.32357e-264	0.860506	0.373	0.088	2.47813e-260	6	Pmm1	Effector CD8+ T cells
2.93119e-235	0.860331	0.485	0.141	5.48806e-231	6	Cse1l	Effector CD8+ T cells
1.00955e-216	0.860268	0.666	0.238	1.89018e-212	6	Cmas	Effector CD8+ T cells
1.08847e-219	0.860163	0.599	0.203	2.03795e-215	6	Ppp1r7	Effector CD8+ T cells
5.4709e-217	0.859188	0.76	0.294	1.02432e-212	6	Ssbp4	Effector CD8+ T cells
4.50315e-217	0.85859	0.61	0.214	8.43125e-213	6	Cep250	Effector CD8+ T cells
8.80495e-215	0.858047	0.582	0.19	1.64855e-210	6	Prkca	Effector CD8+ T cells
0	0.857796	0.297	0.048	0	6	Pole2	Effector CD8+ T cells
1.93768e-216	0.857765	0.765	0.297	3.62792e-212	6	Ilf2	Effector CD8+ T cells
7.49862e-215	0.857562	0.624	0.217	1.40397e-210	6	Isy1	Effector CD8+ T cells
1.30376e-291	0.857262	0.892	0.395	2.44103e-287	6	Eif1ax	Effector CD8+ T cells
1.09361e-255	0.856934	0.4	0.1	2.04757e-251	6	Etaa1	Effector CD8+ T cells
1.75078e-212	0.856616	0.682	0.249	3.27798e-208	6	Glo1	Effector CD8+ T cells
3.02822e-246	0.855467	0.419	0.11	5.66974e-242	6	Dgcr8	Effector CD8+ T cells
0	0.85533	0.278	0.04	0	6	Cchcr1	Effector CD8+ T cells
1.67883e-225	0.855254	0.808	0.325	3.14328e-221	6	Mrps23	Effector CD8+ T cells
3.03124e-232	0.854218	0.82	0.339	5.67539e-228	6	Tmco1	Effector CD8+ T cells
4.49368e-260	0.853296	0.391	0.095	8.41351e-256	6	D030056L22Rik	Effector CD8+ T cells
1.80038e-235	0.852757	0.432	0.119	3.37086e-231	6	Unc119b	Effector CD8+ T cells
8.40177e-247	0.852752	0.398	0.103	1.57306e-242	6	Endod1	Effector CD8+ T cells
5.53025e-266	0.852739	0.983	0.454	1.03543e-261	6	Skap1	Effector CD8+ T cells
2.44963e-219	0.851864	0.757	0.299	4.58643e-215	6	Kpnb1	Effector CD8+ T cells
4.58522e-211	0.851084	0.635	0.221	8.5849e-207	6	Eef1akmt1	Effector CD8+ T cells
8.77559e-208	0.85107	0.573	0.198	1.64305e-203	6	Rgcc	Effector CD8+ T cells
6.26633e-203	0.851053	0.722	0.269	1.17325e-198	6	Hdac7	Effector CD8+ T cells
6.17022e-288	0.850962	0.923	0.414	1.15525e-283	6	Rnaseh2c	Effector CD8+ T cells
1.93153e-238	0.850726	0.859	0.361	3.6164e-234	6	Dazap1	Effector CD8+ T cells
0	0.850641	0.267	0.039	0	6	Cep89	Effector CD8+ T cells
4.54092e-213	0.850548	0.603	0.206	8.50197e-209	6	Kars	Effector CD8+ T cells
9.13947e-218	0.850245	0.584	0.197	1.71118e-213	6	Nelfe	Effector CD8+ T cells
7.9096e-211	0.850217	0.588	0.2	1.48092e-206	6	D16Ertd472e	Effector CD8+ T cells
2.40364e-226	0.849294	0.819	0.336	4.50034e-222	6	Srsf1	Effector CD8+ T cells
3.54075e-234	0.848993	0.439	0.121	6.62935e-230	6	Sacs	Effector CD8+ T cells
0	0.848838	0.951	0.513	0	6	Tubb4b	Effector CD8+ T cells
1.14798e-275	0.848495	0.889	0.394	2.14937e-271	6	Magoh	Effector CD8+ T cells
1.18563e-228	0.84789	0.466	0.137	2.21986e-224	6	Klhdc4	Effector CD8+ T cells
4.31828e-217	0.847563	0.797	0.32	8.08512e-213	6	Mrps12	Effector CD8+ T cells
0	0.847491	0.271	0.042	0	6	Capn3	Effector CD8+ T cells
9.16369e-294	0.847239	0.327	0.065	1.71572e-289	6	Fam216a	Effector CD8+ T cells
6.61094e-210	0.847086	0.612	0.214	1.23777e-205	6	Itgb1bp1	Effector CD8+ T cells
5.39703e-261	0.846936	0.364	0.084	1.01049e-256	6	Cbx6	Effector CD8+ T cells
2.62045e-265	0.846709	0.364	0.083	4.90627e-261	6	Trp53i13	Effector CD8+ T cells
1.58647e-207	0.845462	0.706	0.265	2.97035e-203	6	Mrpl41	Effector CD8+ T cells
2.10832e-203	0.845328	0.706	0.268	3.9474e-199	6	Aak1	Effector CD8+ T cells
0	0.845288	0.953	0.468	0	6	Mrpl18	Effector CD8+ T cells
1.0848e-238	0.845019	0.417	0.111	2.03107e-234	6	Ubr7	Effector CD8+ T cells
8.90212e-211	0.844462	0.578	0.197	1.66674e-206	6	Kin	Effector CD8+ T cells
1.37715e-272	0.843944	0.333	0.071	2.57844e-268	6	Slc36a3os	Effector CD8+ T cells
1.30019e-209	0.843662	0.697	0.265	2.43435e-205	6	Etfa	Effector CD8+ T cells
3.99622e-208	0.84338	0.778	0.309	7.48212e-204	6	Adss	Effector CD8+ T cells
8.29246e-267	0.843159	0.905	0.404	1.5526e-262	6	Psip1	Effector CD8+ T cells
1.19397e-234	0.843071	0.862	0.368	2.23548e-230	6	Ptbp1	Effector CD8+ T cells
1.3777e-223	0.843051	0.468	0.139	2.57946e-219	6	Larp1b	Effector CD8+ T cells
4.58934e-233	0.842943	0.858	0.364	8.59263e-229	6	Mrpl42	Effector CD8+ T cells
4.75124e-218	0.842885	0.495	0.152	8.89574e-214	6	Hddc2	Effector CD8+ T cells
3.22939e-209	0.842503	0.657	0.254	6.04639e-205	6	Pglyrp1	Effector CD8+ T cells
1.14357e-246	0.842128	0.4	0.102	2.1411e-242	6	Nup93	Effector CD8+ T cells
1.03104e-223	0.841561	0.455	0.134	1.93042e-219	6	Arl6ip6	Effector CD8+ T cells
6.07662e-236	0.84108	0.412	0.109	1.13773e-231	6	Slf1	Effector CD8+ T cells
2.64463e-270	0.839957	0.348	0.076	4.95154e-266	6	Naa40	Effector CD8+ T cells
1.44688e-205	0.839675	0.588	0.205	2.709e-201	6	Trpv2	Effector CD8+ T cells
0	0.839485	0.979	0.531	0	6	Ube2s	Effector CD8+ T cells
4.2877e-206	0.839132	0.601	0.212	8.02786e-202	6	Lrrc59	Effector CD8+ T cells
4.50805e-207	0.838856	0.751	0.302	8.44042e-203	6	Nop58	Effector CD8+ T cells
1.42543e-203	0.838781	0.623	0.222	2.66883e-199	6	Eed	Effector CD8+ T cells
4.1581e-243	0.838717	0.849	0.368	7.78521e-239	6	Ccdc124	Effector CD8+ T cells
4.54095e-223	0.838651	0.828	0.348	8.50203e-219	6	Srrt	Effector CD8+ T cells
1.45077e-216	0.838549	0.757	0.309	2.71627e-212	6	Cnih4	Effector CD8+ T cells
4.6952e-308	0.838435	0.298	0.053	8.79082e-304	6	Cep128	Effector CD8+ T cells
8.9923e-239	0.838252	0.414	0.11	1.68363e-234	6	Ppp2r5d	Effector CD8+ T cells
3.76768e-204	0.837568	0.618	0.219	7.05422e-200	6	Rars	Effector CD8+ T cells
1.88021e-218	0.837202	0.488	0.149	3.52032e-214	6	Creld2	Effector CD8+ T cells
4.15927e-219	0.836299	0.458	0.132	7.7874e-215	6	Stk26	Effector CD8+ T cells
1.61992e-270	0.836083	0.335	0.072	3.03297e-266	6	4930503L19Rik	Effector CD8+ T cells
7.37666e-294	0.835898	0.315	0.061	1.38113e-289	6	Pradc1	Effector CD8+ T cells
4.21432e-214	0.834681	0.485	0.151	7.89047e-210	6	Cep83	Effector CD8+ T cells
3.66403e-218	0.834052	0.476	0.142	6.86016e-214	6	Sh3glb2	Effector CD8+ T cells
1.34651e-231	0.833377	0.408	0.109	2.52107e-227	6	Med14	Effector CD8+ T cells
1.83864e-203	0.833095	0.7	0.27	3.44248e-199	6	Hras	Effector CD8+ T cells
1.42363e-202	0.833019	0.729	0.284	2.66545e-198	6	Cd2bp2	Effector CD8+ T cells
2.44192e-223	0.832939	0.45	0.13	4.57202e-219	6	Rbm14	Effector CD8+ T cells
8.79217e-217	0.832734	0.471	0.142	1.64616e-212	6	Thoc3	Effector CD8+ T cells
1.43415e-236	0.83256	0.862	0.375	2.68516e-232	6	Pfdn6	Effector CD8+ T cells
2.57379e-199	0.832236	0.65	0.243	4.81891e-195	6	Usp50	Effector CD8+ T cells
5.70906e-245	0.832103	0.889	0.4	1.06891e-240	6	Slamf6	Effector CD8+ T cells
5.95155e-223	0.832062	0.438	0.122	1.11431e-218	6	Rab37	Effector CD8+ T cells
4.53956e-237	0.831816	0.861	0.375	8.49941e-233	6	Mtch1	Effector CD8+ T cells
5.67633e-218	0.83163	0.448	0.131	1.06278e-213	6	Aimp2	Effector CD8+ T cells
1.28996e-200	0.831467	0.712	0.277	2.41519e-196	6	Cnot6	Effector CD8+ T cells
1.54458e-194	0.831459	0.64	0.227	2.89191e-190	6	Agpat3	Effector CD8+ T cells
0	0.830692	0.885	0.435	0	6	Itgb1	Effector CD8+ T cells
3.43489e-227	0.830465	0.426	0.118	6.43115e-223	6	Magohb	Effector CD8+ T cells
7.2689e-257	0.830157	0.334	0.075	1.36096e-252	6	Dgkh	Effector CD8+ T cells
6.75829e-203	0.830094	0.573	0.195	1.26536e-198	6	Mrpl16	Effector CD8+ T cells
1.6731e-201	0.829747	0.568	0.193	3.13255e-197	6	Coro7	Effector CD8+ T cells
1.26241e-202	0.82973	0.75	0.301	2.36361e-198	6	Agfg1	Effector CD8+ T cells
3.09628e-179	0.829574	0.847	0.343	5.79716e-175	6	Prkcq	Effector CD8+ T cells
5.0739e-222	0.82946	0.44	0.126	9.49986e-218	6	Ide	Effector CD8+ T cells
9.96701e-212	0.828793	0.462	0.14	1.86612e-207	6	Timm8a1	Effector CD8+ T cells
4.49556e-205	0.828671	0.552	0.182	8.41703e-201	6	Hdgfl2	Effector CD8+ T cells
5.28799e-228	0.827854	0.892	0.391	9.9007e-224	6	Mrpl58	Effector CD8+ T cells
1.64298e-238	0.827789	0.379	0.095	3.07615e-234	6	Slc25a40	Effector CD8+ T cells
6.57467e-211	0.827624	0.806	0.339	1.23097e-206	6	Dnajb11	Effector CD8+ T cells
8.79508e-219	0.827422	0.444	0.127	1.6467e-214	6	Cep97	Effector CD8+ T cells
1.55429e-198	0.827087	0.748	0.298	2.9101e-194	6	Polr2c	Effector CD8+ T cells
2.87969e-207	0.826619	0.502	0.159	5.39165e-203	6	Pspc1	Effector CD8+ T cells
1.56493e-219	0.826404	0.86	0.374	2.93003e-215	6	Tcof1	Effector CD8+ T cells
1.61424e-239	0.825902	0.373	0.093	3.02234e-235	6	Cdc27	Effector CD8+ T cells
4.75891e-276	0.825775	0.323	0.066	8.91011e-272	6	Cad	Effector CD8+ T cells
1.01695e-196	0.825291	0.67	0.252	1.90403e-192	6	Cyb5b	Effector CD8+ T cells
8.97507e-204	0.824696	0.52	0.169	1.6804e-199	6	Spg7	Effector CD8+ T cells
9.89377e-264	0.824626	0.339	0.074	1.85241e-259	6	Gmds	Effector CD8+ T cells
9.48827e-195	0.824158	0.71	0.275	1.77649e-190	6	Gmps	Effector CD8+ T cells
0	0.823867	0.258	0.038	0	6	Gcat	Effector CD8+ T cells
4.14371e-222	0.823751	0.432	0.122	7.75826e-218	6	Gde1	Effector CD8+ T cells
5.19565e-220	0.823515	0.42	0.12	9.72781e-216	6	Lxn	Effector CD8+ T cells
2.38901e-282	0.823439	0.316	0.063	4.47294e-278	6	Haus5	Effector CD8+ T cells
2.31913e-199	0.823351	0.548	0.185	4.34211e-195	6	Txnrd1	Effector CD8+ T cells
2.22687e-300	0.822954	0.929	0.438	4.16938e-296	6	Psmd13	Effector CD8+ T cells
3.76752e-198	0.8227	0.559	0.191	7.05393e-194	6	Htatsf1	Effector CD8+ T cells
1.201e-213	0.82265	0.454	0.134	2.24863e-209	6	Mospd3	Effector CD8+ T cells
1.45509e-251	0.822228	0.345	0.079	2.72437e-247	6	Nfatc2ip	Effector CD8+ T cells
4.31009e-189	0.821846	0.661	0.245	8.06978e-185	6	Nfatc1	Effector CD8+ T cells
3.09493e-194	0.821804	0.597	0.211	5.79464e-190	6	Nol12	Effector CD8+ T cells
2.09487e-236	0.821578	0.881	0.394	3.92222e-232	6	Cbx1	Effector CD8+ T cells
4.17568e-193	0.82143	0.743	0.295	7.81812e-189	6	Pin1	Effector CD8+ T cells
1.46544e-196	0.821318	0.577	0.198	2.74375e-192	6	Tmem192	Effector CD8+ T cells
3.10823e-191	0.82112	0.718	0.278	5.81953e-187	6	Casp3	Effector CD8+ T cells
7.79076e-214	0.821097	0.468	0.139	1.45866e-209	6	Mad2l1bp	Effector CD8+ T cells
1.08359e-190	0.82109	0.647	0.241	2.0288e-186	6	Mtf2	Effector CD8+ T cells
4.61577e-202	0.821015	0.531	0.176	8.64211e-198	6	Blvra	Effector CD8+ T cells
4.46564e-191	0.820976	0.669	0.252	8.36101e-187	6	Naa50	Effector CD8+ T cells
3.44417e-195	0.820792	0.57	0.197	6.44853e-191	6	Hk1	Effector CD8+ T cells
3.53154e-300	0.820442	0.297	0.054	6.6121e-296	6	Mad1l1	Effector CD8+ T cells
1.14083e-190	0.819205	0.722	0.287	2.13598e-186	6	Tpst2	Effector CD8+ T cells
9.22671e-223	0.819124	0.383	0.101	1.72752e-218	6	Gprin3	Effector CD8+ T cells
4.31026e-271	0.818996	0.293	0.057	8.0701e-267	6	Tnfaip8l1	Effector CD8+ T cells
0	0.818723	0.259	0.034	0	6	Spata24	Effector CD8+ T cells
2.45393e-193	0.818554	0.688	0.27	4.59449e-189	6	Cdk2ap1	Effector CD8+ T cells
5.15237e-194	0.818421	0.589	0.209	9.64679e-190	6	Cnih1	Effector CD8+ T cells
6.77005e-203	0.818376	0.495	0.158	1.26756e-198	6	Mrpl49	Effector CD8+ T cells
1.25215e-207	0.81804	0.839	0.359	2.34441e-203	6	Mrps18c	Effector CD8+ T cells
3.5358e-227	0.817862	0.395	0.106	6.62009e-223	6	Tdg	Effector CD8+ T cells
9.81572e-292	0.817845	0.927	0.463	1.8378e-287	6	Cd8a	Effector CD8+ T cells
9.45027e-193	0.817674	0.612	0.224	1.76937e-188	6	Naa20	Effector CD8+ T cells
3.34939e-191	0.817285	0.59	0.213	6.27106e-187	6	Egln1	Effector CD8+ T cells
4.37312e-189	0.817253	0.576	0.196	8.1878e-185	6	Notch1	Effector CD8+ T cells
2.28009e-188	0.817043	0.721	0.285	4.26902e-184	6	Mta2	Effector CD8+ T cells
8.70072e-230	0.81682	0.384	0.1	1.62904e-225	6	Toe1	Effector CD8+ T cells
8.74168e-229	0.816773	0.376	0.098	1.6367e-224	6	Tmem238	Effector CD8+ T cells
3.06504e-196	0.816584	0.75	0.306	5.73868e-192	6	Ilk	Effector CD8+ T cells
4.35297e-217	0.815726	0.42	0.119	8.15007e-213	6	Leo1	Effector CD8+ T cells
2.07127e-197	0.815578	0.531	0.178	3.87804e-193	6	Acot9	Effector CD8+ T cells
3.02012e-201	0.815354	0.496	0.158	5.65457e-197	6	Rprd1b	Effector CD8+ T cells
1.7304e-237	0.815313	0.917	0.416	3.23983e-233	6	Ndufs8	Effector CD8+ T cells
5.06592e-280	0.814778	0.304	0.059	9.48492e-276	6	Taf5	Effector CD8+ T cells
7.89965e-258	0.814367	0.288	0.058	1.47905e-253	6	Rora	Effector CD8+ T cells
4.10456e-240	0.814131	0.895	0.407	7.68497e-236	6	Hdac1	Effector CD8+ T cells
1.19445e-190	0.813814	0.591	0.212	2.23637e-186	6	Khsrp	Effector CD8+ T cells
5.48911e-192	0.813646	0.572	0.202	1.02773e-187	6	Cep192	Effector CD8+ T cells
1.00871e-289	0.813046	0.982	0.485	1.8886e-285	6	Lat	Effector CD8+ T cells
0	0.812998	0.263	0.04	0	6	Tbc1d31	Effector CD8+ T cells
6.44085e-183	0.812958	0.649	0.239	1.20592e-178	6	Map4k2	Effector CD8+ T cells
3.49522e-194	0.812384	0.782	0.324	6.54409e-190	6	Bud31	Effector CD8+ T cells
2.52417e-189	0.812371	0.597	0.218	4.726e-185	6	Isyna1	Effector CD8+ T cells
2.25446e-212	0.812205	0.843	0.368	4.22103e-208	6	Cox20	Effector CD8+ T cells
9.77305e-234	0.812058	0.875	0.4	1.82981e-229	6	Npm3	Effector CD8+ T cells
9.6171e-219	0.81182	0.864	0.383	1.80061e-214	6	Nsmce4a	Effector CD8+ T cells
2.9299e-201	0.811716	0.462	0.143	5.48566e-197	6	Prmt5	Effector CD8+ T cells
1.03028e-187	0.811478	0.739	0.298	1.929e-183	6	Dap3	Effector CD8+ T cells
0	0.811399	0.953	0.468	0	6	Lsm6	Effector CD8+ T cells
8.88411e-241	0.811189	0.895	0.409	1.66337e-236	6	Eif3l	Effector CD8+ T cells
2.46479e-187	0.81116	0.621	0.228	4.61483e-183	6	Lage3	Effector CD8+ T cells
4.82561e-205	0.810992	0.441	0.133	9.03499e-201	6	Usp37	Effector CD8+ T cells
1.51703e-184	0.810799	0.616	0.225	2.84033e-180	6	Atp13a3	Effector CD8+ T cells
3.24216e-196	0.810461	0.791	0.33	6.07029e-192	6	Mrpl13	Effector CD8+ T cells
5.24418e-194	0.810128	0.534	0.179	9.81869e-190	6	Hars	Effector CD8+ T cells
2.84562e-256	0.809512	0.9	0.421	5.32786e-252	6	Pa2g4	Effector CD8+ T cells
1.89463e-188	0.809281	0.79	0.328	3.54732e-184	6	Rpp21	Effector CD8+ T cells
2.32848e-190	0.809254	0.548	0.187	4.35962e-186	6	Rps12-ps3	Effector CD8+ T cells
1.90176e-224	0.808311	0.373	0.096	3.56067e-220	6	Heg1	Effector CD8+ T cells
2.62746e-246	0.808292	0.333	0.075	4.91939e-242	6	Xlr4a	Effector CD8+ T cells
4.51785e-216	0.808179	0.424	0.12	8.45877e-212	6	Nup85	Effector CD8+ T cells
4.446e-179	0.808109	0.741	0.294	8.32424e-175	6	Pstpip1	Effector CD8+ T cells
3.90146e-226	0.807794	0.891	0.402	7.30469e-222	6	Thoc7	Effector CD8+ T cells
4.66144e-198	0.807537	0.474	0.145	8.72761e-194	6	Sit1	Effector CD8+ T cells
7.18783e-278	0.807393	0.3	0.058	1.34578e-273	6	Ctc1	Effector CD8+ T cells
8.97913e-299	0.80667	0.937	0.491	1.68116e-294	6	Cd8b1	Effector CD8+ T cells
1.31043e-190	0.806636	0.79	0.321	2.45353e-186	6	Csrp1	Effector CD8+ T cells
4.09241e-201	0.806625	0.439	0.134	7.66222e-197	6	Smc5	Effector CD8+ T cells
5.61904e-271	0.806531	0.292	0.057	1.05205e-266	6	Ccdc77	Effector CD8+ T cells
8.4066e-195	0.806248	0.498	0.163	1.57397e-190	6	Pom121	Effector CD8+ T cells
7.60648e-201	0.805993	0.488	0.153	1.42416e-196	6	Prps1	Effector CD8+ T cells
3.81954e-181	0.805935	0.547	0.194	7.15132e-177	6	Tox	Effector CD8+ T cells
5.71356e-189	0.805522	0.754	0.312	1.06975e-184	6	Pfkp	Effector CD8+ T cells
1.33639e-182	0.805448	0.619	0.225	2.50213e-178	6	Map4k1	Effector CD8+ T cells
3.63789e-181	0.805296	0.653	0.248	6.81122e-177	6	Zbtb1	Effector CD8+ T cells
4.38164e-184	0.804807	0.696	0.275	8.20375e-180	6	Qars	Effector CD8+ T cells
7.47291e-173	0.804519	0.781	0.32	1.39915e-168	6	Acap1	Effector CD8+ T cells
1.71312e-240	0.804236	0.348	0.083	3.20748e-236	6	Saal1	Effector CD8+ T cells
2.75728e-227	0.80403	0.764	0.374	5.16245e-223	6	Dapl1	Effector CD8+ T cells
1.62011e-186	0.804005	0.758	0.314	3.03333e-182	6	Mtch2	Effector CD8+ T cells
1.81234e-208	0.803966	0.425	0.124	3.39324e-204	6	Taf6	Effector CD8+ T cells
2.93324e-214	0.803963	0.882	0.396	5.49191e-210	6	Ssr2	Effector CD8+ T cells
6.16193e-207	0.803707	0.438	0.128	1.1537e-202	6	Rabepk	Effector CD8+ T cells
2.27967e-180	0.803337	0.64	0.238	4.26823e-176	6	Lrmp	Effector CD8+ T cells
3.75539e-180	0.80322	0.673	0.262	7.03122e-176	6	Arl2bp	Effector CD8+ T cells
1.31379e-215	0.803157	0.883	0.397	2.45981e-211	6	Cenpx	Effector CD8+ T cells
6.60486e-200	0.803132	0.771	0.333	1.23663e-195	6	Pkp3	Effector CD8+ T cells
1.93007e-184	0.802999	0.586	0.211	3.61366e-180	6	Pank2	Effector CD8+ T cells
4.57121e-181	0.802712	0.736	0.298	8.55869e-177	6	Strap	Effector CD8+ T cells
3.55321e-217	0.802364	0.396	0.107	6.65267e-213	6	Sephs2	Effector CD8+ T cells
8.63592e-188	0.801725	0.703	0.288	1.6169e-183	6	Brd8	Effector CD8+ T cells
3.61988e-175	0.801543	0.774	0.316	6.7775e-171	6	Lcp2	Effector CD8+ T cells
2.27503e-182	0.801493	0.591	0.216	4.25954e-178	6	Nubp2	Effector CD8+ T cells
3.56463e-169	0.801226	0.764	0.309	6.67406e-165	6	Klk8	Effector CD8+ T cells
1.15643e-246	0.800991	0.333	0.075	2.16518e-242	6	Cmss1	Effector CD8+ T cells
1.98262e-181	0.800873	0.619	0.231	3.71206e-177	6	Cpsf2	Effector CD8+ T cells
5.14949e-201	0.800842	0.446	0.135	9.64139e-197	6	Ruvbl2	Effector CD8+ T cells
5.43979e-232	0.800184	0.329	0.077	1.01849e-227	6	Crtam	Effector CD8+ T cells
3.65787e-227	0.80008	0.88	0.403	6.84863e-223	6	Mrpl57	Effector CD8+ T cells
5.08683e-181	0.800029	0.573	0.207	9.52408e-177	6	Ccdc82	Effector CD8+ T cells
7.68854e-196	0.799916	0.449	0.136	1.43952e-191	6	Ehd3	Effector CD8+ T cells
2.05861e-216	0.799791	0.382	0.103	3.85434e-212	6	Tubgcp2	Effector CD8+ T cells
1.36262e-172	0.799747	0.849	0.36	2.55124e-168	6	Ptpn22	Effector CD8+ T cells
2.64115e-196	0.799587	0.453	0.141	4.94503e-192	6	Rbm15	Effector CD8+ T cells
3.64265e-296	0.799402	0.934	0.457	6.82014e-292	6	Pdap1	Effector CD8+ T cells
1.13391e-184	0.799174	0.565	0.201	2.12302e-180	6	Ppp2r2d	Effector CD8+ T cells
1.62375e-176	0.799034	0.587	0.208	3.04015e-172	6	Abhd8	Effector CD8+ T cells
8.34849e-203	0.798807	0.432	0.129	1.56309e-198	6	Pgrmc1	Effector CD8+ T cells
5.11054e-182	0.79853	0.595	0.221	9.56846e-178	6	Vma21	Effector CD8+ T cells
0	0.798383	0.988	0.555	0	6	Dbi	Effector CD8+ T cells
1.66739e-185	0.79817	0.548	0.189	3.12186e-181	6	Anapc1	Effector CD8+ T cells
1.07575e-260	0.797617	0.313	0.065	2.01412e-256	6	Gemin2	Effector CD8+ T cells
1.23923e-175	0.797539	0.707	0.281	2.3202e-171	6	Sf3a3	Effector CD8+ T cells
4.73342e-190	0.797405	0.497	0.163	8.86238e-186	6	Ppp5c	Effector CD8+ T cells
3.8441e-176	0.797113	0.643	0.24	7.19732e-172	6	Mrps9	Effector CD8+ T cells
3.68527e-223	0.796503	0.362	0.092	6.89993e-219	6	Isoc2b	Effector CD8+ T cells
7.6134e-260	0.796451	0.308	0.064	1.42546e-255	6	Haus6	Effector CD8+ T cells
2.51034e-198	0.796407	0.419	0.125	4.70011e-194	6	Emc9	Effector CD8+ T cells
4.92524e-178	0.796337	0.598	0.215	9.22153e-174	6	Acaa2	Effector CD8+ T cells
2.67736e-236	0.796241	0.337	0.079	5.01283e-232	6	Wiz	Effector CD8+ T cells
1.39555e-215	0.79621	0.386	0.104	2.61288e-211	6	Rpp30	Effector CD8+ T cells
7.34425e-178	0.795944	0.609	0.227	1.37506e-173	6	Ap1m1	Effector CD8+ T cells
0	0.795889	0.26	0.041	0	6	Chek2	Effector CD8+ T cells
1.99252e-198	0.795732	0.444	0.135	3.73059e-194	6	Jak3	Effector CD8+ T cells
2.74665e-190	0.795697	0.473	0.153	5.14256e-186	6	Tmem109	Effector CD8+ T cells
0	0.794966	0.969	0.512	0	6	Snrpd1	Effector CD8+ T cells
7.78795e-183	0.794942	0.534	0.186	1.45814e-178	6	Ctdspl2	Effector CD8+ T cells
5.82984e-188	0.794854	0.486	0.158	1.09152e-183	6	Gnptg	Effector CD8+ T cells
2.30639e-226	0.794378	0.889	0.411	4.31825e-222	6	Polr2f	Effector CD8+ T cells
1.21056e-216	0.794275	0.353	0.09	2.26654e-212	6	Hdgfl3	Effector CD8+ T cells
6.68796e-178	0.794134	0.595	0.22	1.25219e-173	6	Sf3a1	Effector CD8+ T cells
1.1538e-179	0.793587	0.552	0.193	2.16026e-175	6	Gpr171	Effector CD8+ T cells
1.95486e-268	0.793406	0.909	0.439	3.66009e-264	6	Pgam1	Effector CD8+ T cells
2.83405e-197	0.793269	0.438	0.133	5.30619e-193	6	Hdac3	Effector CD8+ T cells
1.07362e-189	0.793239	0.703	0.3	2.01015e-185	6	Tuba1c	Effector CD8+ T cells
4.42749e-248	0.793189	0.323	0.071	8.28958e-244	6	Pigf	Effector CD8+ T cells
2.23967e-171	0.793157	0.725	0.291	4.19334e-167	6	Mitd1	Effector CD8+ T cells
1.78836e-177	0.792986	0.689	0.276	3.34835e-173	6	Txnl4a	Effector CD8+ T cells
1.00419e-209	0.792477	0.388	0.107	1.88014e-205	6	Zbtb45	Effector CD8+ T cells
5.86354e-176	0.792203	0.609	0.227	1.09783e-171	6	Tufm	Effector CD8+ T cells
6.43803e-201	0.79204	0.395	0.113	1.20539e-196	6	Myb	Effector CD8+ T cells
9.79867e-174	0.792014	0.731	0.296	1.8346e-169	6	Ing1	Effector CD8+ T cells
2.16037e-179	0.79151	0.553	0.196	4.04486e-175	6	Rbm10	Effector CD8+ T cells
1.00764e-193	0.791402	0.824	0.364	1.88661e-189	6	Psmd14	Effector CD8+ T cells
1.95507e-180	0.791108	0.711	0.293	3.66048e-176	6	Adprh	Effector CD8+ T cells
1.86934e-173	0.790809	0.64	0.245	3.49996e-169	6	Prpf19	Effector CD8+ T cells
1.36782e-169	0.790159	0.742	0.304	2.56096e-165	6	Lgals9	Effector CD8+ T cells
1.62141e-172	0.78974	0.613	0.225	3.03577e-168	6	Stt3b	Effector CD8+ T cells
5.91818e-171	0.789604	0.633	0.241	1.10806e-166	6	Pdia4	Effector CD8+ T cells
2.70531e-184	0.789347	0.492	0.164	5.06515e-180	6	Trap1	Effector CD8+ T cells
1.0143e-207	0.788985	0.376	0.103	1.89907e-203	6	Hspa4l	Effector CD8+ T cells
7.14727e-188	0.788966	0.457	0.146	1.33818e-183	6	Terf1	Effector CD8+ T cells
3.36913e-183	0.788943	0.514	0.174	6.30803e-179	6	Mta1	Effector CD8+ T cells
1.83851e-206	0.788847	0.903	0.417	3.44224e-202	6	Grk6	Effector CD8+ T cells
7.94042e-186	0.788565	0.793	0.344	1.48669e-181	6	Mrpl21	Effector CD8+ T cells
1.29717e-173	0.788472	0.622	0.237	2.4287e-169	6	Pigt	Effector CD8+ T cells
1.94328e-194	0.788468	0.833	0.37	3.63841e-190	6	Mrps36	Effector CD8+ T cells
6.39941e-180	0.788432	0.511	0.173	1.19816e-175	6	Oas3	Effector CD8+ T cells
7.11507e-189	0.787592	0.453	0.142	1.33215e-184	6	Hspbp1	Effector CD8+ T cells
4.27679e-172	0.787351	0.68	0.268	8.00744e-168	6	Timm17b	Effector CD8+ T cells
2.78377e-198	0.787159	0.421	0.126	5.21205e-194	6	Thoc6	Effector CD8+ T cells
0	0.786977	0.999	0.712	0	6	Hmgb2	Effector CD8+ T cells
2.41218e-202	0.785879	0.877	0.405	4.51632e-198	6	Sptbn1	Effector CD8+ T cells
1.29503e-229	0.785639	0.329	0.078	2.42469e-225	6	Nup43	Effector CD8+ T cells
3.60737e-176	0.785498	0.556	0.2	6.75408e-172	6	Ptpn11	Effector CD8+ T cells
1.33661e-177	0.785465	0.769	0.327	2.50254e-173	6	Immt	Effector CD8+ T cells
1.78685e-305	0.785408	0.257	0.041	3.34552e-301	6	Slfn9	Effector CD8+ T cells
4.86986e-179	0.78531	0.537	0.187	9.11783e-175	6	Lyrm2	Effector CD8+ T cells
3.20955e-239	0.78515	0.298	0.064	6.00924e-235	6	Tnfsf10	Effector CD8+ T cells
8.49602e-180	0.785127	0.746	0.317	1.59071e-175	6	Mrpl4	Effector CD8+ T cells
2.6618e-179	0.784989	0.523	0.183	4.9837e-175	6	Meaf6	Effector CD8+ T cells
9.95015e-166	0.784965	0.736	0.299	1.86297e-161	6	Emc7	Effector CD8+ T cells
0	0.784666	0.976	0.517	0	6	Anxa6	Effector CD8+ T cells
8.9006e-173	0.784656	0.545	0.197	1.66646e-168	6	Gar1	Effector CD8+ T cells
6.08402e-172	0.784531	0.672	0.267	1.13911e-167	6	Akt1	Effector CD8+ T cells
1.28604e-204	0.784437	0.868	0.399	2.40785e-200	6	Uba1	Effector CD8+ T cells
3.47584e-170	0.784424	0.615	0.233	6.50781e-166	6	Eftud2	Effector CD8+ T cells
4.36514e-196	0.784391	0.419	0.126	8.17286e-192	6	Mis12	Effector CD8+ T cells
2.61977e-173	0.784263	0.723	0.3	4.90499e-169	6	Surf4	Effector CD8+ T cells
4.42216e-200	0.784039	0.822	0.372	8.27961e-196	6	Pds5a	Effector CD8+ T cells
1.34241e-294	0.784023	0.978	0.499	2.5134e-290	6	Cd2	Effector CD8+ T cells
8.63232e-177	0.783991	0.538	0.189	1.61623e-172	6	Rbmx	Effector CD8+ T cells
2.99878e-173	0.78389	0.715	0.295	5.61461e-169	6	Psmd1	Effector CD8+ T cells
3.26962e-231	0.783051	0.908	0.431	6.1217e-227	6	Gtf2h5	Effector CD8+ T cells
1.59255e-206	0.782877	0.381	0.105	2.98173e-202	6	Ppp1r8	Effector CD8+ T cells
1.18118e-168	0.782496	0.708	0.285	2.21152e-164	6	Babam1	Effector CD8+ T cells
2.13346e-183	0.782366	0.488	0.161	3.99448e-179	6	Ciapin1	Effector CD8+ T cells
4.36488e-202	0.782316	0.38	0.105	8.17236e-198	6	Abca2	Effector CD8+ T cells
3.78478e-186	0.782257	0.456	0.145	7.08625e-182	6	Ltn1	Effector CD8+ T cells
3.09114e-167	0.78217	0.689	0.275	5.78755e-163	6	Eif4e	Effector CD8+ T cells
1.04553e-185	0.781494	0.473	0.152	1.95755e-181	6	Spsb3	Effector CD8+ T cells
6.57227e-271	0.781485	0.917	0.45	1.23053e-266	6	Higd1a	Effector CD8+ T cells
1.01299e-170	0.781365	0.615	0.235	1.89663e-166	6	Elovl1	Effector CD8+ T cells
6.05384e-257	0.781303	0.917	0.447	1.13346e-252	6	Srsf7	Effector CD8+ T cells
1.60175e-181	0.781261	0.467	0.155	2.99895e-177	6	Cyb561d2	Effector CD8+ T cells
5.65949e-168	0.781199	0.717	0.292	1.05963e-163	6	1110008P14Rik	Effector CD8+ T cells
6.9857e-187	0.781186	0.451	0.142	1.30793e-182	6	Tsfm	Effector CD8+ T cells
1.92697e-245	0.781132	0.845	0.415	3.60786e-241	6	Rasgrp2	Effector CD8+ T cells
7.83773e-271	0.781087	0.271	0.049	1.46746e-266	6	Ctps	Effector CD8+ T cells
2.90142e-218	0.780961	0.894	0.419	5.43233e-214	6	Polr2j	Effector CD8+ T cells
1.25872e-177	0.780588	0.776	0.335	2.35669e-173	6	Stip1	Effector CD8+ T cells
2.79733e-187	0.779811	0.825	0.367	5.23745e-183	6	Aip	Effector CD8+ T cells
4.19397e-250	0.779762	0.299	0.062	7.85237e-246	6	Ttll12	Effector CD8+ T cells
4.87986e-176	0.779726	0.512	0.175	9.13655e-172	6	Nrf1	Effector CD8+ T cells
9.17461e-166	0.779278	0.67	0.264	1.71776e-161	6	Sart1	Effector CD8+ T cells
7.85066e-190	0.779059	0.857	0.389	1.46988e-185	6	Rpn2	Effector CD8+ T cells
3.82213e-204	0.779006	0.364	0.098	7.15618e-200	6	Psmg1	Effector CD8+ T cells
4.7001e-192	0.778894	0.414	0.123	8.8e-188	6	Rab27a	Effector CD8+ T cells
6.35679e-171	0.77839	0.559	0.2	1.19018e-166	6	Ppil3	Effector CD8+ T cells
6.81707e-167	0.778287	0.694	0.281	1.27636e-162	6	Trim27	Effector CD8+ T cells
6.13096e-193	0.778126	0.419	0.126	1.1479e-188	6	Cnot11	Effector CD8+ T cells
1.97306e-159	0.777447	0.745	0.308	3.69415e-155	6	Stk10	Effector CD8+ T cells
2.08921e-166	0.777205	0.624	0.237	3.91163e-162	6	Atf1	Effector CD8+ T cells
9.15088e-178	0.776838	0.814	0.358	1.71332e-173	6	Eny2	Effector CD8+ T cells
3.35849e-232	0.77646	0.897	0.429	6.2881e-228	6	Phf5a	Effector CD8+ T cells
9.48832e-171	0.77644	0.749	0.317	1.7765e-166	6	Dph3	Effector CD8+ T cells
4.1618e-166	0.776332	0.625	0.242	7.79213e-162	6	E2f4	Effector CD8+ T cells
2.23853e-183	0.776111	0.409	0.127	4.19119e-179	6	Galk1	Effector CD8+ T cells
3.09816e-166	0.776024	0.685	0.279	5.80068e-162	6	Trim28	Effector CD8+ T cells
1.12865e-256	0.775878	0.984	0.508	2.11317e-252	6	Trac	Effector CD8+ T cells
5.32489e-182	0.775838	0.827	0.371	9.96979e-178	6	Hadha	Effector CD8+ T cells
4.16517e-216	0.775462	0.354	0.09	7.79845e-212	6	Znhit3	Effector CD8+ T cells
1.30251e-195	0.775058	0.401	0.117	2.43868e-191	6	Plrg1	Effector CD8+ T cells
2.10733e-181	0.775032	0.463	0.151	3.94555e-177	6	Zcchc8	Effector CD8+ T cells
2.60026e-181	0.774996	0.447	0.145	4.86846e-177	6	Usp5	Effector CD8+ T cells
5.43496e-180	0.774966	0.471	0.155	1.01759e-175	6	Ykt6	Effector CD8+ T cells
1.53126e-167	0.774584	0.671	0.273	2.86698e-163	6	Sike1	Effector CD8+ T cells
2.7585e-168	0.774541	0.578	0.216	5.16475e-164	6	Ppp1r35	Effector CD8+ T cells
2.10753e-187	0.774095	0.817	0.368	3.94592e-183	6	Eif4a3	Effector CD8+ T cells
1.49502e-162	0.774055	0.617	0.235	2.79913e-158	6	B4galt1	Effector CD8+ T cells
4.81003e-175	0.773993	0.503	0.171	9.00583e-171	6	Mrpl22	Effector CD8+ T cells
1.51903e-177	0.773916	0.493	0.164	2.84407e-173	6	Gm9844	Effector CD8+ T cells
3.37604e-169	0.773792	0.557	0.203	6.32095e-165	6	Coro1c	Effector CD8+ T cells
2.08441e-165	0.773765	0.689	0.282	3.90264e-161	6	Sar1b	Effector CD8+ T cells
2.61401e-206	0.773763	0.351	0.092	4.8942e-202	6	Cdk5rap2	Effector CD8+ T cells
2.97458e-171	0.773623	0.527	0.188	5.56931e-167	6	Spcs3	Effector CD8+ T cells
3.34733e-168	0.773604	0.714	0.3	6.2672e-164	6	Stag1	Effector CD8+ T cells
2.57471e-164	0.773252	0.627	0.247	4.82063e-160	6	Atic	Effector CD8+ T cells
1.10044e-188	0.773052	0.416	0.127	2.06035e-184	6	Gnpda1	Effector CD8+ T cells
3.32167e-210	0.772869	0.894	0.423	6.21916e-206	6	Cntrl	Effector CD8+ T cells
2.50172e-193	0.772447	0.397	0.115	4.68397e-189	6	Cstf2	Effector CD8+ T cells
1.23589e-201	0.772435	0.357	0.096	2.31396e-197	6	Cep57l1	Effector CD8+ T cells
3.29076e-203	0.772068	0.362	0.098	6.16129e-199	6	Golt1b	Effector CD8+ T cells
1.13261e-202	0.772022	0.881	0.413	2.12059e-198	6	Srp19	Effector CD8+ T cells
3.23334e-174	0.771781	0.475	0.162	6.05378e-170	6	Srgap2	Effector CD8+ T cells
1.22171e-206	0.771781	0.858	0.403	2.2874e-202	6	Ndufb6	Effector CD8+ T cells
2.65573e-164	0.771699	0.676	0.273	4.97233e-160	6	Tnfrsf18	Effector CD8+ T cells
4.61619e-158	0.771632	0.659	0.255	8.6429e-154	6	Pdlim2	Effector CD8+ T cells
7.10131e-173	0.771549	0.503	0.173	1.32958e-168	6	Ccnh	Effector CD8+ T cells
2.05713e-170	0.771539	0.785	0.343	3.85157e-166	6	Cs	Effector CD8+ T cells
4.74391e-171	0.771487	0.524	0.186	8.88203e-167	6	Stk16	Effector CD8+ T cells
2.30717e-210	0.770424	0.342	0.087	4.31972e-206	6	1110004E09Rik	Effector CD8+ T cells
9.19045e-164	0.770354	0.724	0.303	1.72073e-159	6	Gatad2a	Effector CD8+ T cells
4.99856e-237	0.770326	0.306	0.066	9.35881e-233	6	Carmil2	Effector CD8+ T cells
1.06278e-224	0.770275	0.319	0.074	1.98984e-220	6	Xrcc5	Effector CD8+ T cells
2.94067e-171	0.770107	0.5	0.17	5.50582e-167	6	Prps2	Effector CD8+ T cells
1.7002e-163	0.769745	0.587	0.221	3.18328e-159	6	Mpp6	Effector CD8+ T cells
1.65704e-159	0.769729	0.695	0.282	3.10247e-155	6	Kif2a	Effector CD8+ T cells
1.02931e-159	0.769677	0.596	0.228	1.92718e-155	6	Tmem71	Effector CD8+ T cells
5.05151e-160	0.769101	0.657	0.264	9.45794e-156	6	Frmd8	Effector CD8+ T cells
1.89481e-162	0.768841	0.663	0.268	3.54765e-158	6	Impa1	Effector CD8+ T cells
1.65615e-160	0.768617	0.721	0.301	3.10081e-156	6	Glrx5	Effector CD8+ T cells
1.32208e-180	0.768528	0.436	0.138	2.47534e-176	6	Sh2b1	Effector CD8+ T cells
1.96501e-171	0.76799	0.771	0.34	3.67909e-167	6	Nop56	Effector CD8+ T cells
3.35186e-160	0.767605	0.626	0.244	6.27569e-156	6	Drg1	Effector CD8+ T cells
1.12648e-157	0.767491	0.677	0.271	2.1091e-153	6	Pdha1	Effector CD8+ T cells
1.35231e-167	0.767391	0.537	0.192	2.53194e-163	6	Mrpl46	Effector CD8+ T cells
6.82534e-228	0.767	0.297	0.066	1.27791e-223	6	Abcb1b	Effector CD8+ T cells
2.99944e-162	0.766927	0.688	0.285	5.61586e-158	6	Ddb1	Effector CD8+ T cells
1.02856e-167	0.766641	0.767	0.333	1.92576e-163	6	Timm8b	Effector CD8+ T cells
6.18938e-184	0.766456	0.425	0.132	1.15884e-179	6	Med9	Effector CD8+ T cells
9.25319e-178	0.766386	0.445	0.144	1.73247e-173	6	Agpat5	Effector CD8+ T cells
0	0.765741	0.968	0.532	0	6	Smc4	Effector CD8+ T cells
1.3494e-186	0.765683	0.403	0.121	2.52647e-182	6	Calu	Effector CD8+ T cells
3.32731e-166	0.765302	0.543	0.196	6.22972e-162	6	Ormdl2	Effector CD8+ T cells
8.13283e-161	0.765199	0.751	0.32	1.52271e-156	6	Tlk1	Effector CD8+ T cells
8.19553e-164	0.764072	0.573	0.213	1.53445e-159	6	Mrps25	Effector CD8+ T cells
1.00598e-144	0.763932	0.763	0.317	1.88349e-140	6	Gimap5	Effector CD8+ T cells
3.98835e-160	0.763476	0.596	0.225	7.46738e-156	6	Ppwd1	Effector CD8+ T cells
4.84852e-161	0.763018	0.577	0.216	9.07789e-157	6	Senp1	Effector CD8+ T cells
9.34727e-175	0.762848	0.419	0.133	1.75009e-170	6	Golm1	Effector CD8+ T cells
2.64992e-167	0.762725	0.495	0.172	4.96145e-163	6	Unc119	Effector CD8+ T cells
4.4878e-160	0.762677	0.611	0.234	8.4025e-156	6	Rpp25l	Effector CD8+ T cells
2.92293e-174	0.762517	0.792	0.357	5.47261e-170	6	Ifi27	Effector CD8+ T cells
1.57914e-194	0.762506	0.379	0.107	2.95663e-190	6	Mre11a	Effector CD8+ T cells
3.02742e-170	0.762245	0.814	0.365	5.66824e-166	6	Ech1	Effector CD8+ T cells
9.27613e-205	0.762216	0.338	0.087	1.73677e-200	6	Cep19	Effector CD8+ T cells
6.19268e-203	0.762121	0.351	0.093	1.15945e-198	6	Zfp414	Effector CD8+ T cells
1.7727e-172	0.76212	0.801	0.359	3.31904e-168	6	Psmd6	Effector CD8+ T cells
2.30907e-162	0.761994	0.542	0.196	4.32326e-158	6	Mettl26	Effector CD8+ T cells
2.45308e-156	0.761909	0.609	0.234	4.5929e-152	6	Lta4h	Effector CD8+ T cells
1.90034e-173	0.76107	0.461	0.151	3.558e-169	6	Pym1	Effector CD8+ T cells
2.73784e-159	0.760819	0.589	0.22	5.12605e-155	6	Ss18	Effector CD8+ T cells
1.8358e-205	0.760769	0.326	0.083	3.43717e-201	6	Mthfd1	Effector CD8+ T cells
2.36865e-157	0.760751	0.755	0.322	4.43482e-153	6	Cops5	Effector CD8+ T cells
1.28639e-165	0.760583	0.503	0.177	2.40851e-161	6	Polr2b	Effector CD8+ T cells
1.25255e-180	0.760129	0.427	0.133	2.34515e-176	6	Urod	Effector CD8+ T cells
9.56707e-195	0.760077	0.368	0.102	1.79124e-190	6	Polr2d	Effector CD8+ T cells
8.99611e-156	0.759904	0.63	0.246	1.68434e-151	6	Vrk1	Effector CD8+ T cells
7.4568e-169	0.759816	0.881	0.405	1.39614e-164	6	Itgb2	Effector CD8+ T cells
3.12894e-175	0.759267	0.441	0.144	5.85832e-171	6	Uxt	Effector CD8+ T cells
8.81143e-170	0.759244	0.47	0.159	1.64976e-165	6	Htatip2	Effector CD8+ T cells
6.64077e-186	0.758872	0.379	0.111	1.24335e-181	6	Ak3	Effector CD8+ T cells
1.45567e-243	0.758676	0.256	0.049	2.72544e-239	6	Ulbp1	Effector CD8+ T cells
1.96791e-154	0.758546	0.658	0.262	3.68451e-150	6	Lsm1	Effector CD8+ T cells
1.01263e-176	0.758529	0.847	0.389	1.89595e-172	6	Cops6	Effector CD8+ T cells
1.88149e-259	0.758371	0.923	0.469	3.52271e-255	6	Flna	Effector CD8+ T cells
2.20678e-155	0.758294	0.636	0.252	4.13175e-151	6	Ddx27	Effector CD8+ T cells
2.34314e-161	0.757994	0.551	0.202	4.38706e-157	6	Brcc3	Effector CD8+ T cells
3.6239e-170	0.757684	0.463	0.155	6.78503e-166	6	Fdx1	Effector CD8+ T cells
9.48208e-166	0.757656	0.504	0.174	1.77533e-161	6	Rfxap	Effector CD8+ T cells
1.8626e-155	0.757572	0.655	0.266	3.48735e-151	6	C1d	Effector CD8+ T cells
3.114e-163	0.757566	0.814	0.364	5.83033e-159	6	Denr	Effector CD8+ T cells
7.18819e-181	0.757091	0.419	0.129	1.34584e-176	6	Mrpl39	Effector CD8+ T cells
4.39327e-199	0.756858	0.347	0.093	8.22552e-195	6	Pycrl	Effector CD8+ T cells
1.53204e-156	0.756597	0.722	0.305	2.86844e-152	6	Polr2i	Effector CD8+ T cells
6.6532e-162	0.755989	0.532	0.191	1.24568e-157	6	Ipo7	Effector CD8+ T cells
5.60659e-163	0.755537	0.516	0.183	1.04972e-158	6	Tor2a	Effector CD8+ T cells
1.34835e-171	0.755302	0.821	0.375	2.52452e-167	6	Gspt1	Effector CD8+ T cells
0	0.75513	0.959	0.503	0	6	Banf1	Effector CD8+ T cells
1.95454e-165	0.755077	0.49	0.172	3.65949e-161	6	Eipr1	Effector CD8+ T cells
5.03381e-179	0.754435	0.404	0.124	9.4248e-175	6	Naa16	Effector CD8+ T cells
2.88545e-159	0.75426	0.767	0.338	5.40242e-155	6	Smarca4	Effector CD8+ T cells
8.08303e-153	0.754115	0.64	0.255	1.51339e-148	6	Acly	Effector CD8+ T cells
1.33936e-153	0.753488	0.655	0.269	2.50769e-149	6	Elf4	Effector CD8+ T cells
9.16717e-154	0.753374	0.664	0.272	1.71637e-149	6	Nabp2	Effector CD8+ T cells
3.99623e-155	0.753356	0.796	0.348	7.48215e-151	6	Sipa1	Effector CD8+ T cells
2.81069e-173	0.753238	0.43	0.138	5.26245e-169	6	Exosc9	Effector CD8+ T cells
1.12352e-152	0.752784	0.784	0.343	2.10357e-148	6	Sptssa	Effector CD8+ T cells
3.33355e-178	0.752198	0.414	0.127	6.24141e-174	6	Fdxr	Effector CD8+ T cells
1.93835e-151	0.751709	0.677	0.279	3.62918e-147	6	Mrps17	Effector CD8+ T cells
1.41667e-154	0.751705	0.571	0.215	2.65242e-150	6	Brix1	Effector CD8+ T cells
3.97226e-225	0.751613	0.262	0.054	7.43726e-221	6	Gpr55	Effector CD8+ T cells
8.09207e-158	0.751481	0.717	0.306	1.51508e-153	6	Lgals3bp	Effector CD8+ T cells
1.30114e-179	0.75143	0.879	0.415	2.43612e-175	6	Dnajc2	Effector CD8+ T cells
8.32383e-160	0.751281	0.824	0.367	1.55847e-155	6	Nans	Effector CD8+ T cells
7.08124e-152	0.75124	0.635	0.253	1.32582e-147	6	Snx4	Effector CD8+ T cells
3.10834e-226	0.751092	0.867	0.433	5.81974e-222	6	Bub3	Effector CD8+ T cells
1.33591e-180	0.750568	0.419	0.131	2.50123e-176	6	Runx2	Effector CD8+ T cells
7.86542e-153	0.750261	0.588	0.224	1.47264e-148	6	Fmc1	Effector CD8+ T cells

## Sheet: 7
p_val	avg_log2FC	pct.1	pct.2	p_val_adj	cluster	gene	scType.annotation
0	2.13664	0.823	0.055	0	7	Cd300a	Macrophages
0	2.00488	0.971	0.141	0	7	Ms4a6c	Macrophages
0	1.98162	0.917	0.12	0	7	Plbd1	Macrophages
0	1.94885	0.949	0.135	0	7	Alox5ap	Macrophages
0	1.91209	0.804	0.09	0	7	Cfp	Macrophages
0	1.88766	0.612	0.039	0	7	Ffar2	Macrophages
0	1.87697	0.91	0.146	0	7	Ccnd1	Macrophages
0	1.86467	0.522	0.026	0	7	Cd209a	Macrophages
0	1.85747	0.892	0.119	0	7	Fgr	Macrophages
0	1.82973	0.792	0.086	0	7	Nfam1	Macrophages
0	1.81323	0.789	0.089	0	7	Kmo	Macrophages
0	1.78469	0.764	0.092	0	7	Itgax	Macrophages
0	1.76502	0.598	0.04	0	7	Cyp4f16	Macrophages
0	1.7433	0.701	0.07	0	7	I830077J02Rik	Macrophages
0	1.74094	0.605	0.038	0	7	Rgl1	Macrophages
0	1.73035	0.651	0.071	0	7	Olfm1	Macrophages
0	1.71608	0.74	0.085	0	7	Ppfia4	Macrophages
0	1.70204	0.744	0.107	0	7	Ckb	Macrophages
0	1.70185	0.623	0.057	0	7	Cd300c2	Macrophages
0	1.70082	0.816	0.12	0	7	Cd68	Macrophages
0	1.69766	0.603	0.058	0	7	Hfe	Macrophages
0	1.68764	0.618	0.069	0	7	Klf4	Macrophages
0	1.68527	0.74	0.101	0	7	Sirpa	Macrophages
0	1.68169	0.492	0.014	0	7	Bex6	Macrophages
0	1.6782	0.57	0.038	0	7	Cd244	Macrophages
0	1.67217	0.647	0.067	0	7	Tifab	Macrophages
0	1.66823	0.61	0.061	0	7	Pid1	Macrophages
0	1.65566	0.924	0.202	0	7	H2-DMb1	Macrophages
0	1.63574	0.586	0.054	0	7	Rnd3	Macrophages
0	1.62931	0.834	0.167	0	7	Rgs2	Macrophages
0	1.62457	0.875	0.188	0	7	Ciita	Macrophages
0	1.61106	0.786	0.132	0	7	5031439G07Rik	Macrophages
0	1.59936	0.477	0.027	0	7	Ifitm6	Macrophages
0	1.58719	0.6	0.082	0	7	Wfdc17	Macrophages
0	1.5694	0.476	0.033	0	7	Gpr141	Macrophages
0	1.56582	0.729	0.119	0	7	Wdfy4	Macrophages
0	1.53983	0.841	0.184	0	7	Bcl11a	Macrophages
0	1.53522	0.738	0.128	0	7	Fgd2	Macrophages
0	1.53039	0.513	0.043	0	7	Csf1r	Macrophages
0	1.52618	0.495	0.038	0	7	Ptpro	Macrophages
0	1.52279	0.641	0.089	0	7	Kynu	Macrophages
0	1.52173	0.847	0.177	0	7	Grk3	Macrophages
0	1.51958	0.558	0.058	0	7	Pira2	Macrophages
0	1.50994	0.506	0.041	0	7	Ddr1	Macrophages
0	1.49963	0.543	0.062	0	7	Sulf2	Macrophages
0	1.49929	0.529	0.058	0	7	Hk2	Macrophages
0	1.49224	0.551	0.059	0	7	Lrrc25	Macrophages
0	1.48995	0.834	0.188	0	7	Zeb2	Macrophages
0	1.48765	0.567	0.071	0	7	Slc15a3	Macrophages
0	1.48451	0.611	0.107	0	7	Fcgrt	Macrophages
0	1.48409	0.916	0.22	0	7	Lyn	Macrophages
0	1.48161	0.525	0.054	0	7	Slamf8	Macrophages
0	1.47382	0.489	0.037	0	7	Rasgrp4	Macrophages
0	1.46937	0.48	0.037	0	7	P2ry6	Macrophages
0	1.4656	0.824	0.178	0	7	Pirb	Macrophages
0	1.45788	0.795	0.173	0	7	Cybb	Macrophages
0	1.45747	0.652	0.109	0	7	Alcam	Macrophages
0	1.44955	0.478	0.04	0	7	Rgs18	Macrophages
0	1.44796	0.64	0.102	0	7	Fes	Macrophages
0	1.44772	0.982	0.302	0	7	Napsa	Macrophages
0	1.44275	0.781	0.176	0	7	Pld4	Macrophages
0	1.44068	0.693	0.12	0	7	March1	Macrophages
0	1.43684	0.417	0.036	0	7	Ppp1r14a	Macrophages
0	1.43607	0.505	0.055	0	7	Gpr35	Macrophages
0	1.43388	0.398	0.024	0	7	Clec4a1	Macrophages
0	1.4324	0.541	0.075	0	7	Pak1	Macrophages
0	1.42387	0.991	0.326	0	7	Fcer1g	Macrophages
0	1.42215	0.618	0.102	0	7	Themis2	Macrophages
0	1.41987	0.453	0.038	0	7	Igsf6	Macrophages
0	1.41803	0.658	0.123	0	7	Nav1	Macrophages
0	1.40435	0.445	0.036	0	7	Spint1	Macrophages
0	1.40422	0.562	0.097	0	7	Mcemp1	Macrophages
0	1.40167	0.412	0.035	0	7	AC140186.1	Macrophages
0	1.39338	0.853	0.217	0	7	Evi2a	Macrophages
0	1.39293	0.457	0.047	0	7	Kit	Macrophages
0	1.38853	0.404	0.022	0	7	1600010M07Rik	Macrophages
0	1.3845	0.651	0.128	0	7	Tep1	Macrophages
0	1.3675	0.412	0.027	0	7	Amz1	Macrophages
0	1.36621	0.874	0.243	0	7	Gsn	Macrophages
0	1.36544	0.473	0.051	0	7	Plxnb2	Macrophages
0	1.36479	0.684	0.138	0	7	Rasa4	Macrophages
0	1.36463	0.908	0.325	0	7	Ifitm3	Macrophages
0	1.36006	0.328	0.031	0	7	Cd209d	Macrophages
0	1.35665	0.965	0.289	0	7	Cbfa2t3	Macrophages
0	1.35231	0.587	0.111	0	7	Slc46a3	Macrophages
0	1.33455	0.384	0.043	0	7	Clec10a	Macrophages
0	1.33452	0.832	0.21	0	7	Rnase6	Macrophages
0	1.33095	0.356	0.013	0	7	Ctnnd2	Macrophages
0	1.33089	0.412	0.037	0	7	Eps8	Macrophages
0	1.32701	0.658	0.15	0	7	Hck	Macrophages
0	1.32577	0.356	0.023	0	7	Cx3cr1	Macrophages
0	1.32526	0.841	0.222	0	7	Ccdc88a	Macrophages
0	1.32318	0.926	0.27	0	7	Ly86	Macrophages
0	1.3159	0.697	0.159	0	7	Rnf130	Macrophages
0	1.31542	0.978	0.329	0	7	Spi1	Macrophages
0	1.31198	0.633	0.13	0	7	Rp2	Macrophages
0	1.30772	0.411	0.039	0	7	Dock4	Macrophages
0	1.3062	0.586	0.114	0	7	Akr7a5	Macrophages
0	1.30592	0.809	0.211	0	7	Rassf4	Macrophages
0	1.30546	0.576	0.112	0	7	St3gal4	Macrophages
0	1.29924	0.433	0.056	0	7	Cdk14	Macrophages
0	1.28924	0.425	0.051	0	7	Dna2	Macrophages
0	1.28756	0.699	0.167	0	7	Csf2ra	Macrophages
0	1.28681	0.748	0.189	0	7	Plek	Macrophages
0	1.28039	0.367	0.027	0	7	B4galt6	Macrophages
0	1.27876	0.825	0.271	0	7	Cd7	Macrophages
0	1.27765	0.527	0.092	0	7	Tctex1d2	Macrophages
0	1.27144	0.4	0.04	0	7	Cebpd	Macrophages
0	1.27105	0.351	0.022	0	7	Fcor	Macrophages
0	1.27015	0.776	0.23	0	7	H2-DMb2	Macrophages
0	1.26711	0.412	0.047	0	7	Anpep	Macrophages
0	1.26689	0.525	0.101	0	7	Tbc1d9	Macrophages
0	1.26601	0.34	0.022	0	7	Clec4a2	Macrophages
0	1.26546	0.793	0.226	0	7	Nrros	Macrophages
0	1.26515	0.797	0.238	0	7	Vrk1	Macrophages
0	1.26421	0.51	0.086	0	7	BC035044	Macrophages
0	1.26389	0.694	0.17	0	7	Sgk3	Macrophages
0	1.26214	0.921	0.286	0	7	Skap2	Macrophages
0	1.25846	0.429	0.062	0	7	Ifi207	Macrophages
0	1.25453	0.577	0.118	0	7	Myadm	Macrophages
0	1.25152	0.557	0.107	0	7	Plekhm3	Macrophages
0	1.25006	0.694	0.171	0	7	Flt3	Macrophages
0	1.23862	0.5	0.089	0	7	Naaa	Macrophages
0	1.22782	0.549	0.109	0	7	Lat2	Macrophages
0	1.22766	0.651	0.157	0	7	Slc35c2	Macrophages
0	1.22706	0.606	0.134	0	7	Shtn1	Macrophages
0	1.2243	0.607	0.134	0	7	Plcg2	Macrophages
0	1.22425	0.513	0.094	0	7	Lair1	Macrophages
0	1.22258	0.663	0.167	0	7	Slc15a4	Macrophages
0	1.22076	0.338	0.024	0	7	Celf4	Macrophages
0	1.22032	0.647	0.159	0	7	App	Macrophages
0	1.21955	0.562	0.124	0	7	Naga	Macrophages
0	1.21922	0.51	0.095	0	7	Slc12a9	Macrophages
0	1.21865	0.367	0.035	0	7	Snx21	Macrophages
0	1.21656	0.707	0.195	0	7	Serpina3g	Macrophages
0	1.21581	0.567	0.123	0	7	Ece1	Macrophages
0	1.21155	0.873	0.313	0	7	Lgals3	Macrophages
0	1.21021	0.436	0.068	0	7	Acer3	Macrophages
0	1.2102	0.396	0.049	0	7	Cd300lf	Macrophages
0	1.20674	0.727	0.2	0	7	Asah1	Macrophages
0	1.20648	0.827	0.286	0	7	Ifitm2	Macrophages
0	1.20613	0.693	0.204	0	7	Lst1	Macrophages
0	1.20566	0.861	0.293	0	7	Fam105a	Macrophages
0	1.20158	0.706	0.223	0	7	Tcf4	Macrophages
0	1.20138	0.713	0.186	0	7	Pkib	Macrophages
0	1.20085	0.602	0.145	0	7	Ehd4	Macrophages
0	1.19812	0.386	0.048	0	7	Rtn1	Macrophages
0	1.19568	0.711	0.197	0	7	Rnf149	Macrophages
0	1.18622	0.397	0.06	0	7	Tgfbi	Macrophages
0	1.18447	0.486	0.092	0	7	Elmo2	Macrophages
0	1.18242	0.814	0.25	0	7	Stx7	Macrophages
0	1.18087	0.511	0.106	0	7	1700025G04Rik	Macrophages
0	1.17939	0.474	0.09	0	7	Scimp	Macrophages
0	1.17897	0.391	0.055	0	7	Tns3	Macrophages
0	1.17707	0.851	0.298	0	7	Lyst	Macrophages
0	1.17548	0.413	0.06	0	7	Zfp385a	Macrophages
0	1.1737	0.559	0.131	0	7	Bach1	Macrophages
0	1.17348	0.818	0.266	0	7	Slamf7	Macrophages
0	1.17299	0.875	0.293	0	7	Plekho1	Macrophages
0	1.17134	0.963	0.432	0	7	S100a4	Macrophages
0	1.16773	0.29	0.021	0	7	Sept3	Macrophages
0	1.16491	0.628	0.151	0	7	Lmo2	Macrophages
0	1.16037	0.987	0.451	0	7	Gm2a	Macrophages
0	1.16019	0.644	0.171	0	7	Siglecg	Macrophages
0	1.15826	0.732	0.213	0	7	Tpd52	Macrophages
0	1.15721	0.645	0.174	0	7	Myo1f	Macrophages
0	1.15623	0.278	0.008	0	7	Sirpb1a	Macrophages
0	1.15595	0.872	0.285	0	7	Unc93b1	Macrophages
0	1.15547	0.838	0.286	0	7	Prkcd	Macrophages
0	1.15451	0.992	0.432	0	7	Tyrobp	Macrophages
0	1.15428	0.306	0.031	0	7	Cd200r1	Macrophages
0	1.15388	0.632	0.171	0	7	Trps1	Macrophages
0	1.15319	0.822	0.263	0	7	Prcp	Macrophages
0	1.15243	0.747	0.228	0	7	Avpi1	Macrophages
0	1.1517	0.651	0.188	0	7	Ptpre	Macrophages
0	1.15022	0.389	0.056	0	7	Scarb1	Macrophages
0	1.14971	0.777	0.241	0	7	Grn	Macrophages
0	1.14923	0.611	0.162	0	7	Dnajb14	Macrophages
0	1.14704	0.722	0.212	0	7	Csf2rb	Macrophages
0	1.14548	0.482	0.096	0	7	Tsc22d1	Macrophages
0	1.14516	0.447	0.083	0	7	Ccdc102a	Macrophages
0	1.14224	0.831	0.288	0	7	Tmem176b	Macrophages
0	1.14219	0.623	0.168	0	7	Il10ra	Macrophages
0	1.13511	0.47	0.095	0	7	Zfp710	Macrophages
0	1.13364	0.643	0.181	0	7	Mapk14	Macrophages
0	1.13282	0.342	0.044	0	7	Havcr2	Macrophages
0	1.13169	0.331	0.03	0	7	Cebpa	Macrophages
0	1.12661	0.526	0.122	0	7	Gm15987	Macrophages
0	1.12595	0.271	0.018	0	7	Gfra2	Macrophages
0	1.12294	0.753	0.239	0	7	Hexa	Macrophages
0	1.12271	0.815	0.283	0	7	Jaml	Macrophages
0	1.12114	0.433	0.082	0	7	Zfp516	Macrophages
0	1.11996	0.652	0.181	0	7	Ncf2	Macrophages
0	1.1196	0.313	0.042	0	7	Asb2	Macrophages
0	1.11796	0.377	0.076	0	7	Ccr2	Macrophages
0	1.11576	0.411	0.08	0	7	Adam11	Macrophages
0	1.1121	0.607	0.172	0	7	Dpy19l1	Macrophages
0	1.11074	0.386	0.059	0	7	Tifa	Macrophages
0	1.1096	0.662	0.2	0	7	Fbrsl1	Macrophages
0	1.1069	0.478	0.109	0	7	Marveld1	Macrophages
0	1.10532	0.746	0.242	0	7	Bri3bp	Macrophages
0	1.10478	0.454	0.095	0	7	Zbtb46	Macrophages
0	1.10229	0.282	0.025	0	7	Clec4a3	Macrophages
0	1.10192	0.297	0.022	0	7	Rtl5	Macrophages
0	1.10147	0.643	0.186	0	7	Kctd12	Macrophages
0	1.10027	0.633	0.194	0	7	Fh1	Macrophages
0	1.09751	0.559	0.148	0	7	Camk1d	Macrophages
0	1.09537	0.987	0.445	0	7	H2-DMa	Macrophages
0	1.09458	0.282	0.016	0	7	Gm14548	Macrophages
0	1.0937	0.366	0.057	0	7	Wdfy2	Macrophages
0	1.08811	0.361	0.056	0	7	Spns3	Macrophages
0	1.08681	0.257	0.012	0	7	Rab3il1	Macrophages
0	1.08141	0.584	0.164	0	7	Hps3	Macrophages
0	1.08085	0.394	0.07	0	7	Afdn	Macrophages
0	1.08047	0.528	0.135	0	7	Myo5a	Macrophages
0	1.08018	0.422	0.084	0	7	Sap30	Macrophages
0	1.07996	0.377	0.066	0	7	Cmtm3	Macrophages
0	1.07963	0.809	0.289	0	7	Tmem176a	Macrophages
0	1.07374	0.686	0.222	0	7	Cyb5r3	Macrophages
0	1.07206	0.298	0.029	0	7	Mefv	Macrophages
0	1.07182	0.471	0.102	0	7	Hhex	Macrophages
0	1.0714	0.389	0.076	0	7	Ahr	Macrophages
0	1.07106	0.988	0.411	0	7	Ctsh	Macrophages
0	1.06836	0.431	0.087	0	7	Lrrk2	Macrophages
0	1.06766	0.555	0.158	0	7	Nedd4	Macrophages
0	1.06618	0.452	0.114	0	7	Fgl2	Macrophages
0	1.05692	0.906	0.367	0	7	Pip4k2a	Macrophages
0	1.05396	0.857	0.333	0	7	Ctsa	Macrophages
0	1.05034	0.69	0.239	0	7	Sdf2l1	Macrophages
0	1.04336	0.571	0.167	0	7	Apex1	Macrophages
0	1.04276	0.368	0.074	0	7	Abcg3	Macrophages
0	1.04272	0.276	0.032	0	7	Lifr	Macrophages
0	1.03795	0.581	0.164	0	7	Gns	Macrophages
0	1.03643	0.578	0.163	0	7	Aldh2	Macrophages
0	1.03518	0.767	0.282	0	7	Knop1	Macrophages
0	1.02988	0.393	0.084	0	7	Nectin1	Macrophages
0	1.02473	0.693	0.234	0	7	Il6ra	Macrophages
0	1.02344	0.262	0.018	0	7	Rem1	Macrophages
0	1.02275	0.602	0.193	0	7	Ppm1m	Macrophages
0	1.02204	0.595	0.174	0	7	Icosl	Macrophages
0	1.02098	0.447	0.109	0	7	Klhl18	Macrophages
0	1.02055	0.567	0.178	0	7	Flot1	Macrophages
1.16822e-296	1.01852	0.56	0.187	2.18726e-292	7	Haus8	Macrophages
0	1.01844	0.512	0.138	0	7	Casp1	Macrophages
0	1.01756	0.508	0.142	0	7	Hsd17b4	Macrophages
0	1.01535	0.555	0.167	0	7	Pepd	Macrophages
0	1.01519	0.352	0.065	0	7	Anxa1	Macrophages
0	1.01513	0.478	0.125	0	7	Plcb2	Macrophages
0	1.01507	0.27	0.025	0	7	Cadm3	Macrophages
0	1.0142	0.647	0.232	0	7	Runx1	Macrophages
0	1.01398	0.522	0.151	0	7	Cep170	Macrophages
2.61858e-284	1.01202	0.579	0.178	4.90277e-280	7	Mpeg1	Macrophages
0	1.01001	0.829	0.318	0	7	Sbno2	Macrophages
0	1.00969	0.709	0.253	0	7	Ramp1	Macrophages
0	1.00808	0.583	0.186	0	7	Myd88	Macrophages
9.96494e-303	1.00778	0.639	0.216	1.86574e-298	7	Lmo4	Macrophages
0	1.00482	0.656	0.225	0	7	Hexb	Macrophages
0	1.00477	0.811	0.319	0	7	Sla	Macrophages
0	1.00379	0.362	0.067	0	7	Tmem268	Macrophages
7.79347e-288	1.00312	0.67	0.202	1.45917e-283	7	Mef2c	Macrophages
6.53427e-307	1.00235	0.474	0.125	1.22341e-302	7	Calhm2	Macrophages
0	0.999892	0.367	0.072	0	7	Matk	Macrophages
0	0.999645	0.838	0.335	0	7	Jak2	Macrophages
0	0.997225	0.625	0.207	0	7	Nadk	Macrophages
0	0.99721	0.339	0.059	0	7	Ank	Macrophages
0	0.991399	0.809	0.334	0	7	Pnp	Macrophages
0	0.987992	0.284	0.033	0	7	Tbc1d16	Macrophages
6.78936e-291	0.987164	0.62	0.211	1.27117e-286	7	Itpr1	Macrophages
6.00106e-243	0.985684	0.477	0.153	1.12358e-238	7	Adam23	Macrophages
9.52349e-282	0.985533	0.55	0.181	1.78308e-277	7	Bcl3	Macrophages
8.06128e-287	0.984547	0.487	0.139	1.50931e-282	7	Slc29a3	Macrophages
0	0.983279	0.757	0.29	0	7	Bloc1s2	Macrophages
7.75261e-289	0.980988	0.51	0.152	1.45152e-284	7	Tmem109	Macrophages
3.06115e-273	0.979604	0.736	0.249	5.7314e-269	7	Lrrk1	Macrophages
3.67352e-285	0.979189	0.543	0.169	6.87793e-281	7	Plekho2	Macrophages
7.57316e-304	0.978608	0.419	0.102	1.41792e-299	7	Nagpa	Macrophages
0	0.977053	0.303	0.052	0	7	Il1b	Macrophages
9.74185e-304	0.976374	0.422	0.103	1.82397e-299	7	Uap1l1	Macrophages
0	0.976228	0.342	0.071	0	7	Raph1	Macrophages
0	0.973895	0.35	0.067	0	7	Mob3b	Macrophages
1.16334e-286	0.971314	0.446	0.12	2.17812e-282	7	Rps6ka4	Macrophages
2.62621e-285	0.968089	0.429	0.112	4.91705e-281	7	Atf6	Macrophages
9.02674e-277	0.965772	0.627	0.211	1.69008e-272	7	Ifngr2	Macrophages
0	0.965612	0.252	0.02	0	7	B4galt4	Macrophages
0	0.960185	0.334	0.064	0	7	Slc31a2	Macrophages
5.13432e-301	0.957278	0.36	0.079	9.61299e-297	7	Pik3cb	Macrophages
3.32998e-279	0.956781	0.426	0.111	6.23473e-275	7	Tnfrsf1a	Macrophages
1.19485e-270	0.95387	0.607	0.206	2.23711e-266	7	Cnpy3	Macrophages
1.55276e-305	0.95271	0.716	0.288	2.90723e-301	7	Ybx3	Macrophages
2.38636e-296	0.952016	0.687	0.266	4.46798e-292	7	Slk	Macrophages
0	0.948664	0.992	0.498	0	7	Syngr2	Macrophages
2.24452e-264	0.948454	0.622	0.213	4.20242e-260	7	Snx10	Macrophages
2.18201e-272	0.948104	0.596	0.216	4.08537e-268	7	Ap2a2	Macrophages
3.30871e-265	0.947961	0.598	0.202	6.19489e-261	7	Rnf13	Macrophages
1.44225e-277	0.947858	0.398	0.1	2.70032e-273	7	Phactr2	Macrophages
0	0.947481	0.276	0.041	0	7	Ckap4	Macrophages
2.34485e-263	0.945909	0.421	0.107	4.39027e-259	7	Cd180	Macrophages
2.01619e-268	0.945794	0.449	0.126	3.77491e-264	7	Fuca2	Macrophages
1.41112e-256	0.938822	0.386	0.102	2.64204e-252	7	Sigmar1	Macrophages
3.01391e-273	0.937047	0.677	0.25	5.64294e-269	7	Ehbp1l1	Macrophages
8.44351e-285	0.936904	0.703	0.267	1.58088e-280	7	Mapkapk2	Macrophages
3.05485e-306	0.936575	0.33	0.065	5.7196e-302	7	Il13ra1	Macrophages
2.30315e-265	0.936358	0.356	0.086	4.31218e-261	7	Apobr	Macrophages
0	0.935632	0.786	0.325	0	7	Sh3bgrl	Macrophages
4.77853e-253	0.93403	0.539	0.182	8.94685e-249	7	Tmem131	Macrophages
0	0.933459	0.291	0.043	0	7	Mycl	Macrophages
1.38449e-302	0.932881	0.769	0.307	2.59217e-298	7	Ube2f	Macrophages
0	0.932219	0.263	0.031	0	7	Lpcat2	Macrophages
1.15208e-262	0.930953	0.398	0.1	2.15704e-258	7	Specc1	Macrophages
7.58163e-254	0.930859	0.398	0.105	1.41951e-249	7	Rell1	Macrophages
4.42989e-251	0.93004	0.577	0.203	8.29409e-247	7	Plekha1	Macrophages
0	0.927933	0.297	0.052	0	7	Rbm47	Macrophages
0	0.926079	0.929	0.449	0	7	Man2b1	Macrophages
2.63092e-250	0.92593	0.629	0.226	4.92588e-246	7	Etv6	Macrophages
2.22787e-241	0.925743	0.384	0.105	4.17124e-237	7	Rgs12	Macrophages
7.24064e-250	0.924903	0.436	0.123	1.35566e-245	7	Ptprj	Macrophages
3.13825e-263	0.924782	0.36	0.084	5.87575e-259	7	Nucb2	Macrophages
0	0.922037	0.894	0.409	0	7	Efhd2	Macrophages
1.7356e-249	0.921244	0.553	0.188	3.24956e-245	7	Hsd17b12	Macrophages
2.59226e-237	0.919808	0.599	0.202	4.85348e-233	7	Syk	Macrophages
6.28347e-250	0.918926	0.597	0.219	1.17645e-245	7	Tet2	Macrophages
2.52051e-215	0.918711	0.504	0.172	4.71915e-211	7	Dnase1l3	Macrophages
4.84092e-260	0.918682	0.382	0.096	9.06366e-256	7	Tmem106a	Macrophages
0	0.918022	0.85	0.37	0	7	Zmiz2	Macrophages
2.06173e-247	0.917293	0.568	0.207	3.86017e-243	7	Rin3	Macrophages
7.89411e-249	0.916377	0.432	0.122	1.47801e-244	7	Eif4ebp1	Macrophages
3.5638e-266	0.916221	0.67	0.258	6.67251e-262	7	Osgep	Macrophages
0	0.916026	0.275	0.041	0	7	Smim3	Macrophages
4.14435e-235	0.914732	0.445	0.137	7.75947e-231	7	Casp6	Macrophages
6.99218e-281	0.914707	0.719	0.311	1.30915e-276	7	H2-Oa	Macrophages
1.51363e-272	0.91466	0.701	0.276	2.83396e-268	7	Degs1	Macrophages
0	0.914257	0.278	0.037	0	7	Zeb2os	Macrophages
3.8164e-231	0.913362	0.417	0.122	7.14545e-227	7	Bhlhe40	Macrophages
2.62892e-248	0.911806	0.423	0.113	4.92213e-244	7	Btk	Macrophages
3.30612e-241	0.910956	0.551	0.189	6.19006e-237	7	Ufsp2	Macrophages
3.64337e-233	0.910613	0.598	0.208	6.82148e-229	7	Irf5	Macrophages
0	0.910458	0.254	0.03	0	7	Eepd1	Macrophages
2.64994e-243	0.910342	0.554	0.193	4.96149e-239	7	Arl8b	Macrophages
0	0.909963	0.288	0.049	0	7	Dnajc25	Macrophages
0	0.909741	0.82	0.359	0	7	Irf2bp2	Macrophages
3.43616e-238	0.909419	0.586	0.208	6.43353e-234	7	Fam69a	Macrophages
2.02448e-252	0.907944	0.379	0.097	3.79043e-248	7	Itpripl2	Macrophages
7.48027e-305	0.907729	0.29	0.051	1.40053e-300	7	Carmil1	Macrophages
2.68699e-260	0.907021	0.356	0.086	5.03085e-256	7	Rab43	Macrophages
5.79885e-240	0.906893	0.575	0.21	1.08572e-235	7	Soat1	Macrophages
3.04952e-245	0.906853	0.632	0.237	5.70962e-241	7	Colgalt1	Macrophages
1.5813e-235	0.906477	0.613	0.218	2.96067e-231	7	Cyfip1	Macrophages
8.12357e-237	0.906337	0.545	0.189	1.52098e-232	7	Ddi2	Macrophages
6.77347e-277	0.906116	0.75	0.306	1.2682e-272	7	Ssr1	Macrophages
2.13189e-239	0.9048	0.584	0.211	3.99153e-235	7	Rab24	Macrophages
7.97417e-303	0.904471	0.818	0.353	1.493e-298	7	Herpud1	Macrophages
1.22485e-276	0.904128	0.327	0.07	2.2933e-272	7	Arl10	Macrophages
3.048e-246	0.903137	0.396	0.105	5.70677e-242	7	Tfeb	Macrophages
2.38493e-253	0.9023	0.375	0.095	4.4653e-249	7	Ptov1	Macrophages
0	0.902114	0.996	0.579	0	7	S100a6	Macrophages
7.67014e-236	0.902061	0.457	0.141	1.43608e-231	7	Abcd1	Macrophages
0	0.901453	0.28	0.044	0	7	Rubcnl	Macrophages
0	0.897809	0.821	0.36	0	7	Mia2	Macrophages
5.28926e-274	0.897307	0.704	0.295	9.90309e-270	7	Trappc5	Macrophages
3.04387e-246	0.896906	0.699	0.277	5.69904e-242	7	Baz2b	Macrophages
1.07336e-288	0.896803	0.769	0.328	2.00966e-284	7	Nptn	Macrophages
1.77474e-255	0.895572	0.729	0.293	3.32284e-251	7	Inpp5d	Macrophages
6.77483e-230	0.893314	0.54	0.192	1.26845e-225	7	Ipo7	Macrophages
6.218e-237	0.891345	0.651	0.249	1.1642e-232	7	Tmem55b	Macrophages
5.99097e-228	0.889963	0.414	0.122	1.12169e-223	7	Oraov1	Macrophages
3.24181e-236	0.889148	0.405	0.113	6.06964e-232	7	Pdxk	Macrophages
0	0.889113	0.252	0.033	0	7	Ptk2	Macrophages
2.59501e-250	0.888125	0.334	0.078	4.85864e-246	7	Pcyt1a	Macrophages
2.46552e-239	0.887911	0.372	0.098	4.6162e-235	7	Tmem238	Macrophages
1.09949e-207	0.887494	0.421	0.134	2.05858e-203	7	Klrk1	Macrophages
1.68765e-286	0.887453	0.832	0.363	3.15979e-282	7	Uvrag	Macrophages
1.00408e-261	0.886278	0.715	0.299	1.87994e-257	7	Tmed3	Macrophages
1.80273e-249	0.885298	0.7	0.284	3.37525e-245	7	Qk	Macrophages
1.87764e-217	0.884879	0.487	0.162	3.5155e-213	7	Notch2	Macrophages
0	0.883397	0.895	0.484	0	7	Plac8	Macrophages
6.82471e-232	0.880851	0.646	0.256	1.27779e-227	7	Jarid2	Macrophages
0	0.88075	0.262	0.039	0	7	Ltbr	Macrophages
5.11521e-219	0.879324	0.452	0.145	9.57721e-215	7	Sdccag8	Macrophages
2.83631e-284	0.87837	0.287	0.054	5.31042e-280	7	Cyp27a1	Macrophages
3.44469e-219	0.878226	0.417	0.127	6.4495e-215	7	Agpat4	Macrophages
1.6745e-229	0.877115	0.632	0.245	3.13517e-225	7	Tmem147	Macrophages
8.22002e-252	0.876899	0.709	0.291	1.53903e-247	7	Cuedc2	Macrophages
0	0.87663	0.264	0.041	0	7	Eef2k	Macrophages
5.80336e-190	0.87497	0.497	0.189	1.08656e-185	7	Hspa1a	Macrophages
4.15563e-226	0.874891	0.602	0.235	7.78059e-222	7	Lta4h	Macrophages
1.77815e-289	0.872264	0.81	0.361	3.32924e-285	7	Ubl3	Macrophages
4.99167e-214	0.87173	0.459	0.151	9.3459e-210	7	Ap1s2	Macrophages
9.39632e-218	0.870415	0.627	0.245	1.75927e-213	7	Bmyc	Macrophages
5.12126e-304	0.868698	0.83	0.374	9.58854e-300	7	Srsf9	Macrophages
0	0.867247	0.891	0.429	0	7	Tspan13	Macrophages
0	0.866407	0.969	0.611	0	7	H2-Ab1	Macrophages
7.81304e-246	0.866209	0.295	0.065	1.46284e-241	7	Tns1	Macrophages
1.55254e-234	0.865981	0.341	0.085	2.90683e-230	7	Pqlc1	Macrophages
6.77014e-242	0.865044	0.754	0.318	1.26757e-237	7	Dpp4	Macrophages
6.28421e-219	0.864135	0.384	0.108	1.17659e-214	7	Gnaq	Macrophages
4.39194e-236	0.863958	0.672	0.279	8.22303e-232	7	Atp6ap2	Macrophages
2.40814e-259	0.862848	0.255	0.047	4.50875e-255	7	Ly6i	Macrophages
1.20524e-210	0.862671	0.542	0.194	2.25657e-206	7	Usp12	Macrophages
6.6281e-210	0.861819	0.438	0.136	1.24098e-205	7	Snx9	Macrophages
4.91044e-209	0.861218	0.407	0.121	9.19382e-205	7	Sdc3	Macrophages
1.57351e-194	0.860815	0.351	0.103	2.94609e-190	7	Csf2rb2	Macrophages
5.45835e-216	0.860694	0.628	0.248	1.02197e-211	7	Xbp1	Macrophages
6.3735e-211	0.858059	0.581	0.223	1.19331e-206	7	Mpp6	Macrophages
4.36609e-204	0.856886	0.515	0.18	8.17464e-200	7	Adap1	Macrophages
2.07849e-209	0.85659	0.58	0.228	3.89155e-205	7	Map4k1	Macrophages
5.42999e-208	0.856241	0.523	0.19	1.01666e-203	7	Bcat2	Macrophages
1.12923e-203	0.856225	0.61	0.242	2.11426e-199	7	Ctnna1	Macrophages
1.02797e-203	0.853606	0.426	0.135	1.92467e-199	7	Tcirg1	Macrophages
2.42784e-203	0.851152	0.408	0.128	4.54564e-199	7	Fem1c	Macrophages
2.16936e-203	0.849741	0.513	0.184	4.06169e-199	7	Tm2d2	Macrophages
1.53313e-218	0.847776	0.322	0.083	2.87048e-214	7	Mcub	Macrophages
9.23723e-196	0.84756	0.422	0.136	1.72949e-191	7	Gpr146	Macrophages
3.33287e-209	0.846508	0.623	0.247	6.24013e-205	7	Tmem219	Macrophages
0	0.844311	0.874	0.419	0	7	Mtpn	Macrophages
1.90958e-266	0.842222	0.275	0.052	3.5753e-262	7	Pqlc2	Macrophages
4.36562e-230	0.841731	0.71	0.308	8.17374e-226	7	Magt1	Macrophages
3.93943e-198	0.840833	0.402	0.125	7.3758e-194	7	Diaph2	Macrophages
8.80527e-202	0.840747	0.59	0.238	1.64861e-197	7	Dnmt3a	Macrophages
4.17955e-198	0.840632	0.441	0.143	7.82537e-194	7	Nop16	Macrophages
3.6207e-244	0.838488	0.784	0.352	6.77903e-240	7	Dapp1	Macrophages
3.79962e-198	0.837844	0.409	0.125	7.11402e-194	7	Gm5547	Macrophages
1.14864e-203	0.837277	0.637	0.26	2.15061e-199	7	Nfkbie	Macrophages
0	0.837072	0.948	0.491	0	7	Rrbp1	Macrophages
5.64043e-191	0.836681	0.453	0.153	1.05606e-186	7	Npc1	Macrophages
9.32887e-207	0.836623	0.633	0.267	1.74664e-202	7	Il6st	Macrophages
2.26428e-200	0.835659	0.353	0.098	4.23942e-196	7	Tnni2	Macrophages
2.07364e-189	0.834395	0.456	0.155	3.88248e-185	7	Ccdc86	Macrophages
1.11522e-193	0.832069	0.455	0.153	2.08803e-189	7	Pacsin2	Macrophages
7.35246e-227	0.831805	0.741	0.331	1.3766e-222	7	Ass1	Macrophages
7.59561e-229	0.831017	0.751	0.329	1.42213e-224	7	Epn1	Macrophages
4.37123e-224	0.830463	0.705	0.308	8.18425e-220	7	Exosc5	Macrophages
1.13565e-209	0.828721	0.292	0.07	2.12629e-205	7	Ptafr	Macrophages
2.53776e-189	0.828645	0.736	0.314	4.75146e-185	7	Rogdi	Macrophages
3.85542e-202	0.828406	0.637	0.264	7.21851e-198	7	Reep3	Macrophages
4.74219e-221	0.828131	0.712	0.314	8.8788e-217	7	Crlf2	Macrophages
0	0.827303	0.986	0.54	0	7	Ctsz	Macrophages
6.99065e-198	0.825668	0.321	0.088	1.30886e-193	7	Tiam1	Macrophages
5.6107e-191	0.825292	0.57	0.223	1.05049e-186	7	Cpne3	Macrophages
8.32874e-208	0.824091	0.318	0.082	1.55939e-203	7	Arsb	Macrophages
4.13754e-186	0.823624	0.513	0.187	7.74672e-182	7	Nr2c2ap	Macrophages
7.82209e-255	0.823592	0.253	0.047	1.46453e-250	7	Dock5	Macrophages
1.72723e-197	0.823548	0.639	0.284	3.23389e-193	7	Gpr183	Macrophages
8.82548e-207	0.82342	0.647	0.273	1.65239e-202	7	Nfu1	Macrophages
5.59493e-189	0.822388	0.56	0.216	1.04754e-184	7	Fam174a	Macrophages
2.68571e-189	0.818672	0.603	0.244	5.02846e-185	7	Mical1	Macrophages
1.24068e-219	0.818423	0.309	0.072	2.32293e-215	7	BC028528	Macrophages
3.15434e-198	0.817984	0.679	0.293	5.90587e-194	7	Kdm7a	Macrophages
1.39883e-181	0.816741	0.374	0.117	2.61904e-177	7	Pmaip1	Macrophages
1.50682e-176	0.816273	0.465	0.169	2.82122e-172	7	Coro2a	Macrophages
6.50163e-187	0.813655	0.572	0.227	1.2173e-182	7	Map7d1	Macrophages
0	0.813269	0.912	0.465	0	7	Anxa5	Macrophages
4.12645e-178	0.813011	0.453	0.161	7.72596e-174	7	Relt	Macrophages
5.2475e-205	0.811282	0.691	0.301	9.8249e-201	7	Rsu1	Macrophages
1.30335e-191	0.81057	0.333	0.092	2.44026e-187	7	Zfp366	Macrophages
1.83252e-206	0.810356	0.298	0.074	3.43103e-202	7	Milr1	Macrophages
2.01735e-190	0.809599	0.356	0.104	3.77709e-186	7	Ids	Macrophages
2.83877e-186	0.808464	0.383	0.119	5.31503e-182	7	Rufy1	Macrophages
1.86191e-175	0.808381	0.509	0.195	3.48605e-171	7	Slc38a9	Macrophages
1.17574e-206	0.807808	0.726	0.323	2.20134e-202	7	Necap2	Macrophages
2.71041e-228	0.807431	0.27	0.057	5.0747e-224	7	Hpse	Macrophages
3.42095e-202	0.806483	0.297	0.074	6.40504e-198	7	Gcnt1	Macrophages
5.43022e-180	0.806428	0.537	0.213	1.0167e-175	7	Rnpep	Macrophages
1.163e-177	0.806091	0.429	0.147	2.17749e-173	7	Abr	Macrophages
0	0.805587	0.922	0.47	0	7	Tgfb1	Macrophages
4.50765e-203	0.805037	0.756	0.338	8.43967e-199	7	Arhgap17	Macrophages
2.60848e-130	0.803768	0.4	0.168	4.88386e-126	7	Ifitm1	Macrophages
3.37588e-174	0.803231	0.482	0.178	6.32067e-170	7	Orai3	Macrophages
1.86265e-184	0.802793	0.599	0.249	3.48744e-180	7	Lamp2	Macrophages
8.79566e-176	0.801796	0.427	0.146	1.64681e-171	7	Stk40	Macrophages
1.76865e-173	0.801515	0.491	0.185	3.31145e-169	7	Plpbp	Macrophages
2.79917e-190	0.801268	0.645	0.277	5.24088e-186	7	Ttc7	Macrophages
4.77623e-176	0.801226	0.525	0.203	8.94254e-172	7	Fkbp15	Macrophages
1.4451e-175	0.801201	0.435	0.152	2.70566e-171	7	Hmgcl	Macrophages
3.59301e-302	0.800095	0.872	0.437	6.72719e-298	7	Tmem256	Macrophages
1.55187e-170	0.798995	0.428	0.15	2.90557e-166	7	Rara	Macrophages
2.35213e-184	0.797292	0.36	0.107	4.40389e-180	7	Dcxr	Macrophages
1.17182e-184	0.797261	0.346	0.101	2.19399e-180	7	Csnk1e	Macrophages
4.28588e-178	0.796213	0.415	0.139	8.02446e-174	7	Amdhd2	Macrophages
5.13156e-171	0.794395	0.349	0.109	9.60782e-167	7	Irf4	Macrophages
3.09906e-181	0.794077	0.273	0.069	5.80238e-177	7	Fcgr2b	Macrophages
5.72934e-170	0.793822	0.501	0.198	1.0727e-165	7	Stat5a	Macrophages
2.22349e-170	0.792873	0.451	0.164	4.16303e-166	7	Fam98c	Macrophages
8.46853e-171	0.791934	0.485	0.188	1.58556e-166	7	Acot7	Macrophages
3.72527e-173	0.791561	0.525	0.206	6.97483e-169	7	Coro1c	Macrophages
1.30025e-168	0.790877	0.445	0.159	2.43445e-164	7	Tax1bp3	Macrophages
5.78273e-168	0.789237	0.532	0.201	1.0827e-163	7	Gsto1	Macrophages
2.40995e-169	0.788958	0.426	0.148	4.51215e-165	7	Ppp1r21	Macrophages
5.55569e-171	0.788087	0.554	0.225	1.04019e-166	7	Synj1	Macrophages
3.50795e-177	0.787486	0.364	0.112	6.56794e-173	7	Klhl5	Macrophages
2.1002e-187	0.787041	0.313	0.084	3.93221e-183	7	Acsl1	Macrophages
5.97462e-209	0.784476	0.767	0.358	1.11863e-204	7	Bnip2	Macrophages
2.699e-233	0.784312	0.798	0.393	5.05334e-229	7	Pdia6	Macrophages
1.61497e-163	0.783218	0.481	0.186	3.02372e-159	7	Parvg	Macrophages
1.2666e-210	0.783063	0.257	0.056	2.37145e-206	7	Slc30a4	Macrophages
2.24075e-150	0.782385	0.597	0.24	4.19536e-146	7	Batf3	Macrophages
1.36423e-162	0.78198	0.458	0.172	2.55424e-158	7	Hipk2	Macrophages
3.449e-169	0.781941	0.391	0.129	6.45756e-165	7	Borcs6	Macrophages
4.70791e-161	0.78157	0.558	0.219	8.81461e-157	7	Aif1	Macrophages
2.43553e-165	0.781205	0.72	0.312	4.56004e-161	7	Mvp	Macrophages
2.21061e-173	0.780846	0.318	0.091	4.13893e-169	7	Adpgk	Macrophages
0	0.78071	0.968	0.521	0	7	Ptms	Macrophages
3.70317e-166	0.780362	0.373	0.122	6.93344e-162	7	Pde4dip	Macrophages
4.17493e-185	0.778223	0.31	0.083	7.81673e-181	7	Nfix	Macrophages
1.90054e-163	0.776872	0.457	0.169	3.55838e-159	7	Abhd12	Macrophages
0	0.773973	0.963	0.632	0	7	H2-Eb1	Macrophages
3.64688e-180	0.77395	0.281	0.075	6.82806e-176	7	Slc36a3os	Macrophages
8.455e-193	0.772285	0.77	0.363	1.58303e-188	7	Spag9	Macrophages
3.0606e-251	0.77175	0.857	0.433	5.73036e-247	7	Cbl	Macrophages
1.04285e-185	0.771191	0.689	0.315	1.95253e-181	7	Ankrd13a	Macrophages
2.41818e-157	0.770924	0.409	0.144	4.52756e-153	7	Susd3	Macrophages
2.60593e-169	0.770866	0.623	0.271	4.87908e-165	7	Ywhag	Macrophages
1.07343e-194	0.770857	0.276	0.066	2.00978e-190	7	Arhgap39	Macrophages
2.41207e-178	0.770456	0.66	0.299	4.51613e-174	7	Zmiz1	Macrophages
1.06294e-164	0.770022	0.57	0.239	1.99015e-160	7	Snx1	Macrophages
8.14544e-163	0.769879	0.569	0.238	1.52507e-158	7	Leprot	Macrophages
5.80637e-193	0.769788	0.723	0.339	1.08713e-188	7	Atg3	Macrophages
3.08441e-157	0.769221	0.436	0.16	5.77493e-153	7	Pip5k1c	Macrophages
8.91266e-157	0.768934	0.393	0.14	1.66872e-152	7	Uck2	Macrophages
2.53172e-159	0.768256	0.624	0.271	4.74014e-155	7	Plxnc1	Macrophages
1.03932e-163	0.768202	0.348	0.111	1.94591e-159	7	Dtx2	Macrophages
1.61882e-224	0.768138	0.827	0.41	3.03091e-220	7	Cyth4	Macrophages
0	0.768056	0.925	0.51	0	7	Nfkb1	Macrophages
3.77355e-153	0.767491	0.521	0.198	7.06521e-149	7	Cd40	Macrophages
1.88931e-153	0.76602	0.417	0.151	3.53736e-149	7	Mtmr4	Macrophages
3.03252e-178	0.766009	0.686	0.314	5.67778e-174	7	Zfand5	Macrophages
8.01318e-161	0.76221	0.625	0.268	1.50031e-156	7	Creg1	Macrophages
6.43793e-195	0.761864	0.269	0.064	1.20537e-190	7	Arrdc4	Macrophages
3.44516e-163	0.760991	0.619	0.271	6.45037e-159	7	Atp6ap1	Macrophages
1.39046e-174	0.760697	0.295	0.081	2.60335e-170	7	Erlin1	Macrophages
1.17285e-182	0.759697	0.682	0.322	2.19593e-178	7	P4hb	Macrophages
2.42923e-164	0.759426	0.703	0.316	4.54825e-160	7	Slc6a6	Macrophages
2.89423e-168	0.758737	0.654	0.294	5.41887e-164	7	Ube2e1	Macrophages
9.2763e-173	0.758481	0.671	0.309	1.7368e-168	7	Rps6ka1	Macrophages
6.8931e-151	0.758053	0.413	0.146	1.2906e-146	7	Sdad1	Macrophages
3.19172e-156	0.757659	0.396	0.137	5.97586e-152	7	Gpn1	Macrophages
2.67667e-187	0.757657	0.747	0.356	5.01153e-183	7	Stx16	Macrophages
1.8872e-179	0.757482	0.273	0.069	3.53341e-175	7	Nod1	Macrophages
1.48749e-235	0.757298	0.845	0.432	2.78502e-231	7	Zyx	Macrophages
2.82803e-130	0.756685	0.353	0.135	5.29493e-126	7	Runx2	Macrophages
4.34345e-263	0.756018	0.854	0.447	8.13225e-259	7	Timm10b	Macrophages
6.73085e-174	0.755923	0.687	0.323	1.26022e-169	7	Cd2ap	Macrophages
2.19593e-160	0.755322	0.604	0.263	4.11144e-156	7	Stxbp2	Macrophages
9.92398e-153	0.755179	0.469	0.183	1.85807e-148	7	B9d2	Macrophages
4.5715e-147	0.753606	0.431	0.162	8.55922e-143	7	Slc43a2	Macrophages
1.88747e-145	0.753243	0.451	0.173	3.53392e-141	7	P2rx4	Macrophages
7.01318e-149	0.75283	0.361	0.123	1.31308e-144	7	Snx18	Macrophages
4.10459e-159	0.752724	0.618	0.275	7.68502e-155	7	Ifnar2	Macrophages
4.50041e-177	0.751953	0.266	0.068	8.42612e-173	7	Csgalnact2	Macrophages
5.88345e-152	0.751206	0.541	0.226	1.10156e-147	7	Oat	Macrophages
1.13686e-148	0.750687	0.421	0.157	2.12854e-144	7	Ankle2	Macrophages
6.18419e-171	0.7505	0.287	0.079	1.15787e-166	7	Itpripl1	Macrophages

## Sheet: 8
p_val	avg_log2FC	pct.1	pct.2	p_val_adj	cluster	gene	scType.annotation
0	2.44249	0.69	0.035	0	8	C1qa	Non-classical monocytes
0	2.37136	0.66	0.036	0	8	C1qb	Non-classical monocytes
0	2.31143	0.603	0.023	0	8	C1qc	Non-classical monocytes
0	2.09163	0.729	0.126	0	8	Apoe	Non-classical monocytes
0	2.07666	0.491	0.013	0	8	Pla2g2d	Non-classical monocytes
0	1.97313	0.489	0.024	0	8	Nr1h3	Non-classical monocytes
0	1.95116	0.944	0.283	0	8	Lyz2	Non-classical monocytes
0	1.88374	0.61	0.1	0	8	Cxcl9	Non-classical monocytes
0	1.76574	0.4	0.02	0	8	Mafb	Non-classical monocytes
0	1.6463	0.312	0.016	0	8	Lyz1	Non-classical monocytes
0	1.63281	0.791	0.218	0	8	Aif1	Non-classical monocytes
0	1.60546	0.469	0.076	0	8	Hebp1	Non-classical monocytes
0	1.49653	0.354	0.044	0	8	Il18	Non-classical monocytes
0	1.48665	0.274	0.009	0	8	Gm15056	Non-classical monocytes
0	1.48238	0.354	0.045	0	8	Fam213b	Non-classical monocytes
0	1.39472	0.303	0.032	0	8	C3	Non-classical monocytes
0	1.23089	0.759	0.327	0	8	Lgals3	Non-classical monocytes
3.87807e-174	1.17552	0.397	0.129	7.26091e-170	8	Ninj1	Non-classical monocytes
1.03168e-149	1.10152	0.364	0.118	1.93162e-145	8	Cfp	Non-classical monocytes
2.70621e-177	1.09336	0.52	0.218	5.06684e-173	8	Lst1	Non-classical monocytes
2.58055e-163	1.09023	0.463	0.18	4.83156e-159	8	Dnase1l3	Non-classical monocytes
3.15089e-190	1.03781	0.598	0.258	5.8994e-186	8	Cd63	Non-classical monocytes
2.63304e-273	1.01913	0.784	0.43	4.92983e-269	8	Fabp5	Non-classical monocytes
3.2421e-163	0.953498	0.577	0.319	6.07018e-159	8	Msrb1	Non-classical monocytes
1.25563e-79	0.89253	0.378	0.199	2.35092e-75	8	Selenop	Non-classical monocytes
1.15316e-166	0.883275	0.666	0.349	2.15906e-162	8	Fcer1g	Non-classical monocytes
8.02396e-68	0.830319	0.337	0.175	1.50233e-63	8	Dhrs1	Non-classical monocytes
7.56043e-65	0.793254	0.312	0.15	1.41554e-60	8	Cd68	Non-classical monocytes
4.20311e-110	0.790617	0.519	0.322	7.86948e-106	8	Gngt2	Non-classical monocytes
1.41894e-158	0.751068	0.735	0.451	2.65668e-154	8	Tyrobp	Non-classical monocytes

[truncated: 21 more sheets: 9, 10, 11, 13, 14, 15, 16, 17, 18, 19, 20, 21, 22, 23, 24, 25, 26, 27, 28, 29 …]
