# Supplementary material for: Insights into regulatory T-cell and type-I interferon roles in determining abacavir-induced hypersensitivity or immune tolerance
Source: Front Immunol. 2025 Jun 6;16:1612451. doi: 10.3389/fimmu.2025.1612451 (PMC12178900; doi:10.3389/fimmu.2025.1612451)
Supplement: Supplementary file 4 [file Table2.xlsx]

## Sheet: Suppl Table 2
Supplementary Table 2: Summary of genes associated with cell clusters identified in the T-cell landscape
Foot notes:
* Initial cell clusters with similar ID genes were grouped under one cell label
**Cell labels manually curated are shown in italics
Subsequent tabs (30-45) correspond to raw data for each annotated cluster
Cell cluster*	30	31	32	33	34	35	36	37	38	39	40	41	42	43	44	45
Cell label**	CD8N	CD4N	CD8 M/Ex prec	CD8 EA-1	CD8 E/Ex	CD4 E	gd T	CD8 Ex	CD8 N/EA/ISG	CD8 E/Ex	CD8 EA-2	CD8 N	Treg	CD8 N	CD8 N	gd T
	Lef1	Ly6c1	Nrn1	Ctla2a	Esco2	Rora	Trdc	Hells	Ifit1	Hmmr	Egr2	Trbv2	Foxp3	1700062C10Rik	Trav16n	Tcrg-C1
	Cd8b1	Cd4	Ikzf2	Samd3	Hist1h3c	Maf	Tcrg-C2	Cdca7	Ifit3b	Ccnb2	Egr3	Ddc	Il2ra	Ccr9	Tmem108	Trdc
	Gm2682	Igfbp4	Nrp1	Eomes	Prc1	Il18r1	Tcrg-C4	Dtl	Ifit3	Cenpe	Egr1	Igfbp4	Ctla4	Rgcc	Lef1	Maf
	Txk	Gm12840	Lag3	Sidt1	Nusap1	Cxcr6	Trgv2	Dhfr	Rsad2	Cdc20	Srm	Lef1	Ikzf2	Tdrp	Nkg7	Abi3bp
	Cd8a	Trat1	Cd160	Cxcr3	Hist1h2ab	Cd28	Tcrg-C1	Lig1	Iigp1	Cdkn3	Myc	Rflnb	Izumo1r	Itgae	Gm2682	Blk
	Nkg7	Tspan32	Ctla4	Ly6c2	Kif11	Gata3	Ikzf2	Cdc6	Ddx60	Cenpf	Tagap	Rgcc	Maf	Cd8b1	Cd8b1	Actn2
	Fam189b	Cd40lg	Icos	Ifitm10	Knl1	Trat1	Nkg7	Clspn	Ifit1bl1	Tpx2	Ppan	Gm2682	Tnfrsf4	Rflnb	Txk	Ltb4r1
	Igfbp4	Lef1	Gm19585	Il2rb	Kif15	Icos	Txk	Prim1	Isg20	Ccnb1	Id3	Bcl11b	Cish	Txk	Igfbp4	Cxcr6
	Rflnb	Tesc	2310001H17Rik	Hopx	Mxd3	Gprin3	Pitpnc1	Ung	Oasl2	Cdca3	Mettl1	Il27ra	Nt5e	Cd8a	Cd8a	Rora
	Sidt1	Trib2	Gstp3	Txk	Fbxo5	Ccr2	Ctsw	Mcm2	Gbp7	Cdca8	Nefh	Txk	Tnfrsf18	Themis	Il27ra	Cd163l1
	Ctsw	Bcl11b	Izumo1r	Prf1	Rrm2	Cdc25b	Il2rb	Chaf1a	Ifi208	Ccna2	Gnl3	Inpp4b	Icos	Lef1	Ccr9	Ccr2
	Itk	Rflnb	Tox	Ctsw	Cit	Ctla2a	Cst7	Uhrf1	Slfn5	Aspm	Nolc1	Itk	Nrp1	Fam189b	Fam78a	Rorc
	Ccr9	Cd247	Cd96	Gzmm	Cenpf	Sh2d1a	Gm2682	Mcm5	Usp18	Knl1	Nab2	Fam189b	Cd4	Gm2682	Dapl1	Tcrg-C2
	Klk8	Trac	Cd28	Xcl1	Ccna2	Ahnak	Sidt1	Tcf19	Oas3	Mki67	Nfkbid	Pik3ip1	Il2rb	Bcl11b	Sidt1	Acsbg1
	Dapl1	Pdk1	Sh2d1a	Bcl2	Neil3	Cd4	Cxcr3	Asf1b	Isg15	Dlgap5	Timm8a1	Pdk1	Cd5	Gm12840	Rflnb	5830411N06Rik
	Tdrp	Cd28	Il2rb	1700025G04Rik	Mis18bp1	Rnf125	Skap1	Gins2	Rtp4	Cep55	Hivep3	S1pr1	Tspan32	Tmem108	Tdrp	Ly6g5b
	Bcl11b	Dgka	Ift80	G0s2	Hist1h1b	Hopx	Ly6c2	Mcm3	Igtp	Birc5	Mrto4	Cd3e	Ikzf4	Fam78a	Ipcef1	Trgv2
	Cd3e	Gm2682	Faah	Nkg7	Asf1b	Cxcr3	Cd27	Tipin	Cmpk2	Knstrn	Gpatch4	Scml4	Hopx	Itk	Ctsw	Aqp3
	Lcn4	Txk	Dapl1	Il18rap	Aurkb	Spn	Cd3e	Mcm4	Ifi206	Ckap2	Apex1	Skap1	Pim1	Pdk1	Rgcc	Il18r1
	Tmem108	Selenop	Pdcd1	Klrd1	Cenpe	Faah	Hcst	Rrm2	Ifit2	Lockd	Ndufaf4	Tnik	Ecm1	Ssbp2	Klk8	Il17re
	Grap2	S1pr1	Id3	Nsg2	Clspn	Smco4	Atp8b4	Rfc3	Gbp6	Cenpa	Nop58	Lat	Rora	Grap2	Slc12a7	Tnfrsf25
	Rgcc	Lat	Tnfsf8	Klk8	Spc25	Gna15	Bcl2	Rad51	Slfn1	Diaph3	Shmt2	Lck	Trat1	Als2cl	Klrd1	Podnl1
	Lck	Lck	Serpinb6a	Il18r1	Ncapg	Il2rb	Gm4070	Chaf1b	Daxx	Kif15	Kdm6b	Ccr9	Itgae	Cd226	Themis	Ccr6
	Art2b	Nsg2	Sh2d2a	Lcn4	Sgo1	Rinl	Ifngr1	Rfc4	Trim30c	Tacc3	Mdn1	Grap2	Tox	Fam241a	Cd247	F2r
	Cd3g	Itk	Capn3	Itm2a	Tpx2	Dok2	Ms4a4b	Mcm6	Zbp1	Plk1	Rrp9	Slc17a9	Capg	Thy1	Cxcr6	Cryba4
	Skap1	Satb1	Slamf6	Gm2682	Ckap2l	Atxn1	Cd3g	Mcm7	Ifi214	Hmgb3	Atad3a	Fam78a	Rgs1	Lck	Cd3e	Tcrg-C4
	Prkcq	Cd3e	Ipcef1	Cst7	Rad51ap1	Nrp1	Fam189b	Orc6	Ifi213	Kif22	Dkc1	Trac	Inpp4b	Cd3e	Grap2	Kcnk1
	Fam78a	Skap1	Mxd4	Tm6sf1	Kif22	Cd5	Gimap3	Atad5	Slfn8	Ncapg	Cd5	Cd247	Gata3	Cd3g	Fam189b	Zbtb16
	S1pr1	Cd3g	Gstt2	Fgf13	Hist2h2ac	Camk4	Lck	Cenps	AW011738	Ube2c	Slc19a1	Cd3g	Tnfrsf9	Lat	Cmah	Lingo4
	Trac	Pik3ip1	Inpp4b	Atp8b4	Sgo2a	Cd6	Ctla2a	Tyms	Ddx58	Spc24	Pus7	Themis	Tnfrsf25	Trac	Scml4	St3gal6
	Thy1	Il6ra	Ar	St3gal6	Hmmr	Hcst	Hsd11b1	Gmnn	Phf11c	Ncapd2	Nifk	Als2cl	Tmem64	Nkg7	Skap1	Selenop
	Themis	Smad7	Cd226	Bbc3	Cdk1	Skap1	Bcl11b	Tk1	Xaf1	Cks1b	Ifrd2	Satb1	Cd6	Tcf7	Cd27	Igf1r
	Klrd1	Inpp4b	Cd5	Sgk1	Hist1h2bj	Bcl11b	Ift80	Wdr76	Slco3a1	Cit	Gar1	Dgka	2010111I01Rik	Tbxa2r	Tcf7	Il1r1
	Pdk1	Als2cl	Nrgn	Rnf138	Spc24	Lat	Itk	Cenpk	Oasl1	Ckap2l	Eef1e1	Thy1	Prkca	Pik3ip1	Cd3g	Trdv4
	Cd226	Gimap3	Cxcr3	Hsd11b1	Ccnf	Ttc39b	Gbp7	Ncapg2	Irf7	Cks2	Mybbp1a	Mgst2	Tmem154	Scml4	Thy1	Tmem64
	Pik3ip1	Tcf7	Ppic	F2rl1	Hist1h2bm	Thy1	Thy1	Rpa2	Ifih1	Kif20a	Cd69	Cd27	Tiam1	S1pr1	Rapgef4	Pde5a
	Lat	Cd27	Gpr174	Ptpn22	Plk1	Slfn1	Cd247	Chek1	Herc6	Kif2c	Rrs1	Prkcq	Camk4	Skap1	S1pr1	Il23r
	Hcst	Prkcq	Sesn3	Kbtbd11	Mki67	Emb	Id3	Rrm1	Gbp9	Pclaf	Grwd1	Galnt6	Psen2	Ipcef1	Itk	Pxdc1
	Il27ra	Tecpr1	Zap70	Tnfsf8	Hist1h1d	Ehd3	Tcf7	E2f1	Gbp4	Kif20b	Tnfrsf9	Ssbp2	Smpdl3a	Klk8	Bcl11b	Ero1l
	Cmah	Slfn1	Themis	Cd8b1	Cdca3	Itgal	Tpst2	Timeless	Eif2ak2	Shcbp1	Cd6	Slc12a7	Iigp1	Satb1	Pced1b	Cpe
	Cd3d	Galnt6	Batf	Hcst	Ncaph	Lck	Gimap5	Pclaf	Tgtp2	Bub1b	Rrp15	Tdrp	Ift80	Cd3d	Acp5	Tmem176a
	Dgka	Sit1	Atxn1	Cmah	Tk1	Cd3g	Kbtbd11	Pola1	Parp9	Cenpw	Nle1	Sit1	Wls	Art2b	Pik3ip1	Wls
	Ms4a4b	Kcnn4	Camk4	Cd8a	Hist1h1a	Tesc	Prkcq	Ccne1	Asb13	Kif4	Tsr1	Pitpnc1	Ski	Il27ra	Als2cl	Itgae
	Ipcef1	Cd5	Mllt3	Prkcq	Ndc80	Cd3e	Pde7a	Top2a	Rnf213	Nuf2	Rrp1b	Slfn1	Arid5b	Saraf	Satb1	Tmem176b
	Satb1	Cd3d	Cxcr6	Peak1	Shcbp1	Trac	S1pr1	Spc24	Treml2	C330027C09Rik	Ftsj3	Cd3d	Igf2r	Gtf2i	Utrn	Nav2
	Acp5	Pced1b	B630019A10Rik	Fam189b	Cdca2	Sh2d2a	Cd3d	Fignl1	Itk	Racgap1	Timm9	Cd8b1	Ptpn7	Ms4a4b	Bcl9l	Il12rb1
	Cd27	Trbc2	Cd6	Hdac7	Rad51	Gng2	Ms4a6b	Cenpm	Parp14	Mad2l1	Cd3eap	Ms4a4b	Bcl11b	Dgka	Lat	Ckb
	Rapgef4	Fos	Pld3	Gramd3	Ncapd2	Cers4	Ptpn22	Mki67	Samd9l	Nek2	Nop2	Gimap3	Itga6	Cd27	Rcn3	Rarg
	Scml4	Il27ra	Itgal	Skap1	Cdca8	Atp2b4	Emb	Cenph	Dhx58	Cenpm	Wdr43	Cd226	Syt11	Pde3b	Art2b	Sox13
	Ssbp2	Pitpnc1	Cst7	Sh2d1a	Incenp	Ifit1	Prkch	Rad51ap1	Lef1	Kif11	Tma16	Arl4c	Gimap3	Slc12a7	Prkcq	Tnfsf14
	Tcf7	Znrf1	Prkca	Cd69	Ncapg2	Itgb1	Cd69	Cdt1	Tgtp1	Hmgn5	Hspa9	Pglyrp2	Cd27	Cd247	Prf1	Lmo4
	Cd247	Ets1	Gm30054	Sntb2	Hist1h3e	Themis	Cxcr6	Pole	Gm19705	Incenp	Dusp2	Nsg2	Cd2	Ppm1h	Ssbp2	Ikzf2
	Gimap3	Fam78a	Ptpn7	Il7r	Kif4	Ms4a4b	Smc4	Rfc5	Mx1	Rrm2	Prkch	Bcl2	Sh2d1a	Sit1	Galnt6	St6galnac3
	Saraf	Ms4a4b	Syt11	Ehd3	Hist1h2bb	S1pr4	Ablim1	Fen1	Gbp2	Asf1b	Timm10	Rapgef4	Tesc	Rapgef4	Lck	Coro2b
	Tnik	Ndrg3	Rilpl2	Thy1	Cenpm	Slamf6	Ifi206	Nsd2	H2-T24	Depdc1a	Phb	Saraf	Gimap7	Cmah	Tnik	Smox
	Als2cl	Kbtbd11	Unc119b	Klhl6	Top2a	Prkcq	Ifit1	Cd160	Ccnd2	1500009L16Rik	Gcsh	Hcst	Cd28	Rhoh	Gm20069	Serpinb1a
	Nsg2	Fam102a	Lpxn	Ifngr1	Tcf19	Rab19	Ifi208	Brca2	Gm2682	Cdc25b	Sh2d2a	Ipcef1	Gbp7	Nsg2	Ms4a4b	Crmp1
	Dtx1	Gimap6	Cd8a	Rnf125	Bub1	Ptpn7	Nsg2	Cenpw	Irgm1	Kif23	Nop56	Tmem108	Ass1	Prkcq	Ifi206	Fam83a
	Ccnd2	Ssbp2	Dgkz	Ms4a4c	Aspm	Smap1	Pde3b	Tfdp1	Ssbp2	Ndc80	Znhit6	Tox	Gprin3	Ripor2	Inpp4b	Arrb1
	Pde3b	Mllt3	Spata13	Cd6	E2f8	Klk8	Zfp36l2	Cdc45	Ifi47	Lmnb1	Noc3l	Ccnd2	Matk	Arl4c	Pde3b	Lysmd2
	Bcl9l	Chd3	Prkch	Slco3a1	Pbk	Ptpn22	Cd7	Dut	Pdk1	Bub1	Ppa1	Fam169b	Cd3e	Fam169b	Pitpnc1	C030034L19Rik
	Bcl2	Hspa1b	Kcnn4	Hdgfl3	Ccnb2	Myo1f	Gimap6	Cdca7l	BC147527	Nusap1	Tfrc	Klk8	Mxd4	Utrn	Spn	Itpr3
	Emb	Scml4	Gm8369	Pglyrp1	Hist1h2ap	Tecpr1	Tm6sf1	Pcna	1600014C10Rik	Smc2	Pdcd11	Pde3b	Pmepa1	Mgst2	Pdk1	Smco4
	Arl4c	Atp1b1	Zbtb32	Themis	Tacc3	Izumo1r	Sell	Hmgn5	Prkcq	Sgo2a	Mphosph10	Tmem71	Ndfip1	Cd96	Ifi208	Furin
	Fam241a	AI467606	Rab37	Fam169b	Cdca5	Slc4a7	Cd160	Rmi2	Tdrp	Prc1	Trac	Emb	Mgst2	Ablim1	Cd3d	Plcb4
	Ablim1	Vps37b	Cd8b1	Tbxa2r	Tyms	Ets1	Saraf	Ccne2	Art2b	Zbtb32	Nsun2	Fam102a	Trac	Trbc1	Plcg1	Ahnak
	Slc12a7	Abhd8	Gata3	Cd28	Kif20b	Cited2	Gimap4	Smc2	Nsg2	Mns1	Ddx10	Klhdc1	Skap1	Trbc2	Trbc1	Jaml
	Pced1b	Gimap9	Rnf19a	Ccr5	Kif23	Iqgap2	Rinl	Wdhd1	Trim30a	Ccdc34	Heatr1	Jakmip1	Cers4	Hsd11b1	Hcst	Smpdl3a
	Il7r	Klf13	1700097N02Rik	Sh2d2a	Nuf2	Cd247	Tox	Dnmt1	Oas1a	Mis18bp1	Rgcc	Ripor2	Gbp3	Acp5	Kcnn4	Osbpl3
	Ms4a6b	Grap2	Nt5e	Crtam	Lockd	Tox	Ifit3	Siva1	Mitd1	Dbf4	Ppat	Cd8a	Ccs	Hcst	Rasgrp1	Il2ra
	Utrn	Jun	Trp53inp1	Gm17018	Birc5	Rtp4	Trbc1	Psat1	Scml4	Arhgap11a	Usp36	Irf2bpl	AU020206	Tnik	Saraf	Klrk1
	Slfn1	Rbm38	Ddit4	Ifi208	Pclaf	Cd84	Sept1	Fbxo5	Txk	Top2a	Polr1a	Tcf7	Pglyrp1	Ifi208	Tecpr1	Gabbr1
	Ifi208	Tespa1	Cd27	Lck	Spag5	Smpdl3a	Ipcef1	Cks1b	Lgals3bp	Sgo1	Crtam	Acp5	Sesn1	Prf1	Trac	Capg
	Mgst2	Ms4a6b	Gimap5	Armc7	Ska1	Lcp2	Ccnd2	E2f3	Phf11b	Aurka	Slc7a1	Plcxd2	Lcp2	Cd2	Dgka	Mgat5
	Cxcr6	Gimap4	Timp2	Trac	Diaph3	Tmem71	Ssbp2	Mcm10	Mov10	Ckap5	Mtap	Ms4a6b	Smco4	Pced1b	Ccnd2	Camk2n1
	Smad7	Cd2	Ifi214	Cd27	Bub1b	Cd2	Klf2	Lmnb1	Gbp8	Arhgap19	Ltv1	Pced1b	Fam169b	Emb	Plcxd2	Plxnd1
	Fam169b	Cbr1	Gng2	Lax1	Hist1h2ae	Slco3a1	Lat	Ppil1	Ifi203	Pimreg	Rcl1	Smad7	Nxpe3	Ms4a6b	Ablim1	Ikzf3
	Pitpnc1	Tsc22d3	Dok2	Zap70	Kif2c	Ms4a6b	Klrd1	Haus4	Ms4a4b	Sapcd2	Tomm40	Gtf2i	Pkp3		Itpr2	Slc25a24
	Gtf2i	Cd6	Il18r1	Lef1	Lig1	Tbc1d10c	Acp5	Lockd	Pml	Cenpp	Itm2a	Dennd2d	Lat		Cd96	Sept11
	Trbc2	Ski	Ctsw	Cd7	Brip1	Cd82	Ssh2	Topbp1	Helz2	Rrm1	Nop14	Art2b	Tnik		Cd2	S100a4
	Sell	Hcst	Rgcc	Gimap4	Kif20a	Cd3d	Rtp4	Atad2	Bcl11b	Ska1	Utp18	Abhd8	Tgfbr1		Adgrg5	Il7r
	Ptpn22	Gimap1	Impa2	Pde7a	Ccdc34	Zap70	Tecpr1	Cbx5	Skap1	Gata3	Itk	Bcl9l	Vamp5		Rhoh	Sept8
	Cd2	Rasgrp1	Stk39	Cd3e	Prim1	S100a10	Smad7	Stmn1	Gm4070	Tyms	Gart	Ets1	Ttc39b		Pld3	Ramp1
	Inpp4b	Arhgap15	Ttc39b	Abcb9	E2f2	S100a4	Dgka	Mms22l	Ifi209	Ect2	Nop16	Il7r	Vps54		Bcl2	Cers4
	Hsd11b1	Iigp1	Eva1b	Dennd2d	Mad2l1	Hivep2	Il7r	Ccdc34	Ascc3	Reep4	Bysl	Cmah	Glrx		Tbxa2r	Lpar6
	Atp1b3	Emb	Hopx	Gm19585	Dlgap5	Trbc2	Bcl9l	Tubg1	Igfbp4	Stmn1	Ddx21	Prkch	Gm4070		Evl	Rasgrp1
	Prf1	Itga6	Nkg7	Ugcg	Hist1h3f	Cd226	Hdac7	Nt5c3b	Socs1	Nrp1	Hsph1	Gimap8	Cd3g		Gtf2i	Nebl
	Rapgef6	Igtp	Ikbke	Ms4a4b	Cenpp	Zfp36l2	Klf3	Cit	Parp11	Kif14	Wdr46	Slco3a1	Itpkb		Il7r	Hs2st1
	Dennd2d	Bzw2	Slfn1	Itk	Uhrf1	Gbp7	Il18r1	Cdc25a	Cd69	Cdk1	Zap70	B930036N10Rik	Ccnd2		Sit1	Fam129a
	Ifi206	Klf2	Arap2	Zfhx2	Rrm1	Kcnn4	Sh2d1a	Nasp	Cd3e	Tk1	Ddx27	Ablim1	Dok2		Gimap3	Ar
	Dph5		Tnik	Nlrc3	Ccnb1	Cd7	Ctsd	Umps	Dtx3l	Parpbp	Bzw2	Hsd11b1	Ets1		Gprin3	Sema4b
	Ssh2		Hdac7	Racgap1	Cenph	Tpst2	Mgst2	Phgdh	Ipcef1	Gpsm2	Zfp593	Vps37b	Lck		Cd226	Camk4
	Prkch		Tmem71	Gimap3	Hist1h1e	Def6	Hdac4	Hmgb3	Fam26f	2610318N02Rik	Polr3d	Trbc2	Retreg1		Pdcd4	Psen2
	Klf2		Prkcq	Sell	Hist1h2ak	Zdhhc18		Usp1	Trac	Nup37	Hivep2	Rinl	Sh2d2a		Il6ra	Arntl
	Ets1		Klk8	Ppm1h	Hist1h3i	Tnik		Mybl2	Ms4a6b	Cep89	Polr2h	Sptbn1	Gimap8		Ephx1	Axin2
	Trbc1		Ptpn22	Cd5	Hist1h3b	Ifit3		Kif15	Pik3ip1	Il18r1	Nip7	Ehd3	Rnaset2b		Atp1b3	Gprin3
	Ripor2		Ube2h	D16Ertd472e	Hist1h4h	Ikzf2		Brca1	Parp10	1700097N02Rik	Mthfd1	Zfp652	Pou2f2		Arhgap15	Crot
	Rinl		Crtam	Ccnd2	Smc2	Capg		Ncapd2	Lck	Icos	Abce1	Tnfsf8	Rhoh		Nsg2	Cd7
	Galnt6		Skap1	Prkch	Chaf1a	Ccdc88c		Ncapd3	Trim21	Gm19585	Impdh1	Rapgef6	Chd3		Ppm1h	Tpst2
	Rhoh		Bcl11b	Rinl	Aurka	Sntb2		Dctpp1	Trim30d	Prdx4	Pprc1	Cd2	Igtp		Tcp11l2	Dok2
	Evl		Rnf166	Myc	Hist2h2bb	Itgb7		E2f2	Irgm2	Cenph	Utp20	Srpk2	Gimap9		Arl4c	Thra
	Tnfsf8		Zfpm1	Satb1	Ube2c	Fam102a		Brip1	Sidt1	Psat1	Nob1	Rasgrp1	Ephx1		Smad7	Ssbp3
	Ly6c2		Spn	Ifit1bl1	Arhgap11a	Grap		Dtymk	Fam102a	Spag5	Nol8	Klf13	Ddit4		Tespa1	Arhgap26
	Tbxa2r		Trpv2	Ctsd	Hist1h4d	Pkp3		Slc43a3	Mndal	Ctla4	Esf1		Slamf1		Pdlim1	Sytl1
	Ccdc88c		Ssbp3	Gpr174	Fignl1	Il7r		Il2rb	Fam189b	E2f2	Plcxd2		Smc4		Emb	Zap70
	Treml2		Cd200	Gimap5	Ccne1	Lpxn		Ift27	Ppa1	Rad51	Ier2		Irf2bpl		Sell	Tex264
	Sept1		Lcp2	Arhgef18	Cenpw	S100a13		Birc5	Cd3g	Poc1a	Fam162a		P4ha1		Abhd8	Pi4k2a
	Tmem71		Sytl3	Ssh2	Depdc1a	Tnfrsf18		Impa2	Ifi35	Fut7	Odc1		Coro2a		Ifi214	S100a6
	Runx3		Agfg1	Arl4c	Plk4	Lgals3bp		Msh6	9930111J21Rik2	Dok2	Mat2a		Fam46c		Usp36	Pgm2l1
	Cd96		Tlk1	Bcl9l	Racgap1	2010111I01Rik		Fam92a	Dgka	Rdm1	Phgdh		Kcnn4		Gimap5	Dock5
	Vps37b		Nsg2	Emb	Pola1	Pstpip1		Rad54l	Cd3d	Faap24	Sdad1		Lbh		AI467606	Cd82
	Ppm1h		Fam169b	Ppp3cc	Cenpk	Anxa6		Ppat	Trim12a	Lig1	Noc2l		Rasgrp1		Gimap9	Il18rap
	Tcp11l2		Gprin3	Cd2	Cdc25b	Sla		Zmynd19	Zcchc2	Ska2	Ccnd2		Cd247		Vsir	Sptssa
	Kcnn4		Pou2f2	Gm20069	Kif14	Sept1		Casp8ap2	Herc3	Uhrf1	Prmt3		Slc4a7		Ssh2	Icos
	Kbtbd11		Aak1	S1pr1	Ttk	Id2		Pdcd1	Lgals9	Melk	Tuba4a		Pglyrp2		Sept1	Rbl2
	Jakmip1		Nfatc1	Apol7e	Cdc20	Rnf166		Mns1	Bst2	Il2rb	Lck		Il6ra		Ms4a6b	Emb
	Gm26917		Oas3	Ablim1	Atad5	Ifi203		Ezh2	Stat2	Rnf26	Utp4		Ppp1r16b		Smim4	Fosb
	Ifit1bl1		Ubash3a	Tpst2	Cdkn3	Gimap1		Syce2	Trim56	G2e3	Lat		Rgs14		Gramd1a	D16Ertd472e
	Gimap6		Isg20	Fam46a	Bora	Gtf2i		Pold2	Emb	Neil3	Cd3e		2310001H17Rik		Ttc3	Rnasel
	Slco3a1		Trim59	Chsy1	Cks1b	Ripor2		Prdx4	Usp25	Nrgn	Ddx18		Rnaset2a		Cd69	Tmem154
	Ifi213		Cep97	Tcf7	Foxm1	Oas3		Rpa1	Satb1	H2afx	Aatf		Tnfrsf1b		Rasal3	Ppt2
	Ikbke		Thy1	Cd3g	Dhfr			Pold3	Lat	Nde1	Pwp1		Il27ra		Rinl	Gpr183
	Tecpr1		Zbtb1	Cd160	Ckap2			Rnaseh2b	Inpp4b	Hmgn2	Wdr12		Socs1		Runx3	Itgb7
	Fam102a		Pstpip1	Mgst2	Mcm5			Metrn	Utrn	Mxd3	Noc4l		Batf		Prkd3	Itgal
	Gimap4		Arid5b	Gimap8	Ect2			Pola2	Grap2	Sh2d1a	Il27ra		Hif1a		Gimap8	Spn
	Rasal3		Emb	Stat4	Cenpl			Zfp367	Ssh2	Trip13	Tox		Ms4a6b		Sptbn1	Cd44
	Arhgef18		Itgae	Ahnak	Gen1			Slbp	Ly6a	Cdca2	Cd27		Sigirr		Klf2	Clcn3
	Ifi214		Capg	Fam78a	Rfc4			Prim2	Cd2	Spc25	Slc29a1		Fam3c		Hdac7	Agtrap
	Arhgap15		Cd3e	Npm3	Gmnn			Gstp3	Hcst	Cd160	Prmt5		Ipcef1		Ripor2	Tnk2
			Inpp1	Grap2	Anln			Dnajc9	Trim25	Rfc5	Gnl1		Grap		Stk26	Cd84
			Scd2	Tmem108	Trip13			Zdhhc2	Vps37b	Cenpk	Aimp2		Cd3d		B4galt1	Golm1
			Unc119	Pitpnc1	Cks2			Pole3	Fam208b	Prr11	Npm3		Gimap1		Tpst2	Cry1
			Rinl	Ifi206	Cdc45			Hirip3	Atp8b4	Mcm5	Cd3g		Zdhhc20		Hsd11b1	Igtp
			Trac	Spata13	Mcm10			Hist1h1b	Cd27	Batf	Brix1		Skil		Rapgef6	Slc16a6
			Mgst2	Ipcef1	Brca1			Cisd1	Cd247	Hells	Pa2g4		Itgb7		Actn1	Mmp25
			Lockd	Cd3d	Cep55			Hpf1	Pdlim1	Cdc25c	Alkbh1		Foxn3		Gm20696	Gbp6
			Tmem126a	Atp1b3	Nsd2			Msh2	Lgals8	Ptpn7	Ppp1r14b		AI504432		Ndufaf4	AU020206
			Aff3	Pim2	Hells			Mad2l1	Cd8b1	Impa2	Aen		Dgka		Impdh1	Atp2b1
			Surf1	Bcl11b	Stil			Zfpm1	Zufsp	Cxcr3	Tnik		Trbc2		Prkch	Znrf1
			Tcf7	Cnot6l	Hist1h4i			Ptpn7	Rapgef4	Aurkb	Rsl24d1		Tpp2		Smc4	Sesn1
			Cd3g	Acp5	Tipin			Rif1	Tcof1	Fkbp2	Cebpz		Selenop			Riox2
			Fut7	Smim4	Dbf4			Gins4	Trbc2	Mcm7	Mak16		Faah			Prelid2
			Ifi213	Gimap7	Hmgb3			Cdca8	Stat1	Anapc15	Pus3		Nek7			Syne2
			Fam78a	Tmem71	Hist1h2be			Blm	Arhgap15	Hist1h4i	Ppid		Asxl1			Rnf144a
			Utrn	Myo1f	Kifc1			Ccnb2	Evl	Ppih	Rsl1d1		Cd84			Cd247
			Arhgef3	Gstp3	Lmnb1			Ipo5	Tnfsf8	Spdl1	Lyar		Rbm38			Dap
			Rab19	Gimap9	Bard1			Psmc3ip	Pmepa1	Pdcd1	Prmt7		Prkcq			Stk24
			Tnfrsf18	Lat	Pole			Pgp	Sp100	Stk39	Gm47283		Ifngr1			Ifngr1
			Itgb1	4930453N24Rik	Ncapd3			Sh2d2a	Sell	Rnf125	Nhp2		Trp53inp1			Slc37a3
			Xdh	Treml2	Kif18a			Tceal9	Notch1	Pif1	Ebna1bp2		Rinl			AI467606
			Lxn	Cd96	Hist1h2an			Cdc7	Casp8	Rangap1	Utp14a		Mllt3			Zfhx2
			Lck	Il27ra	Cenpa			Sfxn1	Klk8	Rilpl2	St6galnac4		Lrba			Anxa1
			Pim2	Pdcd4	Melk			Tacc3	Rapgef6	Gstt2	Ruvbl1		Kbtbd11			Rgcc
			Acap1	Saraf	Cenps			Ppih	Nmi	Cenpc1	Izumo1r		Ldb1			Pacs1
			Plcg1	Mctp2	Rad54l			Cdk1	Ly6c2	Clspn	Chchd4		Prkch			Lgals3bp
			Cd247	Pdlim1	Haus4			Nrgn	Zcchc11	Haus4	Wdr75		2810474O19Rik			Nfic
			Hscb	Fam58b	Hist2h2aa1			Gins1	Ctsw	Rfc4	Tars		Pitpnc1			Gata3
			Tstd3	Hipk1	Knstrn			Fkbp5	Smchd1	Nlrc3	Abcf2		Ikzf3			Cerk
			Cdc25b	Ms4a6b	Mcm7			Paxip1	Il7r	Gna15	Fkbp4		Capn2			Ramp3
			Fam92a	Mettl1	Wdr76			Cinp	Gm8369	Troap	Fbl		Ssbp3			Rnf166
			Ifi206	Usp48	Mybl2			Gm19585		Gmnn	Mrps18b		Sec24a			Slc1a5
			Klrd1	Gimap6	Brca2			Fxn		Dut	Rcc2		Cxcr3			Sgms1
			Cd2	Lpin1	Orc6			Rpa3		Zdhhc2	Rpf2		Ikbke			Laptm4b
			Lclat1	A430078G23Rik	Hmgn5			Stk39		Cd28	Zfpm1		Ccdc88c			Fam102a
			Dgka	Gramd4	Ube2t			Dscc1		Rad21	Dennd2d		Trbc1			Plin3
			Rasal3	Chd7	C330027C09Rik			Aunip		Kifc1	Sco2		Itpr2			Dtx1
			Elk3	Bin2	Haspin			Slf1		Cdca5	Gimap5		Spn			Zfp652
			Atp8b4	Dkc1	Spdl1			Cdca3		Lag3	Gpr174		Vmp1			Plec
			Gtf2i	Oas3	Fen1			Dck		Phgdh	Pabpc4		Socs3			Lat
			Fam189b	Tnik	Mns1			Itgb3bp		Rad51ap1	Cinp		Heca			S1pr4
			Smco4	Thap3	H2afx			Usp37		Dhfr	Umps		Cast			Ptpn7
			Pdlim2	Gm26740	Cdkn2c			Ints7		Slc36a3os	Pum3		Crtc3			Dennd4c
			Xlr4b	Atp11b	Hist1h2bn			Rfc1		Trim59	2810004N23Rik		Hnrnpll			Comt
			Lrmp	Ccdc88c	1500009L16Rik			Cisd3		Rnaseh2b	Hspd1		Ahnak			Parp1
			Bicdl1	Rasal3	Ska2			Exo1		Tex30	Tcof1		Crlf2			Trpv2
			Abcb9	Sept1	Kpna2			Nrp1		Gzmb	Nol9		Gimap4			Mtss1
			AI504432	Tdrp	Hjurp			Nudt1		Nrn1	Fasn		Pik3c2a			Cd3e
			Lat	Gpr183	Tubg1			Smco4		Hopx	Cd28		Trim59			Fkbp5
			Smc4	Itpkb	Stmn1			Pold1		Atp2b4	Lef1		Rasa1			Bcl11b
			Gramd1a	AL590144.2	Ankle1			Fam162a		Ncaph	Eif3j1		Pdcd4			Rinl
			Map4k2	Slfn1	Ttf2			Hat1		Ripk3	Utp15		Galnt6			Myo1e
			Gramd1b	Klf3	Poc1a			Ppa1		Tmem97	Hirip3		Ube2h			Uhrf2
			Fundc2	Gm26917	Blm			Acot7		Gstp3	Wdr18		Cbx7			Id2
			Tmc6	Klf2	Mcm3			Samd1		Plk4	Inpp4b		Leprotl1			Crtc3
			Dera	Dnajc15	Gins2			Rnaseh2a		Foxm1	Galk1		Trib2			Ppp1r16b
			Notch1	Tecpr1	Prdx4			Tssc4		Anp32e	Gm2682		Sept1			Leo1
			Dennd1c	Id3	Chaf1b			Itpa		Crmp1	Eprs		Smad7			Agpat5
			Smpdl3a	Cxcr6	Dtl			Ncapg		Cxcr6	Lcp2		Phc3			Cdc42ep3
			Tspan32	Plcxd2	Ticrr			Rfwd3		Mrpl27	Pus1		Ctps2			Cited2
			Adcy7	Gm10073	Dnmt1			Cxcr3		Selenoh	Ipcef1		Asxl2			Adgrg5
			Cep19	Ifit3	Hist1h4c			Cd28		Prim1	2410002F23Rik					Il27ra
			Phf11c	Herc3	Tfdp1			2610524H06Rik		Ncapg2	Ccdc86					Atf6
			Pde3b	Irf2bpl	Hirip3			Nefh		Ska3	Mettl16					Serpinb6a
			Gpr171	H2-Ke6	Hist1h3a			Dok2		Ezh2	Pno1					Syne1
			Itk	Arhgap9	Hist1h2bh			Hmgn2		Tubg1	Nme1					4921524J17Rik
			Def6	Utrn	Arhgap19			Cxcr6		Dera	Wdr36					Cd226
			Plec	Slc17a9	Kif18b			Zgrf1		Camk4	Wdr77					Man2a2
			Bcl2l11	Tcf12	Rfc5			Rfc2		Spn	Syncrip					Pim1
			Ms4a4b	Gnl3	Cbx5			Akip1		Serpinb6a	Eif3b					B930036N10Rik
			Abhd8	Stk10	Pimreg			Ndufaf2		Iqgap2	Cd3d					Capn2
			Ehd3	Fyn	Espl1			Anapc15		Exosc8	Skap1					Cd3g
			Sigirr	Nbeal2	Zdhhc2			Cks2		Tdp1	Mogs					Sla
			Sh3kbp1	Mri1	Rmi2			Slc29a1		S1pr4	Atic					Mrps5
			Pigx	Golm1	Prr11			Plk4		Gm17745	Rbm38					Myo1f
			Lgals9	Jaml	Nrm			Fam111a		Kcnn4	Ipo5					Eif4e3
			Cep250	Wdr43	Mcm4			Stard4		Pmf1	Cd247					Prr13
			Ugcg	Smad7	Lrr1			Nudt5		Zap70	Lars					Clint1
			Itgb3bp	Ifi213	Rfwd3			Ctps		Ift27	Tespa1					Ankrd54
			Traf3ip3	Pik3ip1	Hist1h2br			Mbnl3		Sh2d2a	Tbl3					Tesc
			S1pr4	Ikzf3	Ezh2			Paics		Plp2	Rars					Lrrc25
			Acads	Hspbp1	Ckap5			Rrp1b		Fcho1	Isy1					Diaph1
			Pkp3	Ifi27	Atad2			Nrn1		Il18rap	Surf2					Dexi
			Nlrc3	Gtf2i	Rpa2			Shmt2		Hjurp	Ruvbl2					Nbeal2
			Il16	Srpk2	Psat1			Arl6ip6		Acsl5	Nasp					Fos
			Usp38	Spn	Timeless			Rbmxl1		Scd2	Lap3					Flt3l
			2010111I01Rik	Zyx	Mastl			Incenp		Cmc2	Cd160					Klhl6
			Isoc2b	Lamb3	G2e3			Nxt1		Cd226	Satb1					Tecpr1
			Cd3d	Galnt6	Pcna			Zap70		Ttc39b	C1qbp					Rara
			Gimap3	Zfp652	Mcm6			Serpinb6a		Pdik1l	Gspt1					Slco3a1
			Sla2	Fam117a	Eme1			Hist1h4i		Ncaph2	Cd82					Timp2
			Pacsin1	Trbc1	Ska3			Icos		Kif18a	Cct3					Zc3h13
			Ms4a4c	Tcp11l2	Kntc1			Hist1h2ap		Tipin	Rps19bp1					Aak1
			Ndfip1	Inpp1	1700097N02Rik			Larp7		Nudt4	Bop1					Bscl2
			Pecam1	Vps37b	Sapcd2			Exosc8		Lbr	Bach2					Lpcat3
			Mns1	Hdac4	Zwilch			Odc1		Fzr1	Wdr55					Lax1
			Cfap36	Trim12a	Cdc7			Nup62		Ddx39	Psat1					Kdsr
			Dennd2d	Igf2r	E2f7			Lag3		Lrwd1	Erh					Fgl2
			Dnajc9	Ets1	Cdc6			E2f8		Nsd2	Myb					Atg7
			Sntb2	Usp36	Hist1h1c			Batf		Cenpl	Lsm2					Kif1b
			Eea1	Scml4	Mcm2			Sdf2l1		Def6	Larp7					Rcbtb2
			Grap	Kcnab2	Fxn			Ybx3		Bora	Ms4a4b					S100a10
			Zer1	Zfp36l2	Nudt4			Nrm		Cbx5	Xlr4b					Sh2d2a
			Camk2d	Itgal	Prim2			Hopx		Kcnab2	Prmt1					Fli1
			Gm17018	Stk26	Dut			Cdk2		Nudcd2	Prdx6					Pon2
			Rassf5	Gpatch4	Rfc3			Sytl3		Ccdc77	Imp4					Pdia4
			Rps12-ps3	Rapgef4	Slc43a3			Mrpl28		Rpa2	Hdac7					Rexo2
			Rtp4	Aak1	Wdhd1			Rad18		Atp10a	Las1l					Thy1
			Nsmaf	Chd3	Depdc1b			Ddx1		Fen1	Strap					Slain2
			Gimap4	Evl	Gata3			Alad		Cldnd1	Bccip					Fam117a
			Mical1	Itpr2	Nek2			Dpy30		Espl1	Mrps5					Tmem5
			Pglyrp1	Anxa6	Rnaseh2b			Cdk4		Tnfaip8l1	Notch1					Pstk
			Gimap7	Tle4	Mms22l			Cd96		Zfpm1	Kti12					Vamp4
			Sla	Adcy7	Cenpc1			Ube2t		Larp7	Bdp1					Vsir
			Ms4a6b	Plac8	Usp1			Ticrr		Asrgl1	Gtpbp4					Clock
			Tespa1	AB124611	Dck			Gstt2		Ssbp3	Snrpa1					Ppp1r9b
			2810001G20Rik	Rapgef6	Nrp1			Id3		Ccnf	Eif2s1					Rab27a
			Ifi208	Sorl1	Topbp1			Gar1		Mcm4	Taf1d					Dusp1
			Trbc1	Zdhhc20	Tedc1			Fancm		Ppil1	Nol11					Gstp1
			Cd84	Sla2	Fkbp5			Tpi1		Psmc1	Pknox1					Prdx6
			Yipf3	Trbc2	Ppil1			Fkbp2		Nqo2	Stip1					Galnt1
			Tbc1d10c	Grk6	Hist1h2af			Pms2		Acot7	Clpp					Mapk6
			Gimap1	Arid5a	Rcc1			Wee1		Tmem71	Zfp281					Sgf29
			Arhgap9	Pde3b	Aunip			Sh2d1a		Mcm3	Orai1					Sdccag8
			Larp1b	Acap1	Nt5c3b			A430005L14Rik		Fignl1	Gm12840					Atp2b4
			Lef1	Dph5	Pmf1			Idh3a		Dnmt1	Iars					Plp2
			Zdhhc18	Ube2h	Rhno1			Lsm2		Gen1	Rif1					Phf1
			Nucb1	Galnt10	Hist1h2ac			Cst7		Gng2	Tomm70a					Agpat4
			Lgals3bp	Add3	Rbl1			Bard1		Timp2	Mrps28					Jakmip1
			Rhof	Adgrg5	Cdca4			Pmf1		Klrc1	Ndfip1					Faah
			Ahnak	Rps12-ps3	Fancd2			Esco2		Eme1	Tufm					Ap3s1
			Fam53b	Dgka	Gtse1			Il18r1		Ndfip1	Cst7					Hcst
			Ebp	Macf1	Samd1			Hist1h1d		Sytl3	Lrpprc					Sept1
			Sept6	Gbp7	Cep57			Mthfd1		Nasp	Cd2					Dnajc3
			Tecpr1	Ddx60	Wee1			Zbtb32		Hist1h1b	Eif1a					Rcn2
			1110008P14Rik	Cd247	Nrgn			Suz12		Cd5	Rrp8					Iqgap2
			Rasa1	Mitd1	Siva1			Cenpp		Chaf1a	Fam208b					Abhd16a
			Borcs8	Klhdc1	Rangap1			Cops3		Pola1	Kcnq1ot1					Fnbp1
			Nsd2	Zdhhc18	Dctpp1			Knstrn		Nt5c3b	Tcerg1					Atp2a3
			Nt5c3b	Ly9	Cdt1			Timm8a1		Cpox	Riok2					Ccdc88c
			Nab2	Lfng	Traip			Carnmt1		Itgb3bp	Ptcd3					Anxa11
			Mrpl58	Gm4070	Impa2			Pbdc1		Nudt1	Snhg12					Acat1
			Itpkb	Dnah8	Mis18a			Nup43		Mindy3	Prkcq					Mdfic
			Xaf1	Ifi214	Syce2			Oxct1		Pcnt	Bcap29					Elk3
			Fyn	Txnip	Dtymk			Hist1h3c		Cenpn	Dcaf1					Prkx
			Nlk	Me2	Lmf2			Ccna2		Vps36	Nars					Sla2
			Ech1	Gata3	Pold3			Ncaph		Odf2	Ddx1					Rab19
			4930453N24Rik	Itgb2	Nasp			Bola3		Tmpo	Rbmxl1					Pde7a
			Nrip1	Pik3cd	Zfpm1			Hspbp1		Ttk	Thumpd1					Txnip
			Acot9	Kcnq1ot1	Chtf18			Impdh2		Rbbp8	Dctpp1					Tshz1
			Gatsl3	Tbc1d10c	Pgp			Pycrl		Rom1	Agpat5					Sigirr
			Bscl2	Slc12a7	Reep4			Ccdc167		Maf	Naa15					Gbp7
			Madd	Rasa3	Gpsm2			Psph		Myo1f	Impdh2					Prkd3
			Ifit1	Sla	Fzr1			Paqr4		Fkbp5	Yrdc					Ptpra
			Evl	Sema4d	Suv39h1			Smarcc1		Gcat	Twistnb					Tmem71
			Sash3	Ripor2	Rpa1			1700097N02Rik		Gpr171	Thyn1					Cyth4
			Ephx1	Rasgrp2	Pola2			Selenoh		Ybx3	BC005561					Cdc25b
			Saraf		Mbnl3			Haus1		Dctpp1	Uck2					Tbc1d10c
			Tdrp		Slc29a1			Nudt19		Cep19	Ctsw					Stim1
			Hif1a		Rad18			Ubr7		Capg	Cd8a					Top2b
			Itgb1bp1		Cenpn			Prelid3b		Ppp2r5d	Trmt1					Pkp3
			Sms		Cep295			Cdc25b		Snrnp25	Sfxn1					Arl6ip5
			Stk10		Trim59			Etaa1		Gtf2f1	Slc1a5					Hip1r
			Sptbn1		Dscc1			Eri1		Ubl4a	Naa25					Pfkp
			Dgkh		Troap			Tex30		Trpv2	Surf6					Gclc
			Gm10073		Hist2h3b			Hist1h2bj		Lmf2	Galnt6					Lncpint
			Tpgs1		Zbtb32			Alyref		Prpf38a	Eif4e					Glrx
			Usp3		Rpa3			Galk1		Lsm2	Selenoi					Pink1
			Nmrk1		Tceal9			Bzw2		Cenpq	Psmg2					Cd3d
			Tmem106b		Hpf1			Uchl5		Ssna1	Larp1					Akirin1
			Mindy2		Rnf26			Cd226		Tcf19	Nudt19					Rnf13
			Anxa6		Mphosph9			Erh		Idh3a	Trbc2					Galnt12
			Wdr6		Cmc2			Gars		Pkp4	Ranbp1					Ctsd
			Ube2c		Ptpn7			Dera		Cisd3	Glrx5					Atp8b4
			Abca2		E2f3			Sae1		Pih1d1	Usp50					Mogs
			Kdm5b		Ift27			Nop58		D16Ertd472e	Kcnn4					Ahcyl2
			Frmd8		Sass6			Hjurp		Dtymk	G3bp1					Nme2
			Gimap9		Dok2			Lyar		Tfdp1	Utp6					Gng2
			Adk		Hmgn2			Ssbp3		Med30	Utrn					Nlrc3
			Desi2		Fam92a			Fasn		Pbdc1	Ddx39					Sh2b1
			Hpcal1		Icos			Mrpl35		Kif18b	Rpp14					Ccnd2
			Tbxa2r		Atp10a			Nop56		Hpf1	Gramd1a					Arhgap25
			Xlr4a		Iqgap2			Snrpa1		Miip	Psme3					Sit1
			Gimap8		Pif1			Ptrh2		Bard1	Dtd1					Tspan14
			Trib2		Il2rb			Asf1a		Tuba1c	Pfdn2					Card19
			Pdha1		Ncaph2			Snrnp40		Endod1	9130401M01Rik					Socs1
			Zc3h12d		Fut7			Ap1s1		Tuba4a	Rae1					Klk8
			Satb1		Cxcr3			Capn3		Mcm6	Mrps6					Gpr65
			Trbc2		Phgdh			Lsm8		Kmt5a	Mrpl15					Ypel3
			Agpat3		Odf2			Cad		Vmp1	Fam136a					Atp1b3
			Plgrkt		Ccne2			Cnot9		Atp8b4	Rasgrp1					Impa1
			Rnf125		Acot7			Chst2		B4galt5	Exosc2					Eloa
			Igf2r		Pkmyt1			Ctsw		Suv39h1	Cox16					Ifi203
			Dedd2		E2f1			Hddc2		Tradd	Larp4					Lgals1
			Ifit3		Pdcd1			Prmt5		Mad2l1bp	Tmed5					Ncor1
			Ablim1		BC030867			Atic		Ubash3a	Klk8					Skap1
			Dnajc15		Nxt1			Suv39h1		Hist1h2bj	Trp53					Trp53i11
			Psph		Rdm1			Kcnab2		Pttg1	Lsm7					Gbp4
			Itgb7		Cd160			Lpxn		Nucb1	Gimap3					Hnrnpll
			Fars2		Ppih			Sntb2		Pigx	Rpl7l1					Tgfbr2
			Gpr68		Paxip1			Timp2		Desi1	Wdr3					Jtb
			Nbdy		Pcnt			Hprt		Themis	Desi2					Acot9
			Dnah8		Plp2			Ubash3a		Dgkz	Ubap2					Slc12a7
			Crbn		4930579G24Rik			Ssrp1		Cdc45	Adss					Nudt4
			Cd164		Oip5			Plp2		Odc1	Ahsa1					Cdk6
			Mindy3		Tmem97			Camk4		Kpna2						Hsp90b1
			Cd82		Camk4			Myg1		Haspin						Esyt2
			Grap2		Pold2			Tfam		Sae1						Exoc2
			Chd3		Slbp			Myb		Cmas						Gpr68
			Syne1		Stk39			Racgap1		Spata13						Dcaf15
			Ppp2r5c		Rbbp8			Pmm1		Tubb4b						Zdhhc18
			Vsir		Fkbp2			Itgal		Sephs1						Anxa6
			Tspan31		Dnajc9			Psmg2		Emc9						Ets1
			Phgdh		Nfyb			Gmps		Hist1h3c						Arl2bp
			Kbtbd11		Ipo5			Cdkn2aipnl		Faah						Snx2
			Arl2bp		Chek1			Gclm		Myef2						Cds2
			Hivep2		Metrn			Dgcr8		Rhno1						Emc10
			Sept1		Fancm			Memo1		Cdkn2aipnl						Tmem50a
			A630001G21Rik		Il18r1			Mrps11		Asxl1						Dctn1
			Qsox1		Pold1			Recql		Aaas						Ndfip2
			Jakmip1		Agfg2			Naa10		Commd1						Tprgl
			Hip1r		Zw10			Hmgxb4		Pik3cg						Smg6
			Myb		Cdkn2d			Snrnp25		Atxn1						Sdf2l1
			Dpp4		Klrc1			Kars		Mical1						1810058I24Rik
			Gm2682		Dnah8			Mrpl40		Nrm						Esyt1
			Chic2		Exo1			Atp10a		Pop4						Notch2
			Scml4		Dsn1			Timm50		Ifitm1
			Wls		Smarcc1			Nsmce2		Hip1r
			Lrp10		Psmc3ip			Ddx39		Cdc27
			Prr13		Tex30			Atp2a2		Pom121
			Eipr1		Lin9			Ubap2		Dnajc9
			Rasgrp1		Cdca7			Spc25		Esco2
			Selenop		Pds5b			Tmem126a		Mrps11
			Blmh		Ercc6l			Tdp2		Carnmt1
			Stat4		Sae1			Hmbs		Carhsp1
			Decr1		Tbc1d31			Gtf3a		Topbp1
			Desi1		Fcho1			Pkmyt1		Metrn
			Ncoa7		Cdk2			Tusc3		Fbxo5
			Stap1		Eri1			Tcerg1		Cd96
			Cmah		Cdca7l			Smc3		Nbeal2
			Sh2d3c		Lsm2			Rps12-ps3		Panx1
			Mrps16		Cdc25a			Ikzf2		Plec
			Hadha		Cenpi			Cd6		Sdf2l1
			Prkacb		Lag3			Pcnt		Nucks1
			Tnfaip8l2		Nup62			Rgcc		Vars
			Nek7		Naa40			Gm8186		Polr3k
			Lamtor4		Rad54b			Mthfd1l		Psph
			Atp2a3		Asrgl1			Hist1h1a		Prkag1
			Ppil3		Haus3			Ndc80		Tdg
			Itgb2		Rad21			Themis		Sike1
			Vps13a		Cdc25c			Desi1		Ehmt2
			Leprotl1		Tmpo			Egln1		Ikzf2
			Klhl6		Uchl5			Hist1h3a		Eea1
			Tmem173		Suz12			Psmg1		Rpa3
			Igbp1		Sephs1			Fut7		Lpxn
			Il27ra		Lin54			Gart		Nup107
			Ddt		Serpinb6a			Dis3		Itpa
			Capn1		Nsl1			Srsf4		Elovl1
			Pik3cd		Parpbp			Cenpa		Map2k3
			Tecr		Nfatc2ip			Cfap20		Brd9
			Cblb		Memo1			Etfb		Dpy30
			Vmp1		Pbdc1			Aimp2		Mpdu1
			Lbh		Ccsap			Ncaph2		Esyt1
			Tlr1		Hyls1			Actl6a		Cenps
			Prkd2		Casp8ap2			Ide		Ptpa
			Ets1		Ssbp3			Coq7		Nfyb
			Stim1		Carhsp1			Uck2		Tpi1
			Hk1		Kcnab2			Rpn1		Ube2a
			Lcmt1		Hat1			Mrpl41		Bak1
			Aamdc		Rfc2			Rnf168		Arhgap18
			Cnot6l		Zfp367			Dkc1		Ahnak
			Pglyrp2		Nup107			Pfdn1		Itgal
			Setx		Chek2			Mrpl27		Pcbd2
			Pde7a		Actn4			Cbx6		Timeless
			Dtx3		Gm19585			Pcbd2		Orc6
			Lax1		Tdp1			Dbf4		Hdgf
			Ppp1r16b		Anp32e			Atxn1		2310001H17Rik
			Hcst		Alyref			Trim27		Brip1
			Cir1		Kmt5a			Sass6		Gm17018
			Dus2		Brip1os			Zcchc17		Vbp1
			Gm16152		Srsf4			Tonsl		Blmh
			Fermt3		Exosc8			Rnps1		Ap1s1
			Cab39		Nde1			Get4		AI504432
			Il6st		Lbr			Hist1h2ae		Itgb1
			Rnasel		Cldnd1			Anapc5		Msl3
			Coro7		Myef2			Kcnn4		Oxsr1
			Hsd17b10		Nup205			Xrcc5		Hif1a
			Lipa		Cisd1			Eef1akmt1		Lrrc59
			Pbxip1		Asxl1			Atp8b4		Thoc6
			B4galt1		Cchcr1			Rcc1		Unc119b
			Gimap6		Ctla4			Nup205		Tbx21
			Htatip2		Hist1h2ai			Cldnd1		Fxn
			Sept9		Dcaf15			Rbbp8		Nsmce2
			Mrps23		Timm50			Pdlim1		Lsm3
			Cdkn2d		Gm42047			Nbeal2		Cd2bp2
			Snx4		Larp7			Uba2		Haus3
			Tet3		Itgb3bp			Rbbp7		2010111I01Rik
			Zmat5		Rfc1			Aifm1		Lsm5
			Trappc6a		Pole3			Hdac7		Trappc1
			Slc35b3		Nudt1			Nkg7		Crtam
			Bin2		Gins4			Rangap1		Fopnl
			Cenpa		Cd28			Neil3		Rmi2
			Rabepk		Ikzf2			Ankrd26		Fam92a
			Crot		4930503L19Rik			Jpt2		Ebp
			Ikzf3		Hmgxb4			Mrps22		Etfb
			Rps6ka1		Cbfb			Snrpa		Ube2s
			Tusc3		Ccdc25			Cenpe		Idh3g
			Erich1		Cisd3			Erg28		Nup50
			Uqcc3		Atxn1			Cdca5		Rora
			Spata6		Ubap2			Knl1		Naa10
			Hmgn5		Ccp110			Eif1ax		Fam111a
			Mlec		Paqr4			Diaph3		Gipc1
			March2		Anapc15			Esyt1		Mis18a
			Runx3		Nup50			Ripk3		Fam216a
			Esyt1		Gstp3			Bex3		Leo1
			Nxpe3		Idh3a			Pbk		Ccdc124
			Heg1		Gas2l3			Acp1		Gprin3
			Ybx3		Rbm15			Pole2		Ccdc167
			Cyth4		Nbeal2			Ctla2a		Dpysl2
			Tigd2		Dpysl2			Helb		Traip
			S100a13		Stard4			Blmh		Pdzd11
			Ccnd2		Ccdc167			Exosc3		Cnih4
			Zfp260		Tuba1c			Rilpl2		2810001G20Rik
			Psat1		Fam111a			Exosc7		Atp2a3
			Wdr26		Hist1h2bp			Cpox		Stk16
			Hdgfl3		Ubl4a			Tshz1		Dcps
			Clint1		Dgcr8			Scd2		Mrps23
			Bzw2		Rnf168			Cd5		Smco4
			Mob2		Cdkn2aipnl			Gm17018		Lyrm9
			Mitd1		2010111I01Rik			Sms		Spg7
			Kcnq1ot1		Myg1			Rars		Ak3
			Ypel3		Rnaseh2a			Arl6ip4		Usp1
			Tnfrsf4		Taf1			1110004E09Rik		Pkp3
			Dusp2		Sytl3			Agpat5		Zcchc17
			Paip2		Nudt5			Letm1		Memo1
			Sh2b1		Gna15			Dcps		Dtl
			Nbeal2		Nelfe			Ssbp4		Azin1
			Fkbp1a		Cep57l1			Ssna1		Chst2
			Aprt		Gzmb			Gata3		Coro7
			Ctla2a		Sh2d2a			Gde1		Cd6
			Mospd3		Rom1			Prps2		Alyref
			Was		Pdzd11			Kpnb1		Pcmt1
			Slc1a5		Mrpl27			Isyna1		Nup210
			Foxo1		Brd8			Tmpo		Mrps26
			Pdcd4		Smco4			Bckdk		Ggt1
			Mrpl9		S1pr4			2010111I01Rik		Mphosph9
			Slc28a2		Polq			Mbd4		Oxct1
			Selenoh		Mllt3			Ddx27		Ak6
			Srpk1		Tshz1			Mllt3		Thy1
			Scamp3		Sept11			Actn4		Mitd1
			Pfdn1		Selenoh			Polr2h		Ctsw
			Dhx58		Paics			Fundc2		Tmem126a
			Mettl26		Cep128			Nmral1		Myd88
			Orai2		Fanca			Prpf19		Gzma
			Srpk2		Spn			Hspa14		Gmfb
			H13		Hist1h2bg			Wdr12		Bola3
			Tnip1		Srgap2			Adk		Gins2
			Ten1		Ttc39b			Ncbp2		Rnpep
			Mrpl27		Tusc3			Xlr4b		Hist1h2ap
			Glmp		Zap70			Lsm3		Xlr4b
			B4galt5		Akip1			Tpx2		Isoc2b
			Slain1		Snrnp25			Adss		Ino80c
			Dcps		Cdk5rap2			Mrpl16		Dazap1
			Tmem65		Gins1			Dgkz		Nudt21
			Grina		A430005L14Rik			Cnpy2		Hist1h2ae
			Cast		Get4			Thyn1		Xpo1
			Heca		Haus1			Prc1		Snrpa
			Acaa2		D030056L22Rik			Prkcsh		Ints11
			Trim12c		Haus5			A630089N07Rik		Sms
			Pik3ip1		Fmr1			Baz1b		Pgrmc1
			Fcho1		Ctc1			Pgd		Fh1
			Dnmt3a		Ddx39			Spata13		Rpa1
			Cyth3		Uba2			Pa2g4		Dsn1
			Mrps6		Cd226			Brip1os		Fundc2
			Ap1s1		Ddx1			Prkca		Stard4
			Trim25		Ssna1			Kif11		Nubp1
			Cnpy2		Mthfd1l			H2afx		Glo1
			Rhoh		Vps36			P4hb		Nudt5
			Ripor2		Dpy30			2310001H17Rik		Hcfc1
			Susd3		Ybx3			Slc1a5		Dcaf13
			Gna15		Cntrob			Mrpl42		Hist1h1d
			Cetn2		Taf5			Msh3		Lcp2
			Oxct1		Pcbd2			Ubl4a		Rtca
			Srp72		Hcfc1			Cdc123		Nabp2
			Ddx60		Ndufaf2			Mtf2		Ddx1
			Pml		Hspa14			Acaa2		Qsox1
			Zcchc17		Tdp2			Nelfcd		Rars
			Eci2		Bckdk			Etfa		Pstpip1
			Eef1akmt1		Mis12			Slc7a1		Mzt1
			Qars		Hprt			Klk8		Mcm2
			Ptms		Meaf6			Dpysl2		Tmem154
			Pycard		Nelfcd			Dapl1		Pole3
			Mrps11		Trp53i13			Naa50		Alad
			E2f2		0610010K14Rik			Aurkb		Cdk19
			Mrpl4		Ccdc18			Gnpda1		Golm1
			Prkcsh		Nmral1			Ndufa9		Dph3
			Smap1		Pole2			Ttc39b		Ndufa9
			Etfb		Xpo1			Maz		Lcmt1
			Hcls1		Gstt2			Mis18a		Anxa2
			Ifi203		Nup37			Mrpl21		Hikeshi
			Ndufs8		Cops3			Hist1h1e		Rabepk
			Odc1		Prelid3b			Xcl1		Atg101
			Ccs		Sacs			Cdk2ap1		Unc13d
			Limk2		Tubgcp2			Isy1		Mrpl51
			Rmnd5a		Faah			Tmem238		Polr2d
			Asap1		Rif1			Azin1		Gtf3a
			Nfatc3		Ctdspl2			Usp50		Sla2
			Galk2		Ulbp1			Lage3		Pglyrp1
			Arhgap4		Bex3			Me2		Lyrm2
			Nup210		Skp2			Trip13		Snrpa1
			L3mbtl3		Atp8b4			Aaas		Tnfsf10
			Fbxl8		Zranb3			Crtam		Ppp1r35
			Esyt2		Helb			Dna2		Cd247
			Mettl23		Itpa			Larp1b		Terf1
			4932438A13Rik		Sdf2l1			Mtx2		Pds5b
			Ptprcap		Mtfr2			Pabpc4		Prkcq
			Atp2b4		Psph			Faah		Gm14005
			Gm26551		Hist1h3g			Mtch2		Gle1
			Neurl3		Sh2d1a			Sacs		Actn4
			Mbp		Ncbp1			Kdelr2		Rbmx
			Cln3		Cse1l			1500009L16Rik		Rbmx2
			Sh3glb2		Ccdc69			Hook1		Gm8186
			Gatad2a		Cfap20			Desi2		Mrps22
			Ak3		Lrwd1			Lcmt1		Chaf1b
			Ranbp9		Eea1			Msl3		Smc1a
			Fbxo33		Hist2h4			Stk26		Xlr4a
			Dap3		Ap1s1			Vps36		Atp2a2
			Lrwd1		Umps			Zbtb8os		Rbm43
			Cldnd1		Coq7			Abhd8		Cyb561d2
			Hsd11b1		Pdlim1			Ncbp1		Pdia4
			Rgs3		Cdc123			Slc35g1		Snx4
			Ubac2		Rbmx2			Gng2		Rfwd3
			Ccni		Smc3			Dlgap5		Txnrd1
			Glb1		Azin1			Tox		Sh2b1
			Asxl1		Mad1l1			Rpp30		Gm28875
			Ebpl		Sfxn1			Lyrm9		Mms22l
			Psen2		Oxct1			Rbm10		Sept11
			Eif4g3		Alad			Dap3		Slc43a3
			Cd48		Hnrnpll			Parp2		Cdca7
			Max		Carnmt1			Fh1		Mad1l1
			Dhrs7		Cdc27			Tuba4a		Mlec
			Pold4		Cbx6			Exosc2		Uchl5
			Ifi209		Eif1ad			Cd8a		Rnaseh2c
			Ptpn11		Lsm8			Psip1		Nkg7
			Arhgap18		Maz			Rbm14		Dnah8
			Atp1b3		Gars			Sept11		Ttf2
			Msi2		Mrpl28			Vars		Ap1m1
			Ncf4		Gtf2f1			Dtd1		Bud31
			Ly9		Nt5dc2			Mpp6		Ppp2r5c
			Mndal		Commd1			Polr2f		Ormdl2
			Phf14		Dcps			Nup50		Zbtb8os
			Ift27		Cnot9			Thy1		Capn2
			Mgea5		Cep192			Atp2a3		Cbfb
			Glo1		Zgrf1			Itgb1bp1		Ncapd3
			Pdrg1		Tbx21			Tufm		Klhdc4
			Washc3		Toe1			Mmgt2		Wdr83
			Endod1		Nup85			Sgo1		Acot9
			Med12		Atp2b4			Carmil2		Grk6
			Pitpnc1		Slc25a40			Trmt6		Pdlim2
			Zc3hav1		Nsmce2			Poc1a		Exosc3
			Ssbp4		Cinp			Spn		Cdc7
			Fam3c		Cdk4			Strap		Skap1
			Tor2a		Mtbp			Zbtb1		Rab19
			Trim34a		Gclm			Glo1		Kin
			Fyb		Prkag1			Tmco1		Hprt
			Narf		Pradc1			Rtn3		Ndufv1
			Tbl1xr1		Kcnn4			Usp39		Hmgb2
			Vps54		Kdelr2			Mlec		Prpf18
			Phkg2		Baz1b			Rnf219		Prelid3b
			Ndufa8		Haus7			Spata24		Pdha1
			Pdlim1		Lpxn			Pop4		Cst7
			Eif2ak2		Cdan1			Ipo7		Zbtb1
			Rin3		Anapc5			Pcmt1		Acap1
			Col4a3bp		Cep83			Nelfe		Umps
			Svbp		Themis			Nucb1		Lrmp
			Ap2s1		Esyt1			Hdgfl3		Ttc1
			Hspa4l		Ssrp1			Mrpl13		Lxn
			Irf2bpl		Hmbs			Klrc1		Arl2bp
			Zyx		Rnf125			Anp32e		Sit1
			Lnpep		Mast2			Higd1a		Gimap9
			Sbf1		Msh2			AI504432		Aven
			Sar1b		Stag1			Eif3b		Htatip2
			Fam107b		Tuba4a			Unc119		Anapc5
			Emc9		Def6			Parp1		Pfdn6
			Trim30a		Dera			Trap1		Mfsd10
			Eif2b2		Nudcd2			Mrps12		Inpp1
			Stk17b		Cpox			Ciapin1		Cenpt
			Kif21b		Gpaa1			Cmc2		Hnrnpll
			Smim8		Mrpl40			Lin9		Pfdn1
			Ankmy2		Dgkh			Supt16		Itgb1bp1
			Cib1		Snrnp40			Cdc34		Sh2d3c
			Sdf2		Med14			Oxsr1		Ppa1
			Snapc5		Sla2			Pds5b		Pspc1
			S100a10		Hopx			Ppp1r7		Nol12
			Mpst		Plec			Taf1		Usp38
			Commd4		Ing1			Ubac1		Atad2
			Parp9		Il18rap			Pigf		Rcc1
			Smg6		C2cd5			Calu		0610010K14Rik
			Otud7b		Mpdu1			Gtf2f1		Rtn3
			Ubash3b		Letm1			Zbtb45		Ndufs8
			Zfp386		Aaas			Smc1a		Ctla2a
			Capza1		Gng2			Eed		Usp39
			Erbin		Tpi1			Agfg1		Ssr2
			Ddx52		Batf			Prps1		Adk
			Adss		Panx1			Rbl1		Ubald2
			Susd6		Ctla2a			Ccnh		Tcof1
			Dut		Ints11			Mrpl18		Parp2
			Tmem192		Saal1			Tubgcp2		Fbxo33
			Nfkbil1		Rtn3			Tfrc		Sntb2
			Skp1a		Tubb4b			Atm		Slamf6
			Ogt		Hist1h3d			Mrps9		Taf12
			Lgals1		Lcmt1			Smc5		Hp1bp3
			H2afv		Emc9			Ndufv1		Hk1
			Xpo6		Pcmt1			Aven		Blm
			Fmnl1		Mrpl49			Rnpep		Hspa4l
			Idh3b		Exosc3			Magoh		Frmd8
			Zbp1		Cenpu			Brix1		Gale
			Ppp3cc		Lsm3			Polr3k		Ech1
			Arl6ip5		Larp1b			Spcs3		Cep250
			Ifi27		Nrf1			Haus7		Hirip3
			Pitpnm1		Blmh			Gm45716		E2f4
			1600014C10Rik		Mfsd10			Mical1		Cnpy2
			Parp14		Pdik1l			Tbx21		Pdlim1
			Rpp25l		Tinf2			Mettl26		Uxt
			Dcaf12		Pank2			Fdx1		Rnps1
			Aim2		Mical1			Ctla4		Sptbn1
			Rnf114		Msl3			Meaf6		Erh
			Arhgap15		Ifitm1			Fcho1		Cox20
			1300002E11Rik		Myo1f			Tsfm		Mrpl28
			Tmem160		Terf1			Pgam1		Adprh
			Slc38a1		Rbbp7			Naa20		Prkcsh
			Ndufs2		Hdgfl2			Agpat3		Ccdc25
			Ldlrap1		Atp2a3			Rab37		Mtch1
			Slc43a2		Tube1			Thoc3		Mrpl57
			Sell		Eed			Lin54		Siva1
			Crlf2		Coro1c			Khsrp		Msrb1
			Glrx5		Sephs2			Stip1		Tor2a
			Ttc33		Ppp1r7			Sf3a3		Sc5d
			Lfng		Ndufv1			Txnrd1		Naa20
			Atp6v1d		Brd9			Pin1		Ncbp1
			Acp1		Smc5			Ube2c		Maz
			Kxd1		Smc1a			Xrcc6		Xdh
			Phtf1		Elof1			Skap1		Hras
			Cox20		Ift80			Slc25a39		Qars
			Galnt6		Ilf2			Asrgl1		Lyar
			Ctsd		Usp39			Ipo9		Srsf1
			Ostc		Cep97			Srm		Nup93
			AL590144.2		Vars			Txnl4a		Srrt
			Stx6		Pdk3			Mid1ip1		Ttc39c
			Ccdc47		Khsrp			Cep250		Lgals9
			Rtn3		Rprd1b			Tmem192		Srp19
			Mki67		Sntb2			Adsl		Adss
			Ift20		Taf6			Def6		Cep57
			Rab1b		Atf1			Donson		Rpp21
			Slfn8		Atl2			Ube2a		Get4
			Naa20		Stt3b			Gatad2a		Vma21
			Nudt21		Pmm1			Lsm6		Brd8
			Mad2l1bp		Med30			Pradc1		Ddx52
			Phf20l1		Atp2a2			Npm3		Phf11c
			Glrx2		Ccng2			Ebp		Chtop
			Ctdsp2		Pop4			Hnrnpll		Cdkn2c
			Mdp1		Gtf3a			Smn1		Anxa11
			Ola1		Naa10			Gemin2		Tiprl
			Cnp		Aven			Agfg2		Cntrl
			Mettl6		Msh6			Thoc7		Cinp
			Slc12a7		Gins3			Cenpq		Ptpn22
			Supt20		Prkch			Cmss1		Ccdc69
			Zfp654		Mrps11			Wiz		Nipsnap1
			Sidt2		Ctsw			Idh3g		Pigt
			Elk4		Fanci			Nudt21		Magoh
			Wipf1		Pih1d1			Nup210		Ltn1
			Stk26		Notch1			Eif3l		Prim2
			Senp7		Bub3			Abcb1b		Add1
			Ufc1		Tnfaip8l1			Bud31		Rfc3
			Gtf3a		Hip1r			Mrps18c		Cdkn2d
			Helz		Tssc4			Arl2bp		Agpat3
			Top2a		Mrpl35			Nol12		Il2ra
			Grk6		Slf1			Hdac1		Ostc
			Mrps36		Erg28			Senp1		Polr2m
			Cyb5r4		Ube2s			Nolc1		Lat
			Tcp11l2		Sit1			Commd1		Map4k2
			Pts		Me2			Haspin		Heg1
			Cds2		Ppp2r2d			Ints11		Snrnp40
			Rbck1		Htatsf1			Aak1		Ift46
			Cers4		Ipo9			Magohb		Unc119
			St6gal1		Mrpl51			Xndc1		Cdt1
			Trip12		Syne3			2810004N23Rik		Cyb5b
			Gm26740		Cd96			Tesc		Nelfcd
			Bin1		Pds5a			Ppie		Coq7
			Cd53		Oas3			Nup85		Vrk1
			Sars		Smarcc2			Mrto4		Magohb
			Lamtor5		Cd5			Wdr61		Etfa
			Mrpl35		Snrpa1			Hk1		Ilf2
			Thap3		Cstf2			Phf5a		Mtmr14
			Inpp5k		Ak6			Gspt1		Ccsap
			Oxa1l		Zcchc17			Trim37		Cnih1
			D16Ertd472e		Spata13			Cchcr1		Cd2
			Tes		Pms2			Cpsf2		Glb1
			Sirt2		Trim28			Pdk3		Ssrp1
			Stambpl1		Rbmxl1			Phtf1		Gars
			Jak3		Nudt21			Txlna		Traf3ip2
			Oxsr1		Rasgrp2			Srsf1		2410004B18Rik
			Churc1		Nup155			Mrpl58		Pole
			Gde1		Cdc34			Cd8b1		Fam107b
			Trim56		Csrp1			Iqgap2		Dcaf15
			Fam162a		Adk			Cenpx		Zcchc8
			Reep5		Gm8186			Gm47283		Flnb
			Gigyf2		Pknox1			Ptbp1		Ar
			Akna		Mlec			Mrpl4		Tpst2
			Tsc22d4		2610524H06Rik			Cbfb		Cisd1
			Mat2b		Etaa1			Lsm5		Creld2
			Cmas		Coro7			Dazap1		Lamtor3
			4833420G17Rik		Carmil2			Tcof1		Abca2
			Phf11b		Nedd1			Nhp2		Rcbtb2
			Cd9		Aak1			Cd247		Jak3
			Ddx47		Cenpj			Ndufb6		Tshz1
			Upf3b		Ube2a			Znhit3		Aifm1
			Snrpb2		Erh			Uchl3		Letm1
			Os9		Creld2			Nubp1		Runx2
			Ifnar1		Uck2			Atp13a3		Sart1
			Wdr12		Lyar			Mrps23		Sfxn1
			Slc9a3r1		Ints7			Golt1b		Shkbp1
			Stmn1		Cenpq			Rpf2		Haus1
			Adam10		Casp3			Izumo1r		Pym1
			Lsm14a		Nup210			Hars		Rab37
			Map4k4		Bola3			Unc119b		Uba1
			Yipf1		Trappc1			Ppp5c		Capn1
			Fam111a		Itgal			Cc2d1b		Pdap1
			Gm9844		Ankrd54			Rexo2		Impad1
			Tsr3		Psip1			Ctdspl2		Eif4e
			Usp25		Rbmx			Glrx5		Impdh2
			Spcs1		Actl6a			Mtap		Cpt1a
			Cdk17		Tmem109			Gps1		Taf5
			Idh3g		Ccdc82			Sart3		Ipo5
			Rnf213		Nsmce4a			Csrp1		Cd48
			Gm12840		Map2k3			B4galt5		Tcerg1
			Mrps9		Gm17092			Sipa1		Ncbp2
			Fam168a		Oxsr1			Hdgfl2		Rasa3
			Trabd		Ripk3			Hras		H2afv
			Mrpl32		Tbc1d10b			Ranbp1		Mettl6
			Mpp1		Cep70			Xlr4a		Supt16
			Ube2r2		Cxcr6			Lat		Me2
			Pigs		Dgkz			Zmat5		Arhgap9
			Kmt2b		Gmds			Prmt1		Flii
			Pop5		Fgf13			Mphosph6		Paics
			Uba1		Srrt			Mrpl12		Rae1
			Cyb5a		Faf1			Ptpn22		Cd8b1
			Zbtb8os		Haus6			Htatsf1		Ilk
			Cd2bp2		Taf12			Hikeshi		Rnaseh2a
			Rps6ka3		Tonsl			Pfas		Snrpc
			Lpcat3		Nucb1			Kif20b		Dnajb11
			Zdhhc20		Sms			Ndufab1		Mta2
			Chtop		Mylpf			Npat		Tstd3
			Gin1		Ppp1r35			Pole4		Elof1
			Faap20		Zcchc8			Mrpl51		Dpm2
			Ggct		Tcerg1			Vma21		Comt
			Ergic3		Parp2			Cep83		Prkch
			Tmem50a		Spg7			Cnih1		Ss18
			Srp19		Egln1			Nudcd2		Anapc1
			Paics		Serp2			Snrpd1		Psmd13
			Top2b		Kpnb1			Ulbp1		Rbbp7
			Plekhb2		Supt16			Taf12		Cmpk1
			Grk2		Usp37			Timm17b		Nek7
			Ppp1cc		Ahnak			Fkbp4		Eif1ax
			Mier1		Leo1			Bud23		Xlr4c
			Phf8		Sh3glb2			Pds5a		Acp1
			Ap3b1		Rbm14			Cbx1		Txnl4a
			Ccndbp1		P4hb			Thop1		Dbi
			Serhl		Rnps1			Rcl1		Trac
					Runx2			Ccdc82		Cdc34
					Pkp4			Mb21d1		Hspa14
					Stk10			Stn1		Lsm6
					Gm28875			Eif1ad		Timm22
					Cnih4			Psmd14		Hmbs
					Aip			Elof1		Cep97
					Mum1			Ptpa		Map4k1
					Ssbp4			Capg		Fam162a
					Cd247			Ndufs8		Spsb3
					Gemin2			Slc35b2		Dap
					Cnot6			Xpo1		Mrpl58
					Mrps12			Ccdc69		Tspan31
					Srsf1			Nip7		C1d
					Recql			Abce1		Rfxap
					Sun1			Ssr2		Smarcc1
					Kin			Brcc3		Notch1
					Anapc1			Nfyb		Ykt6
					Zfp414			Polr1c		Ngdn
					B4galt5			Dcaf15		Arl6ip4
					Ndufa9			Pithd1		Cnot6
					Ebp			Sf3a1		Nfyc
					Zbtb8os			Ehd3		Capn3
					Hikeshi			Eif2b1		Tnfrsf18
					Prkcsh			Mrps26		Abcf1
					Cbx1			Cops6		Slc25a24
					Prkca			Mrpl49		Hdac1
					Mrps26			Mrps25		Chsy1
					Nup93			Eprs		Lgals3bp
					Fh1			Endog		Mrpl22
					Xrcc1			Naa40		Lsm8
					Ubash3a			Tnfsf8		Cd82
					Timp2			Denr		Mpst
					Ccdc77			Immt		Cd9
					Tfam			Med9		Mrpl40
					Nup133			Lrwd1		Polr2c
					Hmces			Nusap1		Tceal9
					Capg			Hist2h2ac		Lrp10
					Nubp1			Ebna1bp2		Sar1b
					Prps1			Cnot6		Ptbp1
					Ciapin1			Cse1l		Rfk
					Nkg7			Tars		Mospd3
					Ptbp1			Tmem109		Yipf3
					Nucks1			Arhgap11a		Traf7
					Naa16			Hdgf		Nup205
					Klhdc4			Mfsd10		Mrpl10
					Pglyrp1			Pdap1		Tmco1
					Arl6ip6			Eif4a3		Magt1
					Isy1			Rnaseh2c		Gm8369
					Ubr7			Dnajb11		Srgap2
					Alms1			Taf6		Aak1
					Ndc1			Rnf125		Cby1
					Slc1a5			Pop5		Smn1
					Tradd			Nup93		Bzw2
					Armt1			Rpp21		Rab35
					Fam162a			Acot9		Ndufaf3
					Ide			Eif2s1		Alg5
					Polr3k			Naa16		Strap
					Mre11a			Ruvbl2		Pcf11
					Ppa1			Mospd3		Akirin2
					Hif1a			Gm9844		Riox2
					Nlrc3			Mrps5		Nubp2
					Usp5			Mrps36		Dgkh
					Eif4a3			Rdx		Rwdd4a
					Endod1			Kif2a		Mapk6
					Mrpl18			Lbr		Copb1
					Ubald2			Sgf29		Med8
					Nfatc1			Ppic		Rpn1
					Asf1a			Cdca4		B9d2
					Rnaseh2c			Acat1		Mrpl16
					Ptpa			Apex1		Npm3
					Ggt1			Mrps7		Eef1akmt1
					Gzma			Mrpl46		Haus7
					Kif2a			Blvra		Aggf1
					Tpst2			Pank2		Tusc3
					Iws1			Ehd4		Acot8
					Etfb			Mad2l2		Mocs2
					Mtch1			Mcmbp		Pgp
					Rilpl2			Lsm11		Ppp1r8
					Pin1			Fmc1		Cyb5r4
					Naa50			Lrmp		Cox19
					Impdh2			Ten1		Gpaa1
					Nop9			Ttf2		Syce2
					Adamts10			Rprd1b		Rgcc
					Gcat			Sap30l		Fbxl8
					Map4k2			Ddx19a		Brix1
					Cep250			Mrps18a		Mrps36
					Tmco1			Tyw1		Timm17b
					Polr2c			2310033P09Rik		Slc1a5
					Hdgf			Ak6		Spcs3
					Hspa4l			Hip1r		Ruvbl2
					Blvra			Hadh		Tbc1d7
					Fundc2			Smpd4		Trp53i13
					Map4k1			Eftud2		Sass6
					Acp1			Lta4h		Cd8a
					Tox			Casp2		Sdhb
					Eri2			Pspc1		Sept9
					Gm17018			Psme3		Ube2j2
					Slfn9			Txnl1		Smim15
					Heg1			Mrpl15		Uba2
					Ndfip1			Sh3glb2		Psmd6
					Ppwd1			Timm17a		Mrpl35
					Dnajb11			Gimap5		Ppil3
					B4galt1			Bdh1		Ddx47
					Ctps			Orc2		Mrpl39
					Tmem238			Prkch		Sdr39u1
					Emsy			Stoml2		Anxa6
					Rnpep			Nfatc1		Pcna
					Thy1			Mrps15		Mrpl46
					Spata24			Eif3j1		Ccar1
					Hras			Klhdc4		Hdac3
					Pfkp			Prkdc		Cops3
					Tfdp2			Pelp1		Fmnl1
					Fam76b			Lgals9		Rad18
					Smc4			Bora		Tars
					Cenpt			Psmd13		Eri1
					Ptrh2			Psmd1		Ccnh
					Cdk19			Gtf2h5		Plrg1
					Wiz			Hspa9		Gimap5
					Jpt2			Noc2l		Mrps12
					Pdia4			Casp3		Stk26
					Rad50			Timm8b		Prkca
					Ilk			Mta1		Thoc7
					Elf4			Mrps6		Mthfd1l
					Cep135			Ndufa12		Ttll12
					Hdac7			Ppil3		Rps6ka1
					Gabpb2			Mrps17		Cmss1
					Anapc7			Pygb		Polr2j
					Lage3			Trac		Eny2
					Akt1			Rab27a		Pdk3
					Cd2bp2			Ifi27		Taf2
					Cmas			Srsf7		Nfatc1
					Mrpl57			Dnajc2		Osbpl5
					Thoc3			Tlk1		Ptgr2
					Lsm5			Chchd10		Psmd14
					Arl6ip4			Lonp1		Bin2
					Nup35			Ndfip1		Cmtm7
					Apoo			Rabepk		Sf3a1
					Cnot11			Dbi		Nfatc2
					Rpn1			Hist1h2ab		Urod
					Cyb5b			Tnfrsf18		Cnot11
					Pigf			Fdxr		Dck
					Stim1			Slamf6		Kars
					Agfg1			Snapc5		Lin37
					Dna2			Drg1		Atad5
					Polr2b			Rabggtb		Akt2
					Lsm11			Pgrmc2		Ugcg
					Gmps			Ccdc124		Aim2
					Senp1			Pld3		Cdc123
					Zbtb45			Spout1		Atp13a3
					Mrpl13			Pgrmc1		Itgb7
					Id3			Tial1		Gcnt1
					Magoh			Nsun2		Eif3l
					Sgf29			Gpaa1		Gtf2h5
					Eml3			Rsl1d1		Dcun1d5
					Cenpo			Haus6		Flna
					Mbd4			Gnptg		Rbm28
					Slc7a1			Ndufa10		Mrpl18
					Ncbp2			Abcf2		Hars
					Spsb3			Zranb2		Cep70
					Nrn1			Tmem97		Immt
					Pspc1			Tex9		Akt1
					Pigx			Cib1		Elf4
					Papd7			Nubp2		Thoc3
					Ppat			Ruvbl1		Tmem192
					Desi1			Ptpn11		Cs
					Fam216a			Ctnnbl1		Gpr68
					Prpf19			Mtch1		Trabd
					Calu			Lxn		Rpn2
					Alg8			Cd2		Asf1a
					Eftud2			Psmc1		Impa1
					Txlna			Pfkp		Ap3s1
					Med9			Wdr75		Gnptg
					Psmc1			Hdac3		Rasgrp2
					Psmg2			Impa1		Gclm
					Oard1			Polr2i		Brca2
					Rora			Nans		1110008P14Rik
					Rtel1			Psmd6		Ttc32
					Retreg2			Bicdl1		Pgam1
					Kctd9			Cox20		Vrk3
					Mrpl42			Lman1		Pdia6
					Nup43			Saal1		Grap
					Mrpl58			Polr2c		A430005L14Rik
					Prkcq			Ndufs3		Blvra
					Prpf38a			Tomm40		Cd99l2
					Psmd13			Pdha1		Lsm1
					Cdk2ap1			Pde3b		Zc3h4
					Stk26			Coro1c		Sh3glb2
					Mrpl41			Mrpl22		Nmb
					Akirin2			Ash2l		Sec13
					Tmem192			Anxa6		Timm50
					Mta2			Brd9		Asnsd1
					Grk6			Mrpl55		Gpr108
					Pfdn6			Vdac1		Rfc2
					Npat			Mphosph8		Ehd3
					Aifm1			C1d		Isy1
					Pa2g4			Med14		Banf1
					AI504432			Got2		Ints1
					Mocs2			Psmc2		Pcnp
					Lrrc59			Hdac2		Ifi27
					Prpf4			Ftsj3		Icam2
					Nemp1			Gpr55		Pkmyt1
					Mta1			Pitpnb		Mlx
					Xlr4b			Toe1		Gpr55
					Skap1			Lsm7		Babam1
					Tlk1			Eif2a		Selenos
					Rps12-ps3			Ttll12		Ptrhd1
					Sin3a			Trim28		Shmt2
					D16Ertd472e			Nbn		Dap3
					Tmem209			Smarcb1		Gde1
					Odc1			Grpel1		Yipf4
					Mrps18c			Rad50		P4hb
					Sike1			Acads		Tfam
					Jade1			Eif2ak2		Sephs2
					Ap1m1			Pfdn6		Ssr3
					Ptpn11			Rpn2		Tmed5
					Mindy3			Dynll2		Rab27a
					Abca2			Hsd17b10		Klhl6
					Gnptg			Vmp1		Eif2b2
					Xndc1			Tdg		Timm8b
					Pitpnb			Pigx		Dld
					Cntrl			Mta2		Med4
					Babam1			Ola1		Nmral1
					Emc7			Mrpl1		Zfp330
					Snrpd1			Prkcq		Ankrd40
					Etfa			Eny2		Hmgcr
					Ddx19a			Fam216a		Abcb1b
					Itgb1			Ilf2		Bcl11b
					Idh3g			Mrpl34		Mcrs1
					Hars			Wdyhv1		Sf3a3
					Vmp1			Smim11		Micu2
					Cpsf2			Smc6		Nipal3
					Atg4d			Nup37		Surf4
					Zc3h18			Ilk		Ube2t
					Shmt2			Fmr1		Wdr12
					Magohb			Smim8		Snf8
					Mtf2			Mitd1		Tufm
					Slamf6			Gramd1b		Bckdk
					Pstpip1			Gmds		Atg7
					Rab27a			Abcb9		Rnasel
					Dtnb			Cep162		Slc24a5
					Surf4			Emc7		Ino80e
					Eif1ax			Tnfsf10		Aip
					Exosc7			Glrx2		Cast
					Smg6			Nsmce4a		Hadha
					Pfdn1			Snrpb2		Ruvbl1
					Ncbp3			Cops5		Denr
					Cnot10			Haus5		Nptn
					Dpagt1			Nup107		Mgea5
					Lin37			Hist1h4d		Rpp30
					Lnpk			Cyb5b		Ddb1
					Hdgfl3			Aprt		Sars
					Gatad2a			Bcap29		Mrps18c
					C2cd3			Dhx9		Eipr1
					Dpp9			Rwdd4a		Psmb7
					Adprh			Hnrnpab		Psmg2
					Eef1akmt1			Prpf31		Hist1h1e
					Dazap1			Ubxn8		Mrpl42
					Jak3			Phb		Gmds
					Sart3			Hadha		Ssbp4
					Cenpx			Dars		Cse1l
					Sf3b4			Zc3h18		Gins4
					Nqo2			Tfdp2		Uck2
					Srbd1			Comt		Ccne1
					Usp50			Wdr5		Sept6
					Lxn			Sumo3		Recql
					Ppp5c			Gm10073		Arl1
					Utp23			Ubtf		Isyna1
					Nfyc			Bop1		Slu7
					Qars			Psmd12		Hnrnpul1
					Drg1			Dcun1d5		Wdr76
					Golm1			Uba1		Rbm38
					Smc6			Emb		Usp50
					Sart1			Ncbp3		Agfg1
					Rab37			9130401M01Rik		Actl6a
					Mospd3			Plec		Vps29
					Mcph1			Hif1a		Dapl1
					Cnpy2			Srrt		Ppp2r1a
					Mrps23			Kin		Tmem120a
					Adss			Polr2j		Psmd12
					1110008P14Rik			Ppid		Nsmce4a
					Sptbn1			U2af2		Milr1
					Sp1			Hmces		Sirt7
					Smarca4			Rae1		Ano10
					Flnb			Copb2		Slc38a10
					Hnrnpr			Pglyrp1		Ebna1bp2
					Prpf18			Prpf38a		Mettl26
					Ppp2r5d			Hsd17b12		Raph1
					Tcof1			Mpv17l2		Rhof
					Nkap			Prkag1		Pfkp
					Eif4e			Ggct		Acly
					Atp13a3			Lrrc59		Fmr1
					Hnrnpul1			Cox18		Cenpx
					Ccdc124			Xlr4c		Rab1b
					Srsf7			Scamp3		Ints13
					Thoc6			Acsl5		Cwc15
					Donson			Rpp25l		Acads
					Sf3a2			Ccdc58		Golt1b
					Kat7			Mzt2		Terf2
					Eif3l			Dph3		Mta1
					Cnih1			Uqcc2		Hat1
					Pkp3			Ipcef1		Dpp3
					Exosc9			Tmem147		Phf11b
					Trpv2			Pdia6		Bex3
					Hdac1			Ppp1r8		Cops5
					Hmgb2			Rbm43		Lin9
					Gsk3a			Mrps30		Cbx1
					2310033P09Rik			Sdr39u1		Malsu1
					Tbl2			Psmd3		Mob2
					Derl2			Brd3		Fbxo22
					Tsix			Mak16		Elk3
					Cox20			Xpo7		Fgfr1op
					Ilf3			Atxn10		Psmd1
					Dda1			Ltn1		Acaa2
					Itgb1bp1			Etf1		Mgat2
					1700017B05Rik			Myo1f		Gpr89
					Sh2b1			Ccdc25		Srsf7
					Cst7			Surf4		Znhit1
					Pom121			Prpf4		Alg8
					Hddc2			Gpatch4		Casp3
					Mpp6			Srsf6		CAAA01118383.1
					Tsfm			Ptch1		Prrc2a
					Atm			Cndp2		D030056L22Rik
					Arap2			Ndufb2		Mtf2
					Cad			Tmem209		Med14
					Bzw2			Rrs1		Eif1ad
					Rbbp4			Mrpl45		Rab1a
					Aimp2			Mtx1		Riok1
					Serhl			Sar1b		Virma
					Pag1			Acd		Sra1
					Nfatc2			Rdm1		Suz12
					Fbxl14			Tmem165		Cebpzos
					Ing2			Mrpl2		Fdxr
					Ttll12			Nucks1		Cdk4
					Zwint			Farsb		Hltf
					Ehd3			Cdk6		Lman2
					Acot8			Dnlz		Gin1
					Mad2l1bp			Wdr43		Naa38
					Ruvbl2			Gprin3		Hacd3
					Usp14			Pgk1		Cmpk2
					Hk1			Skp1a		B4galt1
					Acap1			Sf3a2		Ms4a4b
					Slc24a5			Smarca5		Cab39
					Bclaf3			Ppm1g		Upf3a
					Rb1			Xpnpep1		Mrpl4
					Dot1l			Eea1		Lsm14a
					Fry			Gpr174		Arpc1a
					Mogs			Lars		1110004E09Rik
					Csrp2			Mecr		Psip1
					Eipr1			Cab39		Ppp1r7
					Sf3a3			Lmf2		1700123O20Rik
					Tpp2			Ndufa5		Lonp2
					Adam10			Itgb2		Bscl2
					Anapc2			Hcfc1		Sacm1l
					Alg6			Trim59		Smpd1
					Ipo7			Plrg1		Eif2ak2
					Ctcf			Rcc2		Ppid
					Stip1			Creld2		Metap2
					Gm9844			Pms1		Cd3e
					Mrps9			Sephs1		Mllt3
					Adgrl1			Samm50		Nop58
					Psmd1			Dbr1		Zbtb11
					Rcbtb2			Ak3		Sun2
					Cs			Skiv2l2		Rbm10
					Sema4d			Cetn3		Glrx5
					Abhd8			Sptssa		Eno1
					Rpp21			Asxl1		Znhit3
					Ppm1d			Lsm1		Crnkl1
					Nol12			Adh5		Mrps18a
					Map7d1			Il18rap		Sdhd
					Cyb561d2			Ech1		Gnai3
					Kras			Rrp15		Eif2ak1
					Kars			Sars		Mpp1
					Thoc7			Ppwd1		Lamtor4
					Ethe1			Ctc1		Snrpb2
					Ranbp9			Nmi		Nfatc2ip
					Lyrm9			Wdr18		Timm17a
					Ddb1			Uri1		Tmf1
					Hdac3			Tmem41b		Calm3
					Trim37			Exosc9		Pgd
					Dxo			Fam120a		Nt5e
					Dbi			Gemin6		Tes
					Tmem126a			Ahnak		Slc35b1
					Flna			1190007I07Rik		Eif4e2
					Rpia			Dnajc19		Nab2
					Anxa6			Pigt		Lcn4
					Anapc11			Jak3		Pld3
					Slain1			Acap1		Soat1
					B3gat3			Aldh9a1		Ptpn11
					Sclt1			Snhg6		Kpnb1
					Slc35b2			Cmas		Mrps30
					Itgb2			Babam1		Bdh1
					Plrg1			Sdhc		Ipcef1
					Terf2			Qars		Smc4
					Ykt6			Snf8		Cfap36
					Fopnl			Rev3l		Cep135
					Virma			Cd3e		Vdac1
					Mrps25			Bola1		Afg3l1
					Mtch2			Mrpl17		Smu1
					Sptssa			Hsph1		Nab1
					Fli1			Cpsf3		Sigirr
					Mrpl4			Gins3		Armt1
					Znhit3			Mrps28		Pop5
					Lat			Plcg1		Cpsf2
					Ss18			Rwdd1		Trim56
					Txnl1			Gcsh		Ndufs1
					Cers5			Ankrd10		Phf6
					Zcwpw1			Cep192		Ccdc47
					Stn1			Ddt		Dctn6
					Stag2			Slc25a40		Gabpb1
					Sipa1			Cuta		Prrc2b
					Ifrd1			Sla		Cyfip2
					Urod			Mre11a		Ssr1
					Agpat3			Lck		Cryl1
					Npm3			Hacd3		Sema4d
					Pcif1			Rbmx2		Hdac7
					Uba1			Arap2		Syt11
					Naa20			Ddb1		Kdelr2
					Snrpa			Eif4e		Cdc16
					Uhrf2			Polr2d		Bin1
					Faap24			Ssbp1		Dctn5
					Ar			Haus3		Cops4
					Nup214			Sla2		Srsf4
					Madd			Fgf13		Cdk2ap1
					Pmpca			Rbm28		Il17ra
					Tiprl			Mgat2		Dnajc2
					H2afv			Itk		Snrpd1
					Acot9			Banf1		Haus6
					Hadha			Ints1		Phf5a
					Lsm6			Lcp2		Emc7
					Arhgap4			Sssca1		Kras
					Nup160			Aars		Aimp2
					Lta4h			Akr1b3		Ifitm2
					Crkl			Ccnb1		Uqcrc1
					Pon2			Hist1h3e		Nras
					Trmt2b			Slc25a17		Armc1
					E2f4			Mogs		Mtch2
					Pigt			Fkbp3		Sh3kbp1
					Trap1			Ormdl1		Ndufb6
					Sp3			Sfr1		Psen1
					Mrps22			Vps29		Bag1
					Nsmce1			Cd82		Smap1
					Nr2c2			Cebpzos		Glipr2
					Timm8a1			Cs		Sash3
					Rgcc			Dusp19		Slfn1
					Osbpl5			Hdlbp		Vta1
					Psmd14			Acly		Hadh
					Akt2			Cdv3		Copb2
					Brcc3			Tsix		Slc39a9
					Cds2			Pih1d1		Entpd5
					Ppp1r8			Pot1a		Dcaf12
					Gprin3			Nme1		Mrpl41
					Hist1h2bc			D16Ertd472e		Smc3
					Ash2l			Cactin		Ing1
					Rpn2			Polr2k		Ndufa12
					Nubp2			Tpst2		Rab29
					Cc2d1b			Nfkbil1		Erg28
					Mthfd2			Stim1		Mrps9
					Golt1b			Lamtor4		Pgk1
					Sf3a1			Timm22		Polr2f
					Fkbp4			Mrpl36		Itgb2
					Tmx1			Heg1		Helb
					Cep85			Mum1		Tial1
					Apip			Kmt5a		Pqlc3
					Mpv17l2			Rfxap		Taf1
					Glo1			Mbd3		Crbn
					Nemp2			Akt1		Cep128
					Hnrnpab			Dtnbp1		Pin1
					Ltn1			Rbbp4		Lnpk
					Rpp25l			Acot13		Ppp2cb
					Polr2f			Sec13		Eif2b1
					Higd1a			D030056L22Rik		Ndufaf2
					Cd8a			Tmem29		Hccs
					Cd8b1			Mri1		Tbpl1
					Parp1			0610010K14Rik		Gatsl3
					Klk8			Ebpl		Commd2
					Slc20a1			Eif4g1		Trap1
					Fbxl8			Ctbp1		Anapc4
					Mad2l2			Inpp4b		Add3
					Mus81			Mrpl11		Ptrh2
					Mrpl16			Lamtor5		Mtpn
					Phf5a			Uxt		Txndc12
					Rpp30			Mmadhc		Zfp825
					Dap3			Lnpk		Mrpl20
					Dcaf1			Cox10		Ap1g2
					Cnep1r1			Ndufaf7		Tm9sf3
					Unc119b			Nmt2		Stk10
					Ndufs8			Otud4		Gtf2i
					Acsl5			Cnot10		Naa15
					Trim27			Frrs1		Polr2b
					Frmd8			Mrpl3		Nsmaf
					Pdap1			Nmrk1		Ppp2r2d
					Emc8			Atp6v0a2		Fam96a
					Tmem263			Trappc1		Serinc3
					Bcl2l12			Rhno1		Phf14
					Eny2			Limk2		Ap2s1
					Immt			Fam173b		Cul4b
					Capn2			Itgb1		Leprotl1
					Mtrf1l			Stag1		Sh3bgrl
					Nans			Vrk1		Mphosph6
					Fam207a			2210016F16Rik		Pfdn4
					Mzt1			Gadd45gip1		Cir1
					Gde1			Ankmy2		Fam120a
					Col4a3bp			Nudt4		Yeats4
					Entpd5			Urod		Mrpl1
					Cd6			Flna		Lgals1
					Cpsf4			Sdhd		Polr2a
					Preb			Psmg3		Scamp3
					Rab1b			Tmem256		Dgka
					Stk16			Kif22		Mtif2
					Lyrm2			Acat2		S100a13
					Itgb7			Rnf126		Smim8
					Stim2			Ostc		Surf1
					Vma21			Tsn		Tmem165
					Xrcc6			Gpr89		Utp3
					Timm17b			Sept6		Mbnl3
					Lcp2			Tecr		Slbp
					Ufd1			Fbxo7		Hdgfl2
					Fmc1			Pam16		Usp19
					Polr2j			Eif2b5		Twf2
					Gtf2h5			Exosc10		Emb
					1700037H04Rik			E2f4		Usp5
					Polr2i			1110008P14Rik		Cyc1
					Prpf3			Map4k2		Eif2a
					Fdx1			Mrpl48		Klk8
					Flii			1110004F10Rik		Faim
					Anxa2			Rab1b		Srp72
					Srp19			Nt5c3		Fam173a
					Dhx9			Nup188		Smarca4
					Cspp1			Zfp414		Cbx3
					Rbm10			Ddost		Dnajc19
					Wdr90			Dpp3		Dynlt1f
					Nabp2			Btbd1		Nrf1
					Rasa3			Smarcad1		Gm9844
					Phrf1			Ska2		Pafah1b2
					Uchl3			Suclg2		Akr1b3
					Mrps17			Nifk		Ncf4
					Topors			Zdhhc3		Abhd8
					Clk3			Rpf1		Mfap3
					Chtop			Pacsin1		Map7d1
					Mrps36			Med8		Tmem30a
					Pde3b			Endod1		Cab39l
					Ppp3cb			Pdcl3		Dda1
					Banf1			Ints10		Fam103a1
					Nop58			Pycr2		Eif2b5
					Mrpl39			Nup155		Sec63
					Ppm1g			Impdh1		Ddt
					Acadl			Med30		Oard1
					Ssr2			Zfp664		Cdk5rap2
					Pou2f1			Cd3g		Rnf166
					Frg1			Sf3b4		Pde12
					Cops6			Bag1		Crlf2
					Sar1b			Eif2b2		Dnttip1
					Otub1			Mindy3		Slc43a2
					Zfp91			Sephs2		Snrnp200
					Mrpl22			Stt3b		Fam204a
					Nop56			Pnp		Man2a1
					Nup188			Cops4		Ttf1
					Lgals9			Mettl9		Cd3g
					Abcf1			Bcl11b		U2af2
					Tmem71			Mars		Pon2
					Ddx27			Mphosph10		Reep5
					Mrpl21			Bcl2l12		Furin
					Cd48			Cenpb		Gcc2
					Cops5			Sh3kbp1		C1galt1
					Syncrip			Cd2bp2		Psmd9
					Dars2			Mrpl20		Exosc9
					Ranbp1			Tor2a		Tsr3
					Amdhd2			B4galt1		Sec22b
					Stub1			Tsen15		Nosip
					Prps2			Pmpcb		Gnpda1
					Add1			Tkt		Atp8b2
					Vrk1			Vps26b		Fam78a
					Limk2			Lyrm2		Akirin1
					Pdlim2			Emc2		Sec23ip
					Snai3			Metap2		Mzt2
					Stoml2			Eipr1		Naxe
					Slc35e1			Sap18		Psme3
					Zdhhc18			Hspd1		Dhx8
					Dus1l			Ppp2r2d		Sap30l
					Ehd4			Was		Mrpl2
					Wbp11			Chchd7		Rbmxl1
					Hspbp1			Emc8		Cers2
					Raph1			Rnf121		Mcm3ap
					Nacc1			Metap1		Adipor2
					Flot2			Tsr3		Trnt1
					Pgam1			Ilkap		Atp1b3
					Gon4l			Ptgr2		Ctbp1
					Polr2a			Eif2s3x		Rinl
					Acly			Mob2		Psmd2
					Wrn			Dcp2		Erich1
					Fdxr			Usp14		Btbd1
					Setx			U2af1		Rabif
					Txnrd1			Vdac3		Slc9a3r1
					Myb			Pfdn4		Baz1b
					Prpf31			Usp5		Ufc1
					Bag6			Gna15		Actr1a
					Mpst			Psmd2		Lamtor5
					Cd2			Syncrip		Tmem9b
					L3mbtl2			Cep57		Ndufa8
					Utp3			Chd1l		Gmpr2
					Map3k5			Fntb		Rbm14
					Gspt1			Lgals3bp		Akna
					Cactin			Chchd1		Bnip2
					Cklf			Api5		Srpk1
					Crybg3			Luc7l3		Ppp6r1
					Ppp2r5c			Zw10		Nip7
					Cdc16			Spsb3		Lck
					Cyfip2			Man1a2		Ppp3cb
					Mid1ip1			Polr2l		Fcf1
					Ptpn22			Chsy1		Atp1a1
					Mcmbp			Chchd4		4930503L19Rik
					Apex2			Map2k3		Eml3
					Scamp3			Ormdl2		Rpp25l
					4930453N24Rik			Zwint		Ten1
					Xpo7			Rbm15		Slirp
					Suds3			2310022A10Rik		Mrps17
					Numa1			Fkbp1a		Xpnpep1
					Cuta			Ndufa8		Samm50
					Mepce			Exosc5		Fam207a
					Fam120a			Psmb7		Ccar2
					Pym1			Ufc1		Tmem189
					Ubac1			Smarca4		Srbd1
					Bag1			Nap1l4		Rwdd1
					Lrmp			Osgep		Hddc2
					Tmem165			Polr2b		B3gat3
					Rabepk			Mcts1		1700037H04Rik
					Ubn1			Sart1		Oas3
					Prrc2b			Malsu1		Vps54
					Slc25a39			Ppp1r14b		Ube2m
					Ctbp1			Prdx3		4930453N24Rik
					Scd2			Fam207a		Ddost
					Lrp10			Pym1		Tagap
					Rfk			Pdrg1		Mdm2
					Isoc2b			Rpe		Col4a3bp
					Was			Ap1m1		Mycbp
					Gtf2b			Itpripl1		Dnajc15
					Unc13d			Cep97		Nol8
					Dbr1			Gimap4		Smarcb1
					Isyna1			Asnsd1		Polr2i
					Gtf2a2			Cfap36		Slc29a1
					Eif3b			Eif4e2		Limk2
					Btbd1			Pkp4		Cd27
					Ehmt2			Srpk1		Nfatc3
					Yeats4			Aco2		Xrcc5
					Atxn7l3			Trappc6a		Ilf3
					Lman2			Mthfd2		Stip1
					Xpnpep1			Fam173a		Tmem222
					Sp2			Mpdu1		Rin3
					Elovl1			Rpl36a-ps1		Echs1
					Strap			Naa15		Zdhhc18
					Lgals3bp			AU020206		Cstf3
					Ndufb6			Ms4a4b		Nol11
					Xdh			Slain1		Degs1
					Hip1			Adipor2		Ppp1cc
					Fam98b			Kras		Dohh
					Nmt2			Rsl24d1		B230307C23Rik
					Dnajc19			Bccip		Ppp5c
					Slc38a10			Cetn2		Sptssa
					Rps6kb1			Tm2d3		Tmem238
					Gemin6			Eno1		Clk3
					Sh3kbp1			Dhx15		Mydgf
					Mphosph8			Mis12		Eftud2
					Arf6			Cep57l1		Anapc16
					Cryl1			Stk10		Prkrip1
					Glrx5			Cd3eap		Ppp6c
					Alg5			Mrpl19		Synj2bp
					Tdg			S1pr4		Acadl
					Gnpda1			Bms1		Ly9
					Cox19			Mrpl32		Dusp19
					Cers4			Grhpr		Ankrd46
					Nudc			Sesn3		Tsfm
					Tbl1xr1			Nde1		Zfp322a
					Ino80e			Surf1		Sla
					2310001H17Rik			Nudc		Pqbp1
					Ganab			Ykt6		Uck1
					Tial1			Hnrnpr		Bicdl1
					Tyw1			Map4k1		Cops2
					Galnt1			B230307C23Rik		Mrpl44
					Bin2			Ctsd		Etaa1
					Arrb2			Tmem154		Prmt5
					Ddost			Ak2		Hdgfl3
					Cyc1			Frmd8		Tpm4
					Hsd17b12			Prpf40a		Sdhc
					Adipor2			Ap2s1		Hbs1l
					Rfxap			Glrx3		Cfap20
					Smpd4			Sdhb		Clpb
					Ppil3			Oser1		Vps52
					Dpy19l1			Ppp2r1a		Ergic2
					Snf8			Timm9		Stap1
					Impa1			Guk1		Mindy2
					Cab39			Ppm1d		Mmadhc
					Rdx			Srp19		Tmem173
					Rbm28			Wdr83os		Ap3b1
					Acaa2			Eml4		Chordc1
					Ogdh			Emc4		Zw10
					Itpripl1			Bcap31		Ppic
					Cmss1			Acadl		Nxt1
					Ero1l			Hmgb2		Anapc11
					Bscl2			Pim2		Zcrb1
					Dapl1			Sept1		Cdc42se1
					Depdc5			Utp18		Ift20
					Tnfrsf18			Isoc2b		Gon7
					Mgat2			Gtf2f2		Ddx46
					Dcaf7			Cox19		Slain1
					Uxt			Hira		1700017B05Rik
					Rap1gds1			Polr2m		Snapc5
					Anxa11			Ankrd39		Higd1a
					Ccar1			Smap1		1110012L19Rik
					Bud31			Oas3		Tnfrsf9
					Yif1b			Srp72		Pdcl3
					Abcb1b			Slc38a1		Trim25
					Pbrm1			Mrpl39		Tecr
					Eif4enif1			Synj2bp		Otud7b
					Bcl11b			Phax		Glrx2
					Smarcb1			Ppp2r5d		Vps53
					Lsm1			Adam10		Tex261
					Cebpg			Tmc6		Stoml2
					Hdlbp			Mad2l1bp		Syncrip
					Agpat5			Cbx3		Chfr
					Eif2d			Pop7		Prmt1
					Dek			Ing2		Slc25a40
					Htatip2			Imp4		Cep295
					Dnajc2			Mpst		Cops6
					Txnl4a			Ccdc88c		Tmc6
					Gtf3c2			Ddx46		Ufd1
					Mydgf			Larp4b		Derl2
					Rnf126			Adprh		Nans
					Txndc12			Trpv2		Ap4s1
					Haus8			Tpp2		Nelfb
					Nptn			Atf1		Cep83
					Atg101			Cyc1		Aurkaip1
					Ppp2cb			Dscr3		Dhrs7b
					Clpb			Cyp51		Dhrs7
					Magt1			Cnot11		Myg1
					Tnfsf10			Gnpat		Tpp2
					Ube2m			Ppp4r3a		Becn1
					Jakmip1			Thumpd3		Ccdc61
					Chsy1			Slf2		Tfg
					Prkdc			2610507B11Rik		Gtf2a2
					Ppp1cc			Usp10		G6pdx
					Prmt1			Psmc4		Zmat5
					Syt11			4930453N24Rik		Med10
					Ap1s2			Pdcd5		Yif1b
					Uba3			Srsf10		Lypla1
					Gpr171			Uqcrc1		Rpf2
					Smarca5			Dgkh		Gtf2b
					Psen1			Acaca		Tnfaip8l2
					Fam107b			Cstf2		Nmi
					Cbx3			Pstpip1		Ndufa10
					Sap30bp			Manf		Naa50
					Emb			Sptbn1		Pycr2
					Ints10			Mfng		Pabpc4
					Tor2a			Pitpnm2		2210016F16Rik
					Ubxn8			Rtca		Sap18
					Trac			Slc20a1		Gps1
					Rngtt			Mrps24		Ercc1
					Mrs2			Smc4		Gpatch11
					Cd82			Dennd2d		Fkbp1a
					Gpr55			Vps52		Ddit4
					Ifi27			Pdlim2		E2f3
					Cnot1			Rex1bd		Utp23
					Zdhhc16			Ppp1cc		Cep192
					Cmip			Man2a1		Golph3
					Mrpl15			Galnt1		Dpp9
					Sars			1700037H04Rik		Prr13
					Pgrmc1			Emd		Kif21b
					Psmd12			Slc35e1		Polr1c
					Hira			Pdzd11		Polr2k
					Mitd1			Srpr		Rnf168
					Upf3b			Gtf2a2		Glrx
					Ilkap			Trmt11		Cnot9
					Api5			Bag4		Zyx
					Creb1			Washc3		Fam76b
					Mapk6			Dld		Lta4h
					Rars			Nsg2		Aars
					Gimap9			Gimap7		Med12
					Nap1l4			Cd27		Clec2i
					Ndufa10			Trmt2a		Gimap4
					Upf1			Ivns1abp		Gimap8
					Timm8b			Ino80e		Anapc2
					Skiv2l2			Mrps18b		Wsb1
					Ranbp3			2510002D24Rik		Wrnip1
					Smu1			Psmc5		Mrpl21
					Emc3			Trp53i13		Thyn1
					Med4			Chchd3		Vps26b
					Cdc23			Tradd		Tmem109
					Cep152			Tmx1		Sept1
					Prpf8			Lsm14a		Ei24
					Crlf2			Mydgf		Cxxc1
					Paxx			Zbtb11		Trappc6a
					Srek1			C1qbp		Prelid1
					Mob2			Hist1h4h		Cdc23
					Plcg1			Psmc6		Dennd1c
					Prmt5			Taf3		Stt3b
					Map4			Tspan31		Zfp511
					1700020I14Rik			Ndufs6		Coa6
					Srsf10			Psmd5		Fermt3
					C1d			Pigs		Tmem256
					Nfatc3			Ss18		Ppa2
					Taf15			Tex261		Tspan32
					Cox18			Dnmt3a		Hcls1
					Mrpl12			Xpo4		Klrk1
					Zfp410			Bad		Zc3hc1
					Gmfb			Nfx1		Vps45
					Med8			C2cd3		Pa2g4
					Atp6v1c1			Ogdh		AU020206
					Tsn			Ndufaf4		Pycard
					Ddx52			Virma		Sumo3
					Rcbtb1			Abca2		Timm21
					Wrap53			Clcc1		Rab24
					Msh3			Adamts10		Ppwd1
					Ints9			Phf10		Rbm34
					Gps1			Dxo		Katna1
					Sec63			Cnih4		Dpagt1
					B9d2			Ints9		Tpd52l2
					Actr1a			Slc35a4		Xaf1
					Ormdl2			Ccdc127		Zmpste24
					Prrc2a			Zdhhc18		Cript
					Cmpk1			Hcls1		Sypl
					Snrpc			Mesd		Cul3
					Man2a1			Nvl		Cetn3
					0610009O20Rik			Eefsec		Ppp1r10
					Dtnbp1			Htatip2		Rassf5
					Ercc1			Nup54		Htatsf1
					Zcrb1			Znhit1		Tbc1d10c
					Fnbp4			Tomm5		Isg20
					Vbp1			Rpgrip1		Apeh
					Polr2d			Alkbh5		Mre11a
					Tufm			Tcp1		Bcas2
					Vdac1			Capn1		Mark2
					Phf20l1			Acyp1		Psmg1
					Pgk1			Qdpr		Rap2c
					Kpna3			Cct3		Armc10
					Tubgcp4			Rbfa		Ndufaf7
					Arl2bp			Zmpste24		Gsk3a
					Sdhb			Cep19		Eif2s1
					Gabpa			Gon7		Ergic3
					Phax			Atp1a1		Inpp4b
					Apaf1			Vegfb		Tmx1
					Dhx16			Clpp		Zfp622
					Zbtb1			Mrpl44		Pdcd6
					Ptch1			Eif2b4		Rnf20
					Wdyhv1			Tbc1d10c		Med25
					Nup153			Rinl		Prpsap1
					Bicd2			Dnajc3		Casp8ap2
					Sypl			Utp11		Ms4a6d
					Bicdl1			Tdp1		Cox18
					Sap30l			Cnnm3		Zc3hav1
					Xlr4a			Oard1		Mrpl13
					Tecr			Trp53		Capza1
					Otud7b			Exosc4		Fam3c
					Dock11			Ube2m		Trmt10a
					Sumo3			Fbl		Cad
					Gle1			Afg3l1		Ube2j1
					Fam173a			Tbrg4		Tuba1a
					Spcs3			Arpc1a		Ide
					Atic			Mybbp1a		Dync1li1
					Fxr2			Notch1		Emc8
					Sgk1			Pkp3		Mak16
					Slc36a3os			Anapc11		Skp1a
					Tm9sf2			Snrpc		Abcb7
					Mrpl46			Psmd7		Bub3
					Ssr1			Nol11		Pold1
					Sec13			Echs1		Smg6
					Lck			Dnajc15		Uqcc2
					Sdr39u1			Mrpl54		Mrps25
					Gadd45gip1			Panx1		Pmpca
					Mthfd1			Yaf2		Gspt1
					Tbc1d10c			Mrpl57		Manf
					Chd1l			Rhof		Cyth4
					Ccdc61			Mrps34		Erlec1
					U2af2			Gon4l		Adar
					Ttc32			Ylpm1		Bud23
					Sept6			Utp23		Ssbp1
					Taok2			Svbp		Fmc1
					Gimap5			Grk6		Sptan1
					Capn1			Minpp1		Tinf2
					Lsm14a			Hscb		Ctsd
					Vps52			Hgsnat		Ewsr1
					Psmd6			Commd2		Zfp326
					Vps29			Map7d1		Hnrnph1
					Gps2			Tmem208		Stim2
					Dgka			Trmt2b		Plcg1
					Aggf1			Fcf1		Utp11
					Cenpb			Fancl		Anapc7
					Galk1			Itgae		Rasal3
					Dhrs4			Rad21		Hnrnpr
					Traf7			Cops2		Rprd1b
					Ech1			Ttc1		Cap1
					Maf			Acadvl		Tecpr1
					Sp3os			Med29		Eef1akmt2
					Nsmaf			Spg7		Zbtb45
					Mettl26			Smarcc2		Psen2
					Pop5			Zcrb1		Mogs
					Sdhd			Ssr3		Rcor1
					Rab1a			Atp5g3		Nars
					Trappc10			Hmgcl		Mrpl32
					Aars			Sash3		Stard3nl
					Dynll2			Atad3a		Itpripl1
					Vps16			Ero1l		Faf2
					Lpcat3			Mlh1		Ezr
					Cd3e			Syt11		Slain2
					Polr2m			Cdk5rap3		Wiz
					Fam192a			Dcaf12		Maea
					Ctnnbl1			Yeats4		Arcn1
					Rev3l			Slco3a1		Prps1
					Atp6v0a2			Pgam5		Dnm2
					Armc1			Phf6		Hnrnpab
					Tnfrsf9			Poldip2		Acat1
					Dcp2			Nipsnap1		Ogdh
					Dph3			Sept9		Lrrfip1
					Mtx2			Wdr6		Yipf1
					Znhit1			Ufd1		Psmc2
					Arhgef18			Decr1		Cr1l
					Mzt2			Elovl1		Ythdf1
					Ap2s1			Ppp1r16b		Wdr61
					Snx4			Tmem263		Nudt16l1
					Ppp6r3			Derl2		Kmt2b
					Psmc2			Ddx47		Ms4a6b
					Nab2			Prkaca		Mtx1
					Denr			Tmem14c		Wwp2
					Nmi			Abhd17a		Tram1
					Rwdd1			Ing3		Abcb9
					Smarcd2			Tbc1d2b		Ppp4c
					Nosip			Dhrs4		Psmd3
					Orc2			Utp6		Cd164
					Hook1			Nup214		Preb
					Tsg101			Ndufc2		Psmf1
					Sla			Abcf1		Gpr174
					Cep162			Flii		Mrpl9
					Gar1			Ufm1		Bag6
					Wwp2			Yars		Shc1
					Naa38			Pde12		Id3
					Elovl5			Zdhhc21		Drg1
					Vrk3			Gipc1		2810004N23Rik
					Pcnp			Mrpl10		Clptm1l
					Sigirr			Kcnq1ot1		Wdr83os
					Dcun1d5			Pon2		Ppp1r15b
					AU020206			Dnajc1		Ccdc59
					Lfng			Ube2v2		Cds2
					Dnttip1			Kptn		Got2
					Sap18			Sar1a		Cib1
					Cxcr4			E130309D02Rik		Cry1
					Aldh9a1			Gnl1		Amdhd2
					Eefsec			Selenoi		Sun1
					Eif4e2			Qsox1		Fnta
					U2surp			Rasal3		Eloa
					Sp4			Ndufs2		Brms1
					Asnsd1			Ndufs1		Ctcf
					Gatad1			Emc10		Tmem183a
					Cyth2			Lypla1		Gt(ROSA)26Sor
					Tarbp2			Itgb7		AI413582
					Sdhc			Anapc1		Mrpl33
					Vdac3			Sbf1		Mapre1
					Pnp			Rab19		Cers5
					Phtf1			Tstd3		Hexb
					Rnf121			Dohh		Ralbp1
					Gmeb1			Snx4		Taf1b
					Hadh			Elk3		Aco2
					Timm22			Canx		Eif1b
					Rnf38			Hnrnpd		Ascc2
					Psmd2			Nacc1		Traf3ip3
					Bcas2			Noc4l		Slc35b2
					Sbf1			Tmco4		Suds3
					Psmc4			Pmpca		Osbpl3
					Ankrd26			Hmga1		Mpv17l2
					Aco2			Il27ra		Eprs
					Tex261			Pom121		Hist1h4d
					Uqcrc1			Lrrc47		Zfp414
					Klrk1			Fermt3		Clint1
					Atg7			Dek		Tlk1
					Psme3			Mdn1		Sfr1
					Arpc1a			Glb1		Dzip3
					Ms4a4b			Fam50a		Lipa
					Lypla1			Crnkl1		Rer1
					Sc5d			1810030O07Rik		Rasa1
					Bcap31			Mrpl33		Gabpa
					Mlx			Stim2		Il16
					Snx12			Pigp		Srpk2
					Dcaf12			Xrcc1		Rps6kb1
					Manf			Taf1d		Canx
					Pole4			Rnf7		Gimap1
					Ndufa5			Mrps35		Dhrs4
					2210016F16Rik			Uck1		Cstf2
					Yaf2			Lpcat3		Mecr
					Got2			Cyb561d2		Brcc3
					Wdr5			Naa38		Phtf1
					Snrpb2			Mrps14		Chchd7
					Srpr			Raly		Hsp90b1
					Copg1			Nsmce1		Aup1
					Gramd1b			Mea1		Pold3
					Sssca1			Bcas2		Pank2
					Rer1			Dhrs7		Psmc6
					Tpm4			Sec23b		Adprm
					Tuba1b			Scaf4		Mrpl54
					Ostc			Ssr1		Trbc1
					Mb21d1			Dcaf13		AI480526
					Svil			Mgst2		Arhgap4
					Slc9a3r1			Dmac1		Pmpcb
					Malsu1			Galk2		Mfng
					Taf3			Ei24		Sec61a1
					Ppme1			Trbc1		Sar1a
					Angel2			Bscl2		Sarnp
					Eif2b1			Hivep3		Uchl3
					Cetn3			Trappc13		Adam10
					Ddx46			Pitrm1		Bcap31
					Zfp101			Aip		Cenpj
					Sec61a1			Cers5		Tbcb
					Ppp1r15b			Txndc12		Rex1bd
					Nup88			Prpf8		Trib2
					Rexo2			Eif2d		Eed
					Icam2			Trabd		Srp68
					Dpp3			Ube2s		Sipa1
					Dkc1			Cntrl		Rbl2
					Thoc2			Anxa11		Hsd11b1
					Micu2			Alg5		Xpo6
					Wrap73			Entpd5		Jkamp
					Leprotl1			Zmat2		Dnajc3
					Pycrl			Aurkaip1		Mrpl12
					Mrpl2			Gimap9		Sdccag3
					Smap1			Klrd1		Gatad2a
					Cdv3			Mrpl23		Dhx9
					Rnf7			Znrd1		Ankrd13a
					Sptan1			Bcl7c		Csrp1
					Gmcl1			Dnajc21		Fyn
					Lrrc8a			Tnik		Gtf2h1
					Pdia6			Mgat5		Pithd1
					Vps4a			Riox2		Faap20
					Dhrs7			Psmd9		Far1
					Cmtm7			Atxn7l3		Tarbp2
					1110004E09Rik			Tespa1		Bms1
					U2af1			Txn2		Mphosph8
					Rhof			Lap3		Atp6v1c1
					Eml4			Rps6ka1		Paip2b
					Akna			Iws1		Pdcd6ip
					Surf1			Parvg		Brip1os
					Raf1			Rb1		Tsn
					Mapk1			Cryl1		Setx
					Serinc3			Clns1a		Srpr
					Cul3			Gm20324		Prpf6
					Psmg1			Znhit2		Sf3b4
					Hexb			Thap7		Gemin2
					Rrp1b			Eif6		Phrf1
					Cast			Fam98b		Apip
					Tm9sf1			Gfm1		Tprkb
					Med12			Map4		Crcp
					Mark2			Prkar2a		Aqr
					Zc3h4			4930503L19Rik		Gramd1a
					Pop7			Bet1		Nsrp1
					Mphosph6			Pycard		Cd3d
					Zdhhc3			Gtf2i		Cmah
					Ap2a1			Mapk1		Rbl1
					Mettl14			Hspa4		Nfkbil1
					Ttc7			Pnkd		Fam133b
					Tmem30a			Cbr4		Prf1
					Acd			1110008F13Rik		Uggt1
					Clcc1			Cd3d		Msh2
					Nab1			Arhgef3		Parvg
					Rhot2			Dpm2		Rnf10
					Larp4b			Luc7l		Smarca5
					Gart			Gpn3		Prkd2
					Dusp19			Cpsf4		Taf6
					Pgrmc2			Utp4		Ctnnbl1
					Acat1			Pou2f2		Lsm12
					Cops4			Ubn1		Twf1
					Pithd1			Ccar1		Usp25
					Qsox1			2210016L21Rik		Adrm1
					Mrps18a			Emsy		Mrpl48
					Ube2j1			Gm49336		Agpat5
					Utp6			Thumpd1		Nhp2
					Ddb2			Phf14		Smarcd2
					Dnajc3			Prep		Cdc26
					Tesc			Atp2b4		Pam16
					Slc35a4			Sf3b5		Pts
					Thap7			Cdc26		Uhmk1
					Mdc1			Orc3		Mbd2
					Atp1a1			Ndufc1		Ubap2
					Lgals1			Vps13a		Glmp
					Lrrcc1			Gsr		Wbp11
					Fam78a			Edem1		Papd7
					Mettl9			Gpr171		Ola1
					Ndufb2			Sin3a		Sesn3
					Mrpl17			Gm8369		Mrps10
					Il17ra			Lsm4		Srek1ip1
					Ggh			Tmem70		Ap2m1
					Mast3			Isg20		Gramd1b
					Psmb7			Tubgcp4		Sec11a
					Tgfb1			Nfatc2		Gnptab
					Ewsr1			Ewsr1		Gosr1
					Pelp1			Tpgs2		Sbf1
					Gm47283			Romo1		Gtf3c6
					Tmem129			Tgs1		Dctn3
					Tor1a			Pin4		Spg21
					Smpd1			Gm9493		Triobp
					Ccdc88c			Cul1		Cog2
					Znrd1			Rab3ip		Ubn1
					Rasal3			Ugcg		Ppm1g
					Tubgcp3			Eci2		Phkg2
					Pafah1b2			Rbm27		Ly6a
					Hnrnpl			Commd3		Psmc5
					Phf10			Mrpl14		Serhl
					Srpk1			Adrm1		Ndufs4
					Metap2			Ppp1r2		Tox
					Rab24			Gin1		Gpank1
					Cherp			Nkap		Cbr4
					Fbxw2			Nars		Ube2v2
					Ocel1			Flywch1		Lrrc8a
					Ppic			Uhrf2		Prpf31
					Pms1			Cd48		Prpf8
					Exosc2			N4bp2		Ndufb8
					Hdac2			Cd164		Szrd1
					C1galt1			Esf1		Cdc40
					Rinl			Fam136a		Gabpb2
					Tmem189			Slc9a3r1		Hexim1
					Ehbp1l1			Tardbp		Pef1
					CAAA01118383.1			Camk2g		2310011J03Rik
					Pdha1			Rps19bp1		Was
					Prkrip1			Atp1b3		Ebpl
					Add3			Sarnp		Arl6ip5
					Uimc1			Hnrnpl		Sec11c
					Aff3			Ing1		Larp1b
					Ccnh			Prmt3		Fam76a
					Prkd2			Casp8		2610524H06Rik
					Copb2			Zfp326		Wbp4
					Smarcd1			Nudt2		Ttc9c
					Fbxo45			Sigirr		Tbl1xr1
					Gin1			Upf1		Sf3a2
					Itpkb			Taf2		Tmem14c
					Raly			Arl1		Gorasp2
					Klhl6			Nfatc3		Polr3gl
					Eprs			Kpna3		Mrpl36
					Ankrd10			Sema4d		Gmps
					Edem1			Cdpf1		Ccdc82
					Gimap7			Pus1		Phf20l1
					Atp1b3			Spen		Cers4
					Rps6ka1			Runx3		Lage3
					Mars			Armc1		Polr2l
					Smarcad1			Ahsa1		Mrpl34
					Rtca			Sh2b1		Ctdsp2
					Spidr			Sod1		Rpf1
					Rab29			Dcaf1		Cactin
					Hltf			Ttc32		Mob4
					Mrpl55			Cacybp		Ets1
					Xrcc5			Wdr3		Cklf
					Trmt6			Cds2		Copg1
					Sept9			Ube2j1		Atf1
					Mrpl20			Gsk3a		Psmc3
					Derl1			Setx		Cc2d1b
					2610507B11Rik			Rrp9		Minpp1
					Pygb			Mrpl37		Ccnc
					Gm10073			Polr1e		Bbip1
					Rbm33			Cfdp1		Dbr1
					Lrrc8c			Mrpl50		Arap2
					Ndufab1			Coro7		Ppp4r3a
					Tfrc			Pcnp		Pigf
					Snrnp200			6030458C11Rik		Card11
					Exosc10			Tmem189		Exoc7
					Rnf166			Ube2j2		Tpgs2
					Pnkd			Dpy19l1		Emd
					Mrpl34			Asna1		Lsm4
					Abcb9			Ube2n		Sympk
					Ugcg			Dpp9		Wdr26
					Xiap			Ccdc47		Anxa7
					Nxn			Sec11a		Wdr18
					Sash3			Imp3		Ppp4r3b
					Afg3l1			Gpat4		Csnk2a2
					Fcf1			Rrp7a		Brap
					Snapc5			Slc38a10		Psmc4
					Ppp4r3a			Zfp422		Ndufaf8
					Babam2			Faim		Jakmip1
					Dhx15			Cbr1		Ccndbp1
					Dnajc1			Idh3b		Stxbp5
					Phf14			Sec61a1		Myo1g
					Cpsf1			Bag6		Cuta
					Fmnl1			Carm1		Fdx1
					Rps6kb2			Nop14		Hivep2
					Fkbp1a			Zfp672		Tia1
					Nsf			Ints5.1		Nf2
					Puf60			Wrnip1		Dus1l
					Cd3g			Sucla2		C2cd3
					Tsr3			Tmem183a		Tmem29
					Polr2h			Klhdc2		Wdr5
					Tkt			Tsen34		Sf3b5
					Sh2d3c			Agtpbp1		Prkcz
					Yipf1			Pdia4		Mrpl3
					Inpp4b			Nop2		Agps
					Dpm2			1810037I17Rik		C2cd5
					Pglyrp2			Stk16		Raly
					Zfp511			Srek1		Trp53i11
					Calm3			H2afv		Ndufs3
					Elf2			Pnn		Tomm5
					Nhp2			Lrrcc1		Bcl2l12
					Zbtb11			Taf11		Prkar1a
					Mmadhc			Dhrs7b		Dhx16
					Reep5			Ccdc59		Arrb2
[truncated: 1,521 more rows]

## Sheet: 30
p_val	avg_log2FC	pct.1	pct.2	p_val_adj	gene	seurat_cluster_no
0	1.07983	0.887	0.356	0	Lef1	30
0	1.05764	0.988	0.442	0	Cd8b1	30
0	1.05296	0.754	0.289	0	Gm2682	30
0	1.01542	0.682	0.259	0	Txk	30
0	0.98272	0.937	0.418	0	Cd8a	30
0	0.972657	0.895	0.391	0	Nkg7	30
0	0.964605	0.695	0.289	0	Fam189b	30
0	0.956484	0.388	0.114	0	Igfbp4	30
0	0.911922	0.463	0.165	0	Rflnb	30
0	0.901138	0.444	0.161	0	Sidt1	30
0	0.899004	0.704	0.307	0	Ctsw	30
0	0.872828	0.649	0.287	0	Itk	30
0	0.872033	0.39	0.127	0	Ccr9	30
0	0.871165	0.639	0.286	0	Klk8	30
0	0.856527	0.715	0.346	0	Dapl1	30
0	0.851393	0.343	0.112	0	Tdrp	30
0	0.834873	0.773	0.365	0	Bcl11b	30
0	0.834633	0.962	0.488	0	Cd3e	30
0	0.829459	0.268	0.072	0	Lcn4	30
0	0.815818	0.334	0.109	0	Tmem108	30
0	0.815809	0.763	0.384	0	Grap2	30
0	0.807819	0.443	0.184	0	Rgcc	30
0	0.807247	0.943	0.483	0	Lck	30
0	0.806027	0.312	0.101	0	Art2b	30
0	0.802139	0.981	0.52	0	Cd3g	30
0	0.799056	0.856	0.425	0	Skap1	30
0	0.797169	0.675	0.323	0	Prkcq	30
0	0.796527	0.535	0.242	0	Fam78a	30
0	0.792835	0.659	0.316	0	S1pr1	30
0	0.790588	0.92	0.474	0	Trac	30
0	0.7901	0.889	0.457	0	Thy1	30
0	0.788869	0.544	0.249	0	Themis	30
0	0.788324	0.659	0.319	0	Klrd1	30
0	0.785233	0.491	0.216	0	Pdk1	30
0	0.774344	0.422	0.178	0	Cd226	30
0	0.768931	0.561	0.265	0	Pik3ip1	30
0	0.76553	0.875	0.455	0	Lat	30
0	0.756247	0.899	0.496	0	Hcst	30
0	0.753423	0.508	0.24	0	Il27ra	30
0	0.750938	0.65	0.328	0	Cmah	30
0	0.741635	0.994	0.572	0	Cd3d	30
0	0.734525	0.775	0.411	0	Dgka	30
0	0.733269	0.988	0.562	0	Ms4a4b	30
0	0.728122	0.56	0.276	0	Ipcef1	30
0	0.72785	0.872	0.483	0	Satb1	30
0	0.724	0.704	0.372	0	Acp5	30
0	0.719617	0.754	0.4	0	Cd27	30
3.16642e-254	0.715571	0.287	0.104	5.92848e-250	Rapgef4	30
1.40508e-263	0.713684	0.381	0.165	2.63073e-259	Scml4	30
1.25158e-267	0.711633	0.4	0.181	2.34333e-263	Ssbp2	30
0	0.71019	0.849	0.468	0	Tcf7	30
0	0.70206	0.598	0.306	0	Cd247	30
0	0.694401	0.845	0.468	0	Gimap3	30
0	0.685064	0.87	0.515	0	Saraf	30
3.1526e-262	0.683035	0.447	0.217	5.90262e-258	Tnik	30
1.86455e-226	0.676045	0.276	0.106	3.49099e-222	Als2cl	30
6.47263e-251	0.673646	0.439	0.213	1.21187e-246	Nsg2	30
3.94842e-229	0.673239	0.386	0.18	7.39262e-225	Dtx1	30
0	0.667944	0.828	0.476	0	Ccnd2	30
1.52177e-243	0.667147	0.411	0.201	2.84921e-239	Pde3b	30
2.79653e-241	0.663777	0.403	0.196	5.23594e-237	Bcl9l	30
9.30769e-290	0.662899	0.592	0.319	1.74268e-285	Bcl2	30
0	0.661992	0.776	0.436	0	Emb	30
0	0.659873	0.867	0.528	0	Arl4c	30
3.90453e-256	0.657885	0.433	0.223	7.31044e-252	Fam241a	30
0	0.657765	0.869	0.507	0	Ablim1	30
2.3239e-212	0.656406	0.271	0.107	4.35104e-208	Slc12a7	30
4.24926e-210	0.654031	0.311	0.135	7.95589e-206	Pced1b	30
0	0.651669	0.768	0.453	0	Il7r	30
0	0.639505	0.948	0.565	0	Ms4a6b	30
0	0.632777	0.72	0.424	0	Utrn	30
3.49071e-266	0.630496	0.633	0.348	6.53565e-262	Slfn1	30
5.7765e-219	0.630361	0.46	0.236	1.08153e-214	Ifi208	30
1.21289e-199	0.627619	0.357	0.17	2.2709e-195	Mgst2	30
5.84165e-190	0.627557	0.322	0.145	1.09373e-185	Cxcr6	30
0	0.624275	0.626	0.362	0	Smad7	30
1.75816e-237	0.62372	0.5	0.27	3.2918e-233	Fam169b	30
2.86835e-216	0.620815	0.441	0.231	5.37042e-212	Pitpnc1	30
4.24139e-299	0.620359	0.579	0.333	7.94116e-295	Gtf2i	30
0	0.617694	0.991	0.641	0	Trbc2	30
0	0.611754	0.84	0.499	0	Sell	30
3.74975e-284	0.611029	0.612	0.351	7.02066e-280	Ptpn22	30
1.79846e-292	0.608602	0.824	0.479	3.36726e-288	Cd2	30
1.11606e-228	0.607199	0.544	0.3	2.0896e-224	Inpp4b	30
7.1747e-200	0.604664	0.424	0.221	1.34332e-195	Hsd11b1	30
0	0.602106	0.805	0.501	0	Atp1b3	30
2.76178e-174	0.599657	0.253	0.104	5.17089e-170	Prf1	30
0	0.599317	0.866	0.556	0	Rapgef6	30
9.58564e-185	0.599266	0.367	0.188	1.79472e-180	Dennd2d	30
4.26078e-227	0.595605	0.567	0.32	7.97745e-223	Ifi206	30
3.34471e-201	0.593405	0.421	0.23	6.26229e-197	Dph5	30
0	0.591692	0.658	0.397	0	Ssh2	30
1.39715e-217	0.588742	0.484	0.272	2.61588e-213	Prkch	30
0	0.581279	0.89	0.568	0	Klf2	30
0	0.578689	0.891	0.549	0	Ets1	30
0	0.577304	0.753	0.483	0	Trbc1	30
1.35558e-292	0.575602	0.701	0.427	2.53805e-288	Ripor2	30
0	0.572383	0.726	0.445	0	Rinl	30
4.89301e-158	0.567721	0.32	0.161	9.16118e-154	Galnt6	30
0	0.565033	0.808	0.507	0	Rhoh	30
0	0.559638	0.776	0.491	0	Evl	30
3.38294e-150	0.557257	0.31	0.155	6.33388e-146	Tnfsf8	30
6.74918e-188	0.547838	0.58	0.362	1.26365e-183	Ly6c2	30
4.90899e-141	0.545081	0.289	0.145	9.19111e-137	Tbxa2r	30
2.10363e-191	0.541878	0.506	0.302	3.93863e-187	Ccdc88c	30
3.35817e-145	0.541009	0.377	0.204	6.28749e-141	Treml2	30
0	0.540293	0.849	0.545	0	Sept1	30
4.20662e-152	0.537142	0.397	0.224	7.87605e-148	Tmem71	30
0	0.53392	0.744	0.483	0	Runx3	30
4.95804e-148	0.529982	0.382	0.214	9.28293e-144	Cd96	30
9.71219e-164	0.529549	0.447	0.263	1.81841e-159	Vps37b	30
1.09237e-159	0.5287	0.401	0.234	2.04525e-155	Ppm1h	30
5.93203e-131	0.525702	0.301	0.154	1.11065e-126	Tcp11l2	30
1.20386e-171	0.525555	0.49	0.293	2.25399e-167	Kcnn4	30
7.56164e-162	0.519052	0.46	0.275	1.41577e-157	Kbtbd11	30
1.98201e-139	0.518241	0.376	0.214	3.71092e-135	Jakmip1	30
0	0.518131	0.796	0.539	0	Gm26917	30
4.26293e-121	0.516396	0.268	0.132	7.98148e-117	Ifit1bl1	30
2.66703e-224	0.515564	0.81	0.517	4.99349e-220	Gimap6	30
1.97347e-137	0.514809	0.366	0.211	3.69494e-133	Slco3a1	30
8.10629e-150	0.514126	0.483	0.288	1.51774e-145	Ifi213	30
5.97061e-124	0.513961	0.288	0.152	1.11788e-119	Ikbke	30
2.60536e-182	0.513757	0.529	0.33	4.87802e-178	Tecpr1	30
1.25388e-134	0.513206	0.362	0.206	2.34764e-130	Fam102a	30
2.60867e-199	0.512614	0.802	0.508	4.88421e-195	Gimap4	30
3.35629e-182	0.511473	0.527	0.327	6.28398e-178	Rasal3	30
7.08507e-134	0.504633	0.388	0.227	1.32654e-129	Arhgef18	30
2.89953e-136	0.504604	0.436	0.257	5.42879e-132	Ifi214	30
3.40027e-260	0.501765	0.724	0.479	6.36632e-256	Arhgap15	30

## Sheet: 31
p_val	avg_log2FC	pct.1	pct.2	p_val_adj	gene	seurat_cluster_no
0	1.74648	0.45	0.019	0	Ly6c1	31
0	1.56466	0.56	0.074	0	Cd4	31
0	1.41045	0.543	0.119	0	Igfbp4	31
0	1.15588	0.512	0.178	0	Gm12840	31
0	1.08461	0.356	0.075	0	Trat1	31
0	1.07917	0.731	0.282	0	Tspan32	31
0	1.06844	0.257	0.027	0	Cd40lg	31
0	1.04644	0.882	0.39	0	Lef1	31
0	1.02263	0.413	0.122	0	Tesc	31
0	1.00827	0.422	0.132	0	Trib2	31
0	0.996618	0.848	0.385	0	Bcl11b	31
0	0.9645	0.496	0.181	0	Rflnb	31
0	0.873539	0.675	0.318	0	Cd247	31
0	0.861777	0.944	0.5	0	Trac	31
1.36015e-290	0.852759	0.517	0.231	2.54662e-286	Pdk1	31
2.52741e-307	0.82856	0.596	0.28	4.73207e-303	Cd28	31
0	0.823113	0.814	0.431	0	Dgka	31
0	0.815034	0.667	0.325	0	Gm2682	31
9.96287e-268	0.789931	0.6	0.292	1.86535e-263	Txk	31
3.90856e-213	0.781129	0.426	0.186	7.318e-209	Selenop	31
0	0.775344	0.648	0.338	0	S1pr1	31
0	0.762807	0.876	0.481	0	Lat	31
0	0.751736	0.924	0.513	0	Lck	31
1.28415e-213	0.749788	0.472	0.224	2.40431e-209	Nsg2	31
2.76679e-269	0.748147	0.606	0.313	5.18026e-265	Itk	31
0	0.746678	0.877	0.507	0	Satb1	31
0	0.734336	0.932	0.52	0	Cd3e	31
0	0.726292	0.822	0.455	0	Skap1	31
0	0.724204	0.964	0.55	0	Cd3g	31
1.39076e-221	0.717248	0.545	0.284	2.60392e-217	Pik3ip1	31
7.69623e-199	0.71628	0.475	0.24	1.44097e-194	Il6ra	31
2.16815e-299	0.708859	0.656	0.376	4.05942e-295	Smad7	31
1.82833e-231	0.707973	0.583	0.312	3.42319e-227	Inpp4b	31
5.38764e-154	0.705228	0.289	0.115	1.00873e-149	Als2cl	31
0	0.691989	0.841	0.491	0	Gimap3	31
0	0.691069	0.841	0.492	0	Tcf7	31
2.39397e-288	0.683701	0.743	0.423	4.48223e-284	Cd27	31
5.90015e-238	0.683349	0.631	0.349	1.10469e-233	Prkcq	31
3.26041e-234	0.676438	0.593	0.337	6.10447e-230	Tecpr1	31
1.01179e-229	0.676153	0.643	0.365	1.89438e-225	Slfn1	31
1.98536e-146	0.673248	0.355	0.168	3.71719e-142	Galnt6	31
8.78222e-133	0.661987	0.32	0.149	1.6443e-128	Sit1	31
3.75349e-196	0.658736	0.541	0.301	7.02766e-192	Kcnn4	31
1.53917e-166	0.64919	0.489	0.273	2.88179e-162	Cd5	31
0	0.638698	0.98	0.6	0	Cd3d	31
1.12314e-120	0.630867	0.311	0.146	2.10285e-116	Pced1b	31
0	0.628204	0.994	0.663	0	Trbc2	31
9.39004e-118	0.626586	0.379	0.197	1.7581e-113	Fos	31
1.49505e-150	0.624286	0.469	0.26	2.79918e-146	Il27ra	31
5.7667e-140	0.617736	0.441	0.244	1.0797e-135	Pitpnc1	31
2.62116e-158	0.614631	0.474	0.276	4.9076e-154	Znrf1	31
0	0.613334	0.893	0.57	0	Ets1	31
5.52547e-146	0.608846	0.466	0.265	1.03453e-141	Fam78a	31
2.47792e-207	0.608627	0.963	0.591	4.6394e-203	Ms4a4b	31
8.70287e-110	0.605122	0.325	0.172	1.62944e-105	Ndrg3	31
7.77331e-153	0.604565	0.489	0.285	1.4554e-148	Kbtbd11	31
9.4253e-122	0.599025	0.391	0.213	1.7647e-117	Fam102a	31
6.30066e-295	0.598349	0.839	0.532	1.17967e-290	Gimap6	31
3.47437e-113	0.597134	0.366	0.197	6.50506e-109	Ssbp2	31
2.86697e-122	0.58903	0.409	0.231	5.36782e-118	Mllt3	31
9.54848e-299	0.586832	0.789	0.515	1.78776e-294	Chd3	31
2.42484e-116	0.58364	0.473	0.288	4.54004e-112	Hspa1b	31
2.8271e-104	0.581708	0.346	0.181	5.29317e-100	Scml4	31
1.4436e-96	0.569128	0.318	0.155	2.70286e-92	Atp1b1	31
4.35601e-135	0.567078	0.472	0.284	8.15577e-131	AI467606	31
3.88839e-125	0.566438	0.458	0.274	7.28023e-121	Vps37b	31
2.21366e-107	0.562444	0.379	0.216	4.14463e-103	Abhd8	31
1.05847e-148	0.561339	0.543	0.335	1.98177e-144	Gimap9	31
0	0.560205	0.795	0.535	0	Klf13	31
2.37635e-188	0.559993	0.652	0.416	4.44925e-184	Grap2	31
1.68729e-205	0.559438	0.732	0.484	3.15912e-201	Jun	31
3.19002e-145	0.559244	0.505	0.316	5.97267e-141	Rbm38	31
6.82446e-150	0.553732	0.555	0.345	1.27774e-145	Tespa1	31
3.0424e-232	0.547053	0.907	0.592	5.69629e-228	Ms4a6b	31
3.72144e-207	0.542302	0.808	0.525	6.96765e-203	Gimap4	31
9.89327e-189	0.535487	0.78	0.504	1.85232e-184	Cd2	31
5.35694e-82	0.531733	0.29	0.158	1.00298e-77	Cbr1	31
2.75903e-160	0.530883	0.601	0.399	5.16574e-156	Tsc22d3	31
9.76236e-97	0.523402	0.407	0.247	1.82781e-92	Cd6	31
3.54102e-82	0.521539	0.316	0.181	6.62984e-78	Ski	31
3.46018e-199	0.518912	0.79	0.53	6.4785e-195	Hcst	31
2.04388e-215	0.517705	0.816	0.548	3.82676e-211	Gimap1	31
8.40802e-99	0.51639	0.424	0.262	1.57423e-94	Rasgrp1	31
4.38246e-215	0.516097	0.726	0.494	8.20529e-211	Arhgap15	31
2.2028e-62	0.514544	0.251	0.136	4.12431e-58	Iigp1	31
1.54471e-164	0.512276	0.7	0.463	2.89216e-160	Emb	31
1.53275e-72	0.508233	0.266	0.144	2.86976e-68	Itga6	31
9.55906e-104	0.508213	0.491	0.329	1.78974e-99	Igtp	31
1.46897e-116	0.508102	0.477	0.31	2.75035e-112	Bzw2	31
1.266e-231	0.501893	0.847	0.591	2.37033e-227	Klf2	31

## Sheet: 32
p_val	avg_log2FC	pct.1	pct.2	p_val_adj	gene	seurat_cluster_no
0	1.55229	0.483	0.049	0	Nrn1	32
0	1.54943	0.761	0.156	0	Ikzf2	32
0	1.49976	0.636	0.108	0	Nrp1	32
0	1.43428	0.727	0.154	0	Lag3	32
0	1.38901	0.622	0.121	0	Cd160	32
0	1.29618	0.443	0.055	0	Ctla4	32
0	1.29365	0.738	0.195	0	Icos	32
0	1.28207	0.639	0.143	0	Gm19585	32
0	1.26491	0.743	0.204	0	2310001H17Rik	32
0	1.26087	0.748	0.202	0	Gstp3	32
0	1.25565	0.512	0.1	0	Izumo1r	32
0	1.24296	0.696	0.18	0	Tox	32
0	1.23937	0.747	0.202	0	Cd96	32
0	1.22572	0.863	0.266	0	Cd28	32
0	1.21753	0.746	0.206	0	Sh2d1a	32
0	1.18471	0.832	0.25	0	Il2rb	32
0	1.18382	0.566	0.137	0	Ift80	32
0	1.17345	0.625	0.161	0	Faah	32
0	1.14133	0.882	0.362	0	Dapl1	32
0	1.13745	0.367	0.055	0	Pdcd1	32
0	1.13271	0.726	0.228	0	Id3	32
0	1.13124	0.572	0.149	0	Tnfsf8	32
0	1.11676	0.593	0.167	0	Serpinb6a	32
0	1.11577	0.783	0.251	0	Sh2d2a	32
0	1.10085	0.32	0.036	0	Capn3	32
0	1.09984	0.957	0.39	0	Slamf6	32
0	1.09802	0.81	0.281	0	Ipcef1	32
0	1.09432	0.89	0.36	0	Mxd4	32
0	1.08962	0.585	0.163	0	Gstt2	32
0	1.08888	0.841	0.299	0	Inpp4b	32
0	1.08639	0.388	0.069	0	Ar	32
0	1.08187	0.623	0.183	0	Cd226	32
0	1.07443	0.771	0.257	0	Cd5	32
0	1.06912	0.344	0.07	0	Nrgn	32
0	1.06145	0.531	0.147	0	Cxcr3	32
0	1.05954	0.339	0.062	0	Ppic	32
0	1.05325	0.596	0.173	0	Gpr174	32
0	1.05149	0.866	0.337	0	Sesn3	32
0	1.04504	0.785	0.275	0	Zap70	32
0	1.04033	0.754	0.257	0	Themis	32
0	1.04006	0.585	0.179	0	Batf	32
0	1.03368	0.574	0.174	0	Atxn1	32
0	1.03344	0.56	0.164	0	Camk4	32
0	1.03176	0.666	0.216	0	Mllt3	32
0	1.0176	0.513	0.146	0	Cxcr6	32
0	1.01334	0.324	0.051	0	B630019A10Rik	32
0	1.00002	0.678	0.231	0	Cd6	32
0	0.996674	0.661	0.226	0	Pld3	32
0	0.995992	0.883	0.361	0	Itgal	32
0	0.99378	0.699	0.246	0	Cst7	32
0	0.992577	0.576	0.186	0	Prkca	32
0	0.991982	0.418	0.103	0	Gm30054	32
0	0.991341	0.672	0.23	0	Ptpn7	32
0	0.990844	0.423	0.107	0	Syt11	32
0	0.987695	0.662	0.24	0	Rilpl2	32
0	0.984213	0.439	0.115	0	Unc119b	32
0	0.96407	0.657	0.233	0	Lpxn	32
0	0.962622	0.972	0.455	0	Cd8a	32
0	0.958117	0.775	0.304	0	Dgkz	32
0	0.956371	0.576	0.189	0	Spata13	32
0	0.9526	0.726	0.272	0	Prkch	32
0	0.952552	0.76	0.289	0	Kcnn4	32
0	0.952404	0.91	0.384	0	Gm8369	32
0	0.944191	0.289	0.049	0	Zbtb32	32
0	0.943031	0.436	0.119	0	Rab37	32
0	0.941534	0.983	0.483	0	Cd8b1	32
1.33101e-302	0.940697	0.449	0.128	2.49205e-298	Gata3	32
7.30544e-306	0.938585	0.513	0.164	1.3678e-301	Rnf19a	32
7.55057e-301	0.932868	0.396	0.106	1.41369e-296	1700097N02Rik	32
0	0.930102	0.324	0.069	0	Nt5e	32
0	0.929687	0.669	0.25	0	Trp53inp1	32
0	0.929172	0.658	0.249	0	Ddit4	32
0	0.924535	0.934	0.415	0	Cd27	32
0	0.924342	0.776	0.311	0	Gimap5	32
1.65499e-291	0.924217	0.543	0.185	3.09864e-287	Timp2	32
5.73794e-304	0.923046	0.669	0.255	1.07431e-299	Ifi214	32
0	0.921842	0.813	0.336	0	Gng2	32
2.31117e-286	0.918612	0.488	0.151	4.3272e-282	Dok2	32
1.86938e-271	0.917433	0.511	0.174	3.50004e-267	Il18r1	32
0	0.917332	0.799	0.33	0	Ctsw	32
2.70675e-277	0.916235	0.559	0.195	5.06785e-273	Rgcc	32
3.84631e-294	0.913209	0.404	0.114	7.20144e-290	Impa2	32
0	0.911049	0.337	0.076	0	Stk39	32
8.48119e-287	0.908116	0.554	0.194	1.58793e-282	Ttc39b	32
3.10713e-294	0.906913	0.608	0.223	5.81748e-290	Eva1b	32
2.83335e-276	0.905348	0.584	0.211	5.30488e-272	Hopx	32
0	0.902635	0.917	0.427	0	Nkg7	32
1.51424e-271	0.900527	0.482	0.15	2.83511e-267	Ikbke	32
0	0.898682	0.831	0.356	0	Slfn1	32
0	0.892138	0.719	0.297	0	Arap2	32
7.61929e-262	0.887298	0.604	0.223	1.42656e-257	Tnik	32
1.06949e-280	0.886683	0.674	0.267	2.00241e-276	Hdac7	32
5.01142e-260	0.883237	0.6	0.223	9.38288e-256	Tmem71	32
1.84697e-291	0.880361	0.814	0.34	3.45808e-287	Prkcq	32
9.96163e-282	0.879619	0.747	0.305	1.86512e-277	Klk8	32
0	0.879516	0.821	0.357	0	Ptpn22	32
0	0.877592	0.787	0.349	0	Ube2h	32
2.99643e-284	0.870034	0.32	0.075	5.61021e-280	Crtam	32
0	0.868164	0.963	0.45	0	Skap1	32
3.29798e-294	0.864297	0.884	0.388	6.17481e-290	Bcl11b	32
3.60086e-272	0.862717	0.646	0.261	6.74189e-268	Rnf166	32
9.8442e-247	0.862543	0.408	0.126	1.84313e-242	Zfpm1	32
0	0.862479	0.817	0.361	0	Spn	32
8.55064e-255	0.860906	0.547	0.203	1.60094e-250	Trpv2	32
2.69455e-252	0.860741	0.566	0.212	5.045e-248	Ssbp3	32
2.13132e-248	0.860628	0.609	0.237	3.99047e-244	Cd200	32
1.32314e-288	0.860381	0.738	0.313	2.47731e-284	Lcp2	32
2.40359e-267	0.858686	0.343	0.088	4.50024e-263	Sytl3	32
3.42014e-288	0.857525	0.701	0.299	6.40353e-284	Agfg1	32
9.72958e-301	0.857069	0.73	0.317	1.82167e-296	Tlk1	32
1.00766e-236	0.856405	0.583	0.22	1.88663e-232	Nsg2	32
4.56831e-254	0.856038	0.676	0.276	8.55325e-250	Fam169b	32
2.56679e-252	0.855953	0.36	0.099	4.80579e-248	Gprin3	32
2.26513e-259	0.851313	0.73	0.307	4.241e-255	Pou2f2	32
1.27634e-248	0.844791	0.656	0.267	2.38969e-244	Aak1	32
1.10166e-246	0.843735	0.608	0.244	2.06264e-242	Nfatc1	32
1.31061e-230	0.843728	0.492	0.171	2.45385e-226	Oas3	32
6.92441e-261	0.839195	0.327	0.082	1.29646e-256	Ubash3a	32
8.84908e-223	0.835972	0.496	0.178	1.65681e-218	Isg20	32
7.61313e-226	0.835416	0.51	0.186	1.42541e-221	Trim59	32
4.48751e-231	0.834734	0.404	0.126	8.40196e-227	Cep97	32
0	0.834489	0.977	0.484	0	Thy1	32
1.14839e-240	0.832487	0.604	0.247	2.15013e-236	Zbtb1	32
7.42977e-251	0.832105	0.693	0.292	1.39108e-246	Pstpip1	32
1.69854e-225	0.831024	0.572	0.222	3.18017e-221	Arid5b	32
0	0.830882	0.927	0.451	0	Emb	32
2.1213e-213	0.828756	0.337	0.102	3.9717e-209	Itgae	32
1.46871e-295	0.827244	0.799	0.374	2.74987e-291	Capg	32
0	0.823159	0.997	0.521	0	Cd3e	32
2.9956e-218	0.821533	0.52	0.194	5.60866e-214	Inpp1	32
3.45063e-222	0.820404	0.523	0.205	6.46062e-218	Scd2	32
1.85591e-216	0.817826	0.473	0.17	3.47482e-212	Unc119	32
0	0.817594	0.925	0.453	0	Rinl	32
0	0.817105	0.988	0.503	0	Trac	32
1.66978e-207	0.815475	0.482	0.176	3.12633e-203	Mgst2	32
4.87629e-216	0.814883	0.386	0.121	9.12988e-212	Lockd	32
8.3581e-239	0.81476	0.624	0.261	1.56489e-234	Tmem126a	32
3.43834e-212	0.814579	0.479	0.176	6.4376e-208	Aff3	32
1.10767e-231	0.813799	0.62	0.256	2.07388e-227	Surf1	32
0	0.813074	0.952	0.49	0	Tcf7	32
0	0.81062	0.999	0.553	0	Cd3g	32
8.07749e-255	0.809283	0.27	0.062	1.51235e-250	Fut7	32
3.56249e-222	0.808586	0.673	0.29	6.67005e-218	Ifi213	32
2.05431e-212	0.80835	0.627	0.257	3.84628e-208	Fam78a	32
0	0.806426	0.889	0.435	0	Utrn	32
4.42151e-208	0.8051	0.521	0.2	8.2784e-204	Arhgef3	32
3.91603e-221	0.804498	0.356	0.105	7.33198e-217	Rab19	32
5.7444e-224	0.803894	0.639	0.271	1.07552e-219	Tnfrsf18	32
0	0.802816	0.841	0.433	0	Itgb1	32
4.14997e-257	0.802531	0.259	0.056	7.76998e-253	Xdh	32
1.77334e-217	0.802177	0.374	0.119	3.32022e-213	Lxn	32
0	0.801425	0.991	0.514	0	Lck	32
8.87064e-206	0.79888	0.368	0.117	1.66085e-201	Pim2	32
8.05843e-219	0.796877	0.728	0.318	1.50878e-214	Acap1	32
3.88907e-202	0.793878	0.487	0.183	7.28151e-198	Plcg1	32
1.37566e-207	0.793299	0.731	0.319	2.57565e-203	Cd247	32
5.78571e-210	0.792846	0.538	0.216	1.08326e-205	Hscb	32
1.37007e-240	0.791531	0.288	0.071	2.56518e-236	Tstd3	32
1.90951e-193	0.791172	0.375	0.125	3.57518e-189	Cdc25b	32
9.14222e-214	0.789933	0.34	0.102	1.7117e-209	Fam92a	32
2.20148e-219	0.789648	0.729	0.328	4.12183e-215	Ifi206	32
2.8517e-233	0.788871	0.724	0.34	5.33924e-229	Klrd1	32
0	0.788489	0.956	0.496	0	Cd2	32
5.3636e-255	0.786388	0.25	0.053	1.00423e-250	Lclat1	32
1.50373e-253	0.785962	0.899	0.43	2.81543e-249	Dgka	32
1.94503e-216	0.785473	0.735	0.329	3.64168e-212	Rasal3	32
2.5156e-202	0.785053	0.559	0.228	4.70995e-198	Elk3	32
1.2104e-192	0.783206	0.48	0.185	2.26623e-188	Atp8b4	32
6.84651e-229	0.783166	0.743	0.341	1.28187e-224	Gtf2i	32
1.19068e-204	0.782808	0.721	0.317	2.22931e-200	Fam189b	32
1.27539e-197	0.781774	0.371	0.124	2.38792e-193	Smco4	32
3.04074e-203	0.781492	0.602	0.255	5.69317e-199	Pdlim2	32
2.7822e-195	0.775694	0.395	0.133	5.20912e-191	Xlr4b	32
1.33572e-196	0.774421	0.57	0.238	2.50087e-192	Lrmp	32
3.97541e-208	0.773335	0.316	0.089	7.44315e-204	Bicdl1	32
3.51411e-205	0.773107	0.299	0.083	6.57946e-201	Abcb9	32
1.87832e-186	0.77211	0.424	0.155	3.51679e-182	AI504432	32
4.61052e-277	0.771832	0.954	0.481	8.63228e-273	Lat	32
0	0.770533	0.95	0.529	0	Smc4	32
3.82997e-227	0.768967	0.732	0.344	7.17086e-223	Gramd1a	32
1.12448e-190	0.767317	0.57	0.24	2.10537e-186	Map4k2	32
3.45267e-187	0.766905	0.42	0.155	6.46444e-183	Gramd1b	32
3.26334e-258	0.766385	0.788	0.384	6.10994e-254	Fundc2	32
3.06076e-186	0.766142	0.502	0.2	5.73066e-182	Tmc6	32
2.07711e-191	0.765593	0.519	0.212	3.88897e-187	Dera	32
2.6804e-180	0.76402	0.501	0.197	5.01851e-176	Notch1	32
1.23058e-189	0.763805	0.557	0.235	2.30402e-185	Dennd1c	32
4.91469e-200	0.762234	0.67	0.301	9.20178e-196	Smpdl3a	32
8.6658e-185	0.762089	0.662	0.293	1.6225e-180	Tspan32	32
6.33994e-215	0.759809	0.733	0.345	1.18703e-210	Adcy7	32
2.07241e-203	0.759089	0.304	0.086	3.88018e-199	Cep19	32
1.14985e-177	0.75756	0.414	0.153	2.15286e-173	Phf11c	32
2.49006e-176	0.757157	0.518	0.21	4.66214e-172	Pde3b	32
8.68796e-178	0.755129	0.488	0.193	1.62665e-173	Gpr171	32
4.0709e-178	0.754016	0.696	0.311	7.62194e-174	Itk	32
6.20728e-185	0.750624	0.64	0.284	1.16219e-180	Def6	32
1.47222e-197	0.750241	0.675	0.313	2.75644e-193	Plec	32
2.96537e-171	0.750037	0.447	0.18	5.55206e-167	Bcl2l11	32
0	0.749746	0.998	0.593	0	Ms4a4b	32
2.62686e-171	0.745271	0.51	0.209	4.91827e-167	Abhd8	32
6.41881e-173	0.744827	0.389	0.136	1.20179e-168	Ehd3	32
7.41903e-174	0.744078	0.435	0.166	1.38907e-169	Sigirr	32
3.82103e-273	0.743919	0.855	0.439	7.15412e-269	Sh3kbp1	32
2.70339e-181	0.741871	0.619	0.275	5.06157e-177	Pigx	32
1.38292e-183	0.741654	0.667	0.304	2.58925e-179	Lgals9	32
7.78909e-177	0.741599	0.512	0.217	1.45835e-172	Cep250	32
5.62858e-201	0.741246	0.733	0.351	1.05384e-196	Ugcg	32
1.14212e-182	0.741229	0.329	0.105	2.13839e-178	Itgb3bp	32
1.74713e-228	0.740908	0.822	0.408	3.27116e-224	Traf3ip3	32
1.40767e-173	0.740369	0.626	0.281	2.63557e-169	S1pr4	32
7.95971e-176	0.740184	0.473	0.19	1.4903e-171	Acads	32
3.31124e-207	0.739976	0.691	0.333	6.19964e-203	Pkp3	32
1.15564e-168	0.73984	0.382	0.135	2.16371e-164	Nlrc3	32
1.06539e-219	0.739669	0.825	0.407	1.99474e-215	Il16	32
1.70741e-171	0.739415	0.425	0.163	3.19679e-167	Usp38	32
3.67321e-170	0.739143	0.408	0.15	6.87735e-166	2010111I01Rik	32
1.04386e-188	0.738989	0.306	0.093	1.95441e-184	Isoc2b	32
0	0.735697	1	0.603	0	Cd3d	32
4.03198e-260	0.735372	0.935	0.49	7.54908e-256	Gimap3	32
3.49216e-165	0.735359	0.41	0.153	6.53838e-161	Sla2	32
4.90106e-165	0.734673	0.413	0.152	9.17625e-161	Pacsin1	32
3.70856e-210	0.73382	0.777	0.387	6.94355e-206	Ms4a4c	32
4.30769e-178	0.733622	0.594	0.266	8.06529e-174	Ndfip1	32
9.63709e-167	0.732809	0.587	0.259	1.80435e-162	Pecam1	32
1.1787e-178	0.729951	0.309	0.096	2.20689e-174	Mns1	32
1.30304e-169	0.729842	0.373	0.135	2.43968e-165	Cfap36	32
9.74933e-160	0.7293	0.474	0.194	1.82537e-155	Dennd2d	32
5.84724e-187	0.728868	0.706	0.34	1.09478e-182	Dnajc9	32
4.33879e-168	0.727175	0.344	0.121	8.12351e-164	Sntb2	32
3.3287e-159	0.726786	0.426	0.177	6.23233e-155	Eea1	32
1.54203e-207	0.725914	0.784	0.39	2.88714e-203	Grap	32
1.50213e-161	0.724391	0.424	0.163	2.81244e-157	Zer1	32
3.31493e-170	0.722895	0.652	0.3	6.20654e-166	Camk2d	32
1.56102e-164	0.720947	0.538	0.234	2.92271e-160	Gm17018	32
4.01545e-204	0.720036	0.773	0.385	7.51813e-200	Rassf5	32
6.26065e-162	0.719554	0.459	0.189	1.17218e-157	Rps12-ps3	32
3.92373e-160	0.718051	0.617	0.28	7.3464e-156	Rtp4	32
4.97887e-162	0.717087	0.493	0.211	9.32194e-158	Nsmaf	32
7.39062e-298	0.716989	0.948	0.52	1.38375e-293	Gimap4	32
4.17671e-163	0.716648	0.549	0.243	7.82006e-159	Mical1	32
4.63588e-160	0.716619	0.565	0.256	8.67975e-156	Pglyrp1	32
4.0356e-153	0.715525	0.568	0.252	7.55585e-149	Gimap7	32
9.22757e-170	0.713673	0.674	0.321	1.72768e-165	Sla	32
0	0.712391	0.995	0.591	0	Ms4a6b	32
6.04261e-166	0.71112	0.705	0.338	1.13136e-161	Tespa1	32
9.0471e-161	0.710928	0.318	0.106	1.69389e-156	2810001G20Rik	32
1.78236e-148	0.708451	0.556	0.246	3.33711e-144	Ifi208	32
7.1523e-261	0.707407	0.868	0.496	1.33913e-256	Trbc1	32
4.07464e-152	0.706481	0.646	0.298	7.62896e-148	Cd84	32
7.12289e-166	0.705162	0.609	0.283	1.33362e-161	Yipf3	32
1.05275e-222	0.704423	0.864	0.452	1.97106e-218	Tbc1d10c	32
6.50817e-304	0.703799	0.974	0.541	1.21853e-299	Gimap1	32
1.82317e-199	0.703693	0.803	0.411	3.41353e-195	Arhgap9	32
7.49181e-152	0.703116	0.369	0.142	1.40269e-147	Larp1b	32
2.42021e-151	0.703088	0.818	0.4	4.53137e-147	Lef1	32
4.72987e-163	0.700486	0.651	0.311	8.85574e-159	Zdhhc18	32
4.25278e-161	0.698503	0.576	0.269	7.96248e-157	Nucb1	32
1.0339e-162	0.69732	0.643	0.307	1.93576e-158	Lgals3bp	32
9.76128e-148	0.696675	0.523	0.23	1.8276e-143	Rhof	32
1.07447e-163	0.696431	0.671	0.329	2.01173e-159	Ahnak	32
3.39418e-168	0.695291	0.679	0.333	6.35493e-164	Fam53b	32
1.36386e-171	0.6936	0.685	0.338	2.55355e-167	Ebp	32
4.3299e-219	0.693558	0.852	0.452	8.10687e-215	Sept6	32
2.38853e-159	0.692856	0.686	0.334	4.47205e-155	Tecpr1	32
9.69114e-159	0.692707	0.621	0.294	1.81447e-154	1110008P14Rik	32
2.38947e-149	0.692633	0.503	0.226	4.4738e-145	Rasa1	32
2.39703e-170	0.690312	0.683	0.337	4.48797e-166	Borcs8	32
1.47604e-142	0.688159	0.44	0.185	2.7636e-138	Nsd2	32
6.10929e-142	0.687658	0.433	0.179	1.14384e-137	Nt5c3b	32
1.59599e-154	0.687226	0.295	0.096	2.98818e-150	Nab2	32
6.86943e-184	0.686907	0.766	0.393	1.28616e-179	Mrpl58	32
1.86986e-163	0.68604	0.731	0.366	3.50095e-159	Itpkb	32
3.03142e-150	0.684816	0.607	0.29	5.67573e-146	Xaf1	32
6.92367e-195	0.684509	0.817	0.428	1.29632e-190	Fyn	32
1.57123e-140	0.684249	0.44	0.187	2.94182e-136	Nlk	32
5.17457e-174	0.683288	0.721	0.366	9.68835e-170	Ech1	32
6.31743e-150	0.681384	0.591	0.281	1.18281e-145	4930453N24Rik	32
5.59541e-164	0.680288	0.675	0.34	1.04763e-159	Nrip1	32
1.01716e-142	0.677857	0.426	0.181	1.90442e-138	Acot9	32
2.70053e-158	0.677203	0.258	0.078	5.0562e-154	Gatsl3	32
9.4856e-146	0.676817	0.532	0.248	1.77599e-141	Bscl2	32
1.05812e-159	0.675004	0.655	0.329	1.98113e-155	Madd	32
4.09329e-128	0.674499	0.429	0.185	7.66387e-124	Ifit1	32
1.16485e-234	0.673735	0.909	0.504	2.18096e-230	Evl	32
5.43945e-165	0.672928	0.74	0.381	1.01843e-160	Sash3	32
4.15495e-142	0.672625	0.294	0.099	7.77931e-138	Ephx1	32
1.84203e-273	0.672297	0.942	0.537	3.44884e-269	Saraf	32
5.85712e-135	0.671701	0.35	0.129	1.09663e-130	Tdrp	32
3.01313e-162	0.670149	0.66	0.338	5.64147e-158	Hif1a	32
3.48151e-138	0.668293	0.486	0.218	6.51843e-134	Itgb1bp1	32
2.58331e-165	0.66772	0.757	0.395	4.83673e-161	Sms	32
1.79368e-136	0.666607	0.638	0.31	3.35831e-132	Stk10	32
5.38054e-165	0.665907	0.775	0.406	1.0074e-160	Sptbn1	32
5.95296e-152	0.6656	0.253	0.077	1.11457e-147	Dgkh	32
2.00011e-181	0.665411	0.783	0.416	3.7448e-177	Gm10073	32
3.45711e-138	0.665051	0.491	0.223	6.47275e-134	Tpgs1	32
2.21887e-149	0.665002	0.666	0.333	4.15439e-145	Usp3	32
2.63907e-148	0.663364	0.262	0.083	4.94114e-144	Nmrk1	32
2.98885e-132	0.663188	0.408	0.173	5.59603e-128	Tmem106b	32
2.37112e-132	0.662974	0.511	0.233	4.43945e-128	Mindy2	32
2.96269e-243	0.662532	0.915	0.516	5.54705e-239	Anxa6	32
2.59358e-140	0.662346	0.306	0.109	4.85597e-136	Wdr6	32
3.6991e-135	0.66221	0.44	0.181	6.92582e-131	Ube2c	32
7.08105e-140	0.662137	0.303	0.107	1.32579e-135	Abca2	32
4.80724e-128	0.662027	0.423	0.178	9.00059e-124	Kdm5b	32
2.23896e-135	0.660277	0.556	0.266	4.19201e-131	Frmd8	32
1.0891e-129	0.659833	0.672	0.329	2.03912e-125	Gimap9	32
3.90815e-129	0.658439	0.372	0.154	7.31722e-125	Adk	32
8.18663e-129	0.658321	0.437	0.19	1.53278e-124	Desi2	32
1.69213e-151	0.657936	0.663	0.338	3.16818e-147	Hpcal1	32
5.44169e-126	0.657219	0.373	0.15	1.01885e-121	Tbxa2r	32
7.5697e-150	0.655436	0.255	0.077	1.41727e-145	Xlr4a	32
4.94348e-120	0.655378	0.519	0.235	9.25567e-116	Gimap8	32
4.84411e-124	0.654444	0.357	0.14	9.06963e-120	Trib2	32
8.71353e-133	0.653705	0.57	0.274	1.63143e-128	Pdha1	32
2.5495e-128	0.652964	0.374	0.154	4.77343e-124	Zc3h12d	32
9.44247e-197	0.651535	0.907	0.51	1.76791e-192	Satb1	32
0	0.65137	0.999	0.667	0	Trbc2	32
7.71339e-125	0.650568	0.501	0.232	1.44418e-120	Agpat3	32
1.45159e-182	0.650371	0.806	0.438	2.71782e-178	Plgrkt	32
3.63053e-130	0.650026	0.309	0.112	6.79744e-126	Rnf125	32
7.5543e-131	0.649884	0.304	0.109	1.41439e-126	Igf2r	32
1.26768e-125	0.64986	0.373	0.151	2.37349e-121	Dedd2	32
1.41729e-120	0.649193	0.477	0.22	2.65359e-116	Ifit3	32
2.90787e-196	0.648749	0.94	0.529	5.44441e-192	Ablim1	32
0	0.648686	0.957	0.586	0	Dnajc15	32
3.72655e-126	0.648455	0.401	0.168	6.97722e-122	Psph	32
1.42765e-219	0.648454	0.923	0.525	2.67299e-215	Itgb7	32
6.00392e-133	0.648104	0.319	0.12	1.12411e-128	Fars2	32
3.10977e-125	0.64715	0.46	0.209	5.82242e-121	Gpr68	32
6.92926e-127	0.646845	0.387	0.165	1.29737e-122	Nbdy	32
8.34749e-126	0.644865	0.307	0.113	1.5629e-121	Dnah8	32
1.9117e-123	0.644636	0.443	0.197	3.57927e-119	Crbn	32
3.13885e-130	0.643821	0.677	0.342	5.87686e-126	Cd164	32
1.38434e-124	0.643235	0.397	0.172	2.5919e-120	Mindy3	32
3.03773e-137	0.643182	0.656	0.338	5.68754e-133	Cd82	32
8.7021e-138	0.643	0.78	0.411	1.62929e-133	Grap2	32
2.91618e-224	0.642758	0.89	0.512	5.45996e-220	Chd3	32
3.33882e-122	0.642679	0.366	0.151	6.25128e-118	Syne1	32
3.49707e-150	0.64245	0.708	0.373	6.54757e-146	Ppp2r5c	32
3.1766e-134	0.641239	0.652	0.333	5.94755e-130	Vsir	32
6.01665e-125	0.640772	0.429	0.194	1.1265e-120	Tspan31	32
5.53895e-116	0.640624	0.588	0.282	1.03706e-111	Phgdh	32
2.51096e-122	0.64056	0.573	0.282	4.70127e-118	Kbtbd11	32
4.17399e-123	0.640219	0.554	0.265	7.81496e-119	Arl2bp	32
9.50497e-117	0.63976	0.493	0.226	1.77962e-112	Hivep2	32
2.08626e-229	0.639644	0.965	0.56	3.9061e-225	Sept1	32
5.25659e-122	0.638331	0.362	0.146	9.84191e-118	A630001G21Rik	32
1.39699e-132	0.637738	0.283	0.098	2.61559e-128	Qsox1	32
1.44689e-113	0.637516	0.483	0.219	2.70901e-109	Jakmip1	32
6.73883e-123	0.637158	0.34	0.134	1.26171e-118	Hip1r	32
2.38871e-113	0.636942	0.295	0.117	4.47238e-109	Myb	32
2.17797e-132	0.63627	0.626	0.321	4.07781e-128	Dpp4	32
1.15046e-112	0.635254	0.664	0.33	2.15401e-108	Gm2682	32
7.06455e-149	0.634388	0.734	0.392	1.32269e-144	Chic2	32
2.90227e-112	0.634164	0.418	0.178	5.43392e-108	Scml4	32
1.02305e-129	0.634117	0.265	0.089	1.91546e-125	Wls	32
2.51176e-143	0.63312	0.71	0.377	4.70277e-139	Lrp10	32
8.29571e-221	0.63289	0.908	0.524	1.55321e-216	Prr13	32
1.33378e-121	0.632573	0.399	0.174	2.49724e-117	Eipr1	32
1.60041e-115	0.632545	0.536	0.257	2.99645e-111	Rasgrp1	32
1.41091e-119	0.632543	0.437	0.189	2.64165e-115	Selenop	32
1.38781e-128	0.632435	0.572	0.286	2.5984e-124	Blmh	32
5.58607e-120	0.631666	0.695	0.351	1.04588e-115	Stat4	32
7.14143e-125	0.630282	0.305	0.117	1.33709e-120	Decr1	32
2.63384e-119	0.629962	0.411	0.181	4.93135e-115	Desi1	32
9.59403e-126	0.629384	0.593	0.299	1.79629e-121	Ncoa7	32
1.43447e-123	0.628375	0.664	0.339	2.68576e-119	Stap1	32
4.23111e-113	0.627924	0.687	0.349	7.92191e-109	Cmah	32
5.02023e-114	0.627802	0.402	0.175	9.39937e-110	Sh2d3c	32
2.02657e-255	0.626892	0.911	0.537	3.79435e-251	Mrps16	32
1.13621e-141	0.626709	0.701	0.375	2.12733e-137	Hadha	32
1.25643e-126	0.626521	0.62	0.32	2.35241e-122	Prkacb	32
8.67627e-146	0.625804	0.785	0.428	1.62446e-141	Tnfaip8l2	32
9.67815e-125	0.625736	0.564	0.284	1.81204e-120	Nek7	32
4.23203e-145	0.625335	0.784	0.425	7.92363e-141	Lamtor4	32
9.41087e-113	0.625275	0.441	0.2	1.762e-108	Atp2a3	32
7.24376e-116	0.624305	0.444	0.204	1.35625e-111	Ppil3	32
2.65391e-129	0.623919	0.764	0.408	4.96892e-125	Itgb2	32
3.86576e-137	0.622995	0.693	0.371	7.23786e-133	Vps13a	32
1.3194e-179	0.622928	0.887	0.504	2.47032e-175	Leprotl1	32
8.97958e-115	0.622815	0.601	0.303	1.68125e-110	Klhl6	32
4.20635e-131	0.622353	0.679	0.359	7.87554e-127	Tmem173	32
3.57599e-139	0.622262	0.71	0.382	6.69533e-135	Igbp1	32
9.1866e-106	0.621763	0.542	0.257	1.72001e-101	Il27ra	32
9.93336e-145	0.6202	0.753	0.409	1.85982e-140	Ddt	32
9.57811e-121	0.619438	0.544	0.272	1.79331e-116	Capn1	32
9.74939e-131	0.619217	0.728	0.39	1.82538e-126	Pik3cd	32
6.75946e-193	0.618692	0.866	0.498	1.26557e-188	Tecr	32
3.45158e-118	0.61802	0.665	0.344	6.46239e-114	Cblb	32
2.26705e-114	0.617513	0.498	0.242	4.24459e-110	Vmp1	32
3.48547e-148	0.617479	0.801	0.444	6.52584e-144	Lbh	32
5.6317e-118	0.617039	0.296	0.11	1.05442e-113	Tlr1	32
1.40387e-108	0.616948	0.566	0.279	2.62846e-104	Prkd2	32
1.94985e-182	0.61633	0.97	0.569	3.6507e-178	Ets1	32
7.60995e-116	0.616146	0.586	0.299	1.42481e-111	Stim1	32
2.54887e-111	0.615472	0.436	0.201	4.77225e-107	Hk1	32
4.69055e-118	0.615444	0.312	0.123	8.78212e-114	Lcmt1	32
9.86677e-116	0.61476	0.318	0.124	1.84736e-111	Aamdc	32
2.23189e-156	0.614668	0.813	0.458	4.17876e-152	Cnot6l	32
1.29901e-108	0.614572	0.352	0.145	2.43214e-104	Pglyrp2	32
2.55123e-131	0.614382	0.698	0.377	4.77668e-127	Setx	32
6.96796e-114	0.614228	0.574	0.292	1.30461e-109	Pde7a	32
1.8981e-116	0.612485	0.291	0.11	3.55381e-112	Dtx3	32
7.44172e-109	0.611944	0.34	0.138	1.39331e-104	Lax1	32
9.25016e-106	0.611677	0.428	0.19	1.73191e-101	Ppp1r16b	32
1.10615e-138	0.611619	0.924	0.525	2.07104e-134	Hcst	32
3.98124e-114	0.61078	0.522	0.259	7.45407e-110	Cir1	32
4.81017e-122	0.609929	0.257	0.088	9.00608e-118	Dus2	32
4.04531e-125	0.609838	0.256	0.085	7.57404e-121	Gm16152	32
4.77885e-133	0.609515	0.755	0.414	8.94744e-129	Fermt3	32
7.67259e-124	0.609451	0.624	0.33	1.43654e-119	Cab39	32
1.55968e-111	0.609237	0.532	0.269	2.92018e-107	Il6st	32
2.846e-111	0.608771	0.323	0.128	5.32857e-107	Rnasel	32
2.61452e-109	0.608352	0.429	0.199	4.89516e-105	Coro7	32
7.08608e-115	0.608223	0.591	0.303	1.32673e-110	Hsd17b10	32
4.66684e-107	0.607474	0.407	0.182	8.73772e-103	Lipa	32
6.33923e-120	0.607224	0.711	0.381	1.18689e-115	Pbxip1	32
1.60668e-107	0.607102	0.489	0.239	3.00819e-103	B4galt1	32
4.72047e-160	0.607069	0.917	0.531	8.83814e-156	Gimap6	32
3.47098e-110	0.607001	0.371	0.162	6.49871e-106	Htatip2	32
1.06251e-124	0.606123	0.693	0.374	1.98934e-120	Sept9	32
1.314e-119	0.606078	0.63	0.331	2.4602e-115	Mrps23	32
4.31434e-106	0.605675	0.618	0.318	8.07774e-102	Cdkn2d	32
4.9616e-110	0.605241	0.519	0.257	9.28961e-106	Snx4	32
1.94799e-118	0.605208	0.65	0.345	3.64721e-114	Tet3	32
8.68382e-116	0.605207	0.599	0.31	1.62587e-111	Zmat5	32
6.27259e-114	0.604828	0.56	0.285	1.17442e-109	Trappc6a	32
8.57617e-106	0.604595	0.38	0.166	1.60572e-101	Slc35b3	32
3.53774e-146	0.604559	0.842	0.478	6.62371e-142	Bin2	32
5.34273e-104	0.604412	0.44	0.201	1.00032e-99	Cenpa	32
1.90656e-109	0.604351	0.323	0.132	3.56966e-105	Rabepk	32
4.40462e-107	0.603639	0.356	0.152	8.24677e-103	Crot	32
4.68531e-101	0.603282	0.489	0.234	8.7723e-97	Ikzf3	32
6.07462e-114	0.603058	0.595	0.309	1.13735e-109	Rps6ka1	32
1.95839e-107	0.602948	0.349	0.149	3.66669e-103	Tusc3	32
3.88982e-107	0.602928	0.364	0.158	7.28291e-103	Erich1	32
9.0512e-135	0.602671	0.719	0.396	1.69466e-130	Uqcc3	32
5.72644e-106	0.6024	0.355	0.153	1.07216e-101	Spata6	32
5.15768e-104	0.602387	0.357	0.155	9.65673e-100	Hmgn5	32
7.22287e-114	0.601634	0.651	0.346	1.35234e-109	Mlec	32
1.46498e-109	0.601281	0.525	0.263	2.74289e-105	March2	32
1.8547e-173	0.601066	0.845	0.496	3.47255e-169	Runx3	32
6.64472e-117	0.601064	0.686	0.37	1.24409e-112	Esyt1	32
3.25778e-107	0.600715	0.321	0.13	6.09955e-103	Nxpe3	32
2.42847e-114	0.600292	0.273	0.1	4.54682e-110	Heg1	32
2.13383e-106	0.600044	0.575	0.292	3.99517e-102	Ybx3	32
4.93149e-113	0.599431	0.759	0.409	9.23324e-109	Cyth4	32
4.18133e-103	0.599389	0.511	0.251	7.82871e-99	Tigd2	32
1.12257e-279	0.599099	0.932	0.575	2.10178e-275	S100a13	32
1.50548e-145	0.599078	0.865	0.5	2.81871e-141	Ccnd2	32
4.56268e-103	0.599072	0.417	0.194	8.54271e-99	Zfp260	32
2.3581e-110	0.599018	0.297	0.117	4.41508e-106	Psat1	32
1.85096e-140	0.598951	0.744	0.419	3.46555e-136	Wdr26	32
1.42115e-113	0.59853	0.261	0.093	2.66082e-109	Hdgfl3	32
1.58989e-141	0.597913	0.776	0.44	2.97675e-137	Clint1	32
5.34482e-108	0.597707	0.585	0.305	1.00071e-103	Bzw2	32
2.22994e-104	0.597562	0.446	0.213	4.17512e-100	Mob2	32
7.32167e-104	0.596893	0.577	0.296	1.37084e-99	Mitd1	32
4.99387e-141	0.596197	0.764	0.441	9.35002e-137	Kcnq1ot1	32
5.91219e-164	0.595992	0.852	0.497	1.10694e-159	Ypel3	32
4.32861e-99	0.595491	0.404	0.187	8.10445e-95	Tnfrsf4	32
1.63297e-115	0.59521	0.678	0.367	3.0574e-111	Dusp2	32
3.08106e-177	0.594987	0.868	0.51	5.76867e-173	Paip2	32
3.90601e-105	0.594925	0.334	0.141	7.31322e-101	Sh2b1	32
1.41834e-108	0.594663	0.286	0.111	2.65555e-104	Nbeal2	32
9.42913e-200	0.594262	0.891	0.533	1.76542e-195	Fkbp1a	32
4.07381e-140	0.594069	0.807	0.459	7.62739e-136	Aprt	32
3.41696e-98	0.593893	0.298	0.122	6.39757e-94	Ctla2a	32
6.11832e-105	0.593396	0.329	0.139	1.14553e-100	Mospd3	32
6.97848e-105	0.593124	0.592	0.307	1.30658e-100	Was	32
3.99927e-100	0.593059	0.485	0.237	7.48783e-96	Slc1a5	32
1.71622e-105	0.592621	0.633	0.334	3.21328e-101	Foxo1	32
1.67894e-223	0.592066	0.927	0.571	3.14347e-219	Pdcd4	32
5.03461e-105	0.590507	0.529	0.268	9.42629e-101	Mrpl9	32
2.07595e-105	0.590424	0.3	0.116	3.88681e-101	Slc28a2	32
5.94569e-122	0.590081	0.74	0.413	1.11321e-117	Selenoh	32
9.28456e-157	0.590031	0.869	0.508	1.73835e-152	Srpk1	32
7.70322e-109	0.589261	0.61	0.325	1.44227e-104	Scamp3	32
8.83476e-112	0.589056	0.647	0.347	1.65413e-107	Pfdn1	32
9.51562e-103	0.588575	0.314	0.129	1.78161e-98	Dhx58	32
5.99217e-99	0.588135	0.425	0.2	1.12191e-94	Mettl26	32
1.74707e-98	0.587657	0.413	0.194	3.27104e-94	Orai2	32
2.38757e-113	0.587571	0.695	0.382	4.47025e-109	Srpk2	32
1.17589e-128	0.58734	0.786	0.444	2.20162e-124	H13	32
1.50027e-104	0.58717	0.593	0.31	2.80895e-100	Tnip1	32
1.5739e-107	0.586966	0.562	0.294	2.94681e-103	Ten1	32
9.89369e-102	0.586641	0.4	0.187	1.8524e-97	Mrpl27	32
1.41803e-109	0.585962	0.632	0.339	2.65498e-105	Glmp	32
4.01763e-102	0.58585	0.317	0.133	7.52222e-98	B4galt5	32
1.75723e-106	0.58573	0.286	0.109	3.29006e-102	Slain1	32
1.12501e-100	0.584588	0.491	0.246	2.10636e-96	Dcps	32
8.44842e-109	0.584194	0.262	0.098	1.5818e-104	Tmem65	32
2.38115e-101	0.583807	0.487	0.237	4.45822e-97	Grina	32
6.92211e-117	0.583532	0.701	0.39	1.29603e-112	Cast	32
8.13875e-100	0.583429	0.512	0.261	1.52382e-95	Heca	32
1.81085e-97	0.582224	0.453	0.22	3.39046e-93	Acaa2	32
6.6659e-120	0.582056	0.705	0.394	1.24806e-115	Trim12c	32
2.32876e-93	0.582034	0.559	0.287	4.36013e-89	Pik3ip1	32
6.40785e-98	0.581582	0.383	0.175	1.19974e-93	Fcho1	32
6.22618e-98	0.581422	0.481	0.241	1.16573e-93	Dnmt3a	32
8.33028e-98	0.581389	0.286	0.118	1.55968e-93	Cyth3	32
1.07785e-102	0.581197	0.537	0.28	2.01805e-98	Mrps6	32
1.20751e-99	0.580868	0.427	0.204	2.26083e-95	Ap1s1	32
1.37971e-98	0.580586	0.487	0.246	2.58323e-94	Trim25	32
8.71587e-102	0.579681	0.531	0.275	1.63187e-97	Cnpy2	32
3.10534e-131	0.579171	0.896	0.523	5.81413e-127	Rhoh	32
4.08249e-110	0.579002	0.783	0.442	7.64365e-106	Ripor2	32
4.97918e-97	0.578824	0.334	0.145	9.32251e-93	Susd3	32
2.15712e-99	0.578772	0.282	0.114	4.03878e-95	Gna15	32
1.14221e-102	0.577387	0.587	0.313	2.13857e-98	Cetn2	32
1.14883e-97	0.577243	0.548	0.284	2.15095e-93	Oxct1	32
4.37206e-114	0.576792	0.714	0.4	8.18581e-110	Srp72	32
7.82977e-95	0.576328	0.316	0.133	1.46597e-90	Ddx60	32
6.29448e-96	0.575744	0.55	0.283	1.17852e-91	Pml	32
1.11069e-99	0.575625	0.585	0.31	2.07955e-95	Zcchc17	32
3.12685e-97	0.575106	0.426	0.207	5.8544e-93	Eci2	32
2.60239e-96	0.574922	0.459	0.228	4.87246e-92	Eef1akmt1	32
1.08161e-101	0.574805	0.535	0.281	2.02509e-97	Qars	32
1.04402e-111	0.574779	0.894	0.52	1.95471e-107	Ptms	32
1.64636e-238	0.574427	0.942	0.588	3.08248e-234	Pycard	32
1.34006e-97	0.57419	0.354	0.158	2.509e-93	Mrps11	32
5.16902e-101	0.573978	0.269	0.104	9.67796e-97	E2f2	32
4.38207e-102	0.573305	0.6	0.322	8.20454e-98	Mrpl4	32
1.73877e-98	0.572578	0.528	0.275	3.2555e-94	Prkcsh	32
7.76408e-109	0.572562	0.667	0.369	1.45367e-104	Smap1	32
2.9417e-101	0.572488	0.656	0.359	5.50774e-97	Etfb	32
1.21278e-109	0.57207	0.834	0.476	2.27069e-105	Hcls1	32
3.03364e-197	0.571969	0.956	0.593	5.67988e-193	Ifi203	32
4.07987e-111	0.570862	0.747	0.422	7.63875e-107	Ndufs8	32
2.97026e-94	0.570624	0.461	0.234	5.56122e-90	Odc1	32
4.8532e-94	0.570536	0.408	0.196	9.08664e-90	Ccs	32
3.05574e-99	0.570149	0.283	0.113	5.72126e-95	Limk2	32
7.63594e-93	0.569373	0.412	0.197	1.42968e-88	Rmnd5a	32
5.99995e-96	0.56915	0.641	0.347	1.12337e-91	Asap1	32
1.95797e-100	0.56902	0.655	0.359	3.66591e-96	Nfatc3	32
4.849e-95	0.568933	0.355	0.161	9.07879e-91	Galk2	32
9.02873e-91	0.568622	0.497	0.252	1.69045e-86	Arhgap4	32
6.10035e-99	0.568481	0.681	0.376	1.14217e-94	Nup210	32
5.88168e-93	0.567984	0.333	0.144	1.10123e-88	L3mbtl3	32
4.42028e-102	0.567765	0.257	0.097	8.27608e-98	Fbxl8	32
1.97013e-95	0.567712	0.539	0.286	3.68868e-91	Esyt2	32
8.69763e-146	0.56705	0.875	0.521	1.62846e-141	Mettl23	32
5.04315e-101	0.566787	0.67	0.371	9.44229e-97	4932438A13Rik	32
0	0.566587	0.998	0.673	0	Ptprcap	32
3.16834e-94	0.56617	0.298	0.125	5.93208e-90	Atp2b4	32
4.27562e-96	0.565958	0.269	0.105	8.00524e-92	Gm26551	32
6.26426e-88	0.565842	0.431	0.205	1.17286e-83	Neurl3	32
1.60905e-102	0.565808	0.651	0.361	3.01263e-98	Mbp	32
3.68466e-93	0.565731	0.33	0.145	6.89878e-89	Cln3	32
1.02178e-93	0.565239	0.333	0.148	1.91308e-89	Sh3glb2	32
3.67881e-96	0.565214	0.576	0.309	6.88784e-92	Gatad2a	32
1.15117e-97	0.564934	0.281	0.114	2.15533e-93	Ak3	32
1.67064e-91	0.564896	0.412	0.199	3.12794e-87	Ranbp9	32
6.6047e-95	0.564412	0.29	0.121	1.2366e-90	Fbxo33	32
3.78e-95	0.564277	0.57	0.304	7.0773e-91	Dap3	32
2.18032e-92	0.564114	0.364	0.169	4.0822e-88	Lrwd1	32
3.99901e-92	0.563631	0.478	0.245	7.48735e-88	Cldnd1	32
2.74956e-84	0.563292	0.47	0.233	5.14799e-80	Hsd11b1	32
1.69882e-91	0.563082	0.448	0.222	3.1807e-87	Rgs3	32
4.46933e-99	0.562859	0.63	0.349	8.36793e-95	Ubac2	32
4.74301e-108	0.562793	0.769	0.439	8.88033e-104	Ccni	32
4.46084e-97	0.562769	0.279	0.113	8.35202e-93	Glb1	32
5.69117e-91	0.562656	0.365	0.17	1.06556e-86	Asxl1	32
2.70067e-91	0.562038	0.365	0.168	5.05646e-87	Ebpl	32
4.03178e-90	0.561971	0.427	0.213	7.5487e-86	Psen2	32
4.89283e-89	0.561141	0.546	0.286	9.16085e-85	Eif4g3	32
2.85841e-122	0.56054	0.847	0.499	5.35181e-118	Cd48	32
5.60434e-94	0.560463	0.565	0.303	1.0493e-89	Max	32
3.68441e-90	0.560382	0.397	0.19	6.89831e-86	Dhrs7	32
9.82847e-120	0.560257	0.804	0.467	1.84018e-115	Pold4	32
6.90522e-152	0.558516	0.839	0.512	1.29286e-147	Ifi209	32
1.07888e-89	0.558473	0.412	0.205	2.01998e-85	Ptpn11	32
4.47094e-96	0.558207	0.266	0.106	8.37094e-92	Arhgap18	32
2.62173e-123	0.557834	0.872	0.519	4.90866e-119	Atp1b3	32
1.52112e-89	0.557579	0.554	0.294	2.84799e-85	Msi2	32
4.59904e-85	0.556957	0.558	0.289	8.61078e-81	Ncf4	32
3.24066e-86	0.556912	0.496	0.255	6.06748e-82	Ly9	32
1.25869e-190	0.556499	0.945	0.593	2.35664e-186	Mndal	32
7.32785e-95	0.556239	0.654	0.364	1.37199e-90	Phf14	32
7.14849e-90	0.556023	0.34	0.153	1.33841e-85	Ift27	32
3.92343e-100	0.555341	0.608	0.34	7.34584e-96	Mgea5	32
1.72601e-87	0.55463	0.496	0.256	3.2316e-83	Glo1	32
3.18448e-95	0.55459	0.624	0.344	5.9623e-91	Pdrg1	32
1.0458e-90	0.554396	0.532	0.282	1.95806e-86	Washc3	32
3.65118e-91	0.553831	0.261	0.109	6.8361e-87	Endod1	32
2.40846e-87	0.553788	0.402	0.195	4.50936e-83	Med12	32
7.92831e-83	0.553701	0.48	0.244	1.48442e-78	Pitpnc1	32
3.02067e-128	0.553506	0.814	0.486	5.6556e-124	Zc3hav1	32
4.59652e-86	0.552468	0.566	0.302	8.60606e-82	Ssbp4	32
7.50495e-84	0.552413	0.463	0.233	1.40515e-79	Fam3c	32
2.51518e-87	0.552262	0.389	0.187	4.70918e-83	Tor2a	32
2.46078e-85	0.551952	0.511	0.265	4.60732e-81	Trim34a	32
1.58927e-286	0.551799	0.989	0.65	2.97559e-282	Fyb	32
3.17745e-90	0.55107	0.299	0.127	5.94914e-86	Narf	32
1.55167e-88	0.55066	0.503	0.267	2.90519e-84	Tbl1xr1	32
9.17744e-89	0.550516	0.315	0.139	1.71829e-84	Vps54	32
5.82445e-87	0.549984	0.433	0.219	1.09051e-82	Phkg2	32
1.19072e-110	0.549572	0.781	0.457	2.22938e-106	Ndufa8	32
8.31635e-80	0.548885	0.536	0.28	1.55707e-75	Pdlim1	32
6.08521e-85	0.548746	0.437	0.223	1.13933e-80	Eif2ak2	32
3.62776e-85	0.548714	0.428	0.212	6.79226e-81	Rin3	32
5.68203e-87	0.54835	0.345	0.161	1.06385e-82	Col4a3bp	32
1.0816e-89	0.548071	0.544	0.286	2.02507e-85	Svbp	32
7.795e-149	0.547933	0.871	0.532	1.45946e-144	Ap2s1	32
1.19837e-90	0.547231	0.263	0.107	2.24372e-86	Hspa4l	32
1.49291e-80	0.546824	0.418	0.205	2.79517e-76	Irf2bpl	32
2.90783e-94	0.546359	0.753	0.432	5.44433e-90	Zyx	32
2.9822e-104	0.545977	0.717	0.418	5.58357e-100	Lnpep	32
3.5301e-86	0.545618	0.475	0.249	6.6094e-82	Sbf1	32
7.03865e-88	0.545444	0.534	0.288	1.31785e-83	Sar1b	32
6.75908e-96	0.544933	0.718	0.412	1.2655e-91	Fam107b	32
7.15701e-86	0.544703	0.298	0.13	1.34001e-81	Emc9	32
2.0502e-111	0.544328	0.793	0.47	3.83858e-107	Trim30a	32
2.80262e-86	0.544326	0.474	0.247	5.24735e-82	Eif2b2	32
3.07441e-205	0.544212	0.957	0.613	5.75622e-201	Stk17b	32
5.92247e-88	0.544195	0.635	0.354	1.10886e-83	Kif21b	32
5.33529e-84	0.542958	0.393	0.193	9.98927e-80	Smim8	32
1.27582e-85	0.542916	0.311	0.138	2.38871e-81	Ankmy2	32
1.25149e-86	0.54276	0.646	0.359	2.34316e-82	Cib1	32
2.48923e-87	0.542547	0.555	0.302	4.66058e-83	Sdf2	32
5.24605e-87	0.542158	0.577	0.316	9.82219e-83	Snapc5	32
0	0.542126	0.994	0.711	0	S100a10	32
6.01633e-85	0.541829	0.351	0.163	1.12644e-80	Mpst	32
1.58037e-94	0.541777	0.66	0.375	2.95893e-90	Commd4	32
2.46382e-85	0.541628	0.552	0.299	4.61301e-81	Parp9	32
1.01635e-81	0.540691	0.438	0.224	1.90291e-77	Smg6	32
5.00752e-90	0.540626	0.264	0.107	9.37558e-86	Otud7b	32
1.44948e-82	0.540333	0.391	0.195	2.71387e-78	Ubash3b	32
3.84095e-84	0.54017	0.302	0.134	7.19141e-80	Zfp386	32
3.57151e-116	0.539675	0.813	0.488	6.68693e-112	Capza1	32
1.75369e-84	0.53959	0.531	0.287	3.28344e-80	Erbin	32
1.10797e-83	0.539451	0.47	0.245	2.07444e-79	Ddx52	32
3.25597e-88	0.539441	0.571	0.318	6.09616e-84	Adss	32
2.27799e-81	0.539369	0.48	0.251	4.26509e-77	Susd6	32
8.8675e-77	0.539118	0.605	0.321	1.66026e-72	Dut	32
2.00853e-82	0.539105	0.41	0.205	3.76057e-78	Tmem192	32
5.02528e-84	0.539024	0.359	0.171	9.40883e-80	Nfkbil1	32
4.18565e-96	0.539007	0.682	0.393	7.83678e-92	Skp1a	32
5.63503e-132	0.537851	0.867	0.532	1.05505e-127	Ogt	32
0	0.537294	0.981	0.712	0	Lgals1	32
3.94636e-174	0.537201	0.922	0.584	7.38877e-170	H2afv	32
4.88181e-83	0.53713	0.493	0.263	9.14021e-79	Xpo6	32
2.62791e-93	0.537018	0.733	0.426	4.92024e-89	Fmnl1	32
5.57371e-93	0.536565	0.671	0.385	1.04357e-88	Idh3b	32
1.05761e-87	0.536443	0.696	0.394	1.98017e-83	Zbp1	32
9.58562e-82	0.536337	0.321	0.142	1.79472e-77	Ppp3cc	32
9.90716e-102	0.536182	0.818	0.488	1.85492e-97	Arl6ip5	32
2.01919e-93	0.535622	0.627	0.364	3.78052e-89	Ifi27	32
7.12621e-81	0.535408	0.376	0.185	1.33424e-76	Pitpnm1	32
7.33159e-81	0.535166	0.334	0.155	1.37269e-76	1600014C10Rik	32
1.76528e-103	0.534819	0.741	0.439	3.30514e-99	Parp14	32
8.62404e-82	0.534786	0.463	0.24	1.61468e-77	Rpp25l	32
5.43571e-82	0.534785	0.362	0.173	1.01773e-77	Dcaf12	32
1.03317e-80	0.533974	0.425	0.214	1.9344e-76	Aim2	32
1.32549e-96	0.533873	0.73	0.428	2.48171e-92	Rnf114	32
2.01057e-97	0.533374	0.821	0.49	3.7644e-93	Arhgap15	32
2.76509e-83	0.533354	0.293	0.126	5.17707e-79	1300002E11Rik	32
4.32998e-166	0.533287	0.902	0.567	8.10703e-162	Tmem160	32
6.91499e-86	0.532634	0.732	0.424	1.29469e-81	Slc38a1	32
1.05914e-103	0.532476	0.787	0.47	1.98303e-99	Ndufs2	32
1.30677e-81	0.53246	0.297	0.128	2.44666e-77	Ldlrap1	32
3.09302e-79	0.532318	0.348	0.164	5.79105e-75	Slc43a2	32
1.2403e-122	0.5323	0.845	0.524	2.32221e-118	Sell	32
1.85317e-83	0.532145	0.572	0.318	3.46969e-79	Crlf2	32
6.16704e-81	0.531666	0.56	0.307	1.15466e-76	Glrx5	32
4.27587e-82	0.531031	0.313	0.142	8.00572e-78	Ttc33	32
8.32592e-80	0.531023	0.549	0.301	1.55886e-75	Lfng	32
7.3515e-98	0.530977	0.728	0.429	1.37642e-93	Atp6v1d	32
6.79868e-82	0.530529	0.57	0.315	1.27292e-77	Acp1	32
5.39409e-94	0.530129	0.735	0.431	1.00994e-89	Kxd1	32
2.30671e-84	0.530034	0.27	0.115	4.31886e-80	Phtf1	32
4.96227e-89	0.529868	0.652	0.376	9.29085e-85	Cox20	32
2.75586e-76	0.529743	0.363	0.17	5.1598e-72	Galnt6	32
6.28583e-99	0.529302	0.79	0.466	1.1769e-94	Ctsd	32
8.62046e-92	0.5293	0.772	0.457	1.61401e-87	Ostc	32
1.64834e-83	0.52905	0.271	0.112	3.08619e-79	AL590144.2	32
1.65264e-79	0.528972	0.435	0.226	3.09423e-75	Stx6	32
6.90266e-81	0.528441	0.534	0.294	1.29238e-76	Ccdc47	32
5.53568e-84	0.528036	0.631	0.359	1.03644e-79	Rtn3	32
9.97563e-85	0.52766	0.381	0.173	1.86774e-80	Mki67	32
1.66733e-82	0.527302	0.59	0.33	3.12174e-78	Ift20	32
1.4617e-80	0.527248	0.504	0.273	2.73674e-76	Rab1b	32
8.00518e-77	0.526553	0.563	0.31	1.49881e-72	Slfn8	32
7.15777e-79	0.525684	0.437	0.232	1.34015e-74	Naa20	32
2.04587e-84	0.525619	0.715	0.417	3.83048e-80	Nudt21	32
1.38859e-80	0.525249	0.318	0.146	2.59986e-76	Mad2l1bp	32
5.66291e-96	0.52482	0.765	0.457	1.06027e-91	Phf20l1	32
2.37389e-80	0.524152	0.526	0.288	4.44463e-76	Glrx2	32
2.61827e-78	0.523836	0.438	0.23	4.90218e-74	Ctdsp2	32
2.18876e-84	0.523621	0.635	0.365	4.09801e-80	Mdp1	32
8.45292e-87	0.523614	0.679	0.396	1.58264e-82	Ola1	32
1.04095e-87	0.523295	0.774	0.459	1.94897e-83	Cnp	32
1.95515e-79	0.523204	0.296	0.134	3.66062e-75	Mettl6	32
6.65788e-79	0.52317	0.278	0.119	1.24655e-74	Slc12a7	32
2.16708e-80	0.523141	0.607	0.343	4.05742e-76	Supt20	32
4.9202e-80	0.523032	0.267	0.115	9.21208e-76	Zfp654	32
1.49361e-76	0.522637	0.415	0.212	2.79649e-72	Sidt2	32
1.05695e-77	0.522621	0.551	0.306	1.97894e-73	Elk4	32
2.37772e-99	0.522023	0.783	0.472	4.4518e-95	Wipf1	32
1.16009e-76	0.521979	0.307	0.138	2.17204e-72	Stk26	32
4.75093e-76	0.521942	0.505	0.273	8.89517e-72	Senp7	32
1.12449e-86	0.521842	0.716	0.42	2.10538e-82	Ufc1	32
4.50799e-78	0.520725	0.537	0.297	8.4403e-74	Gtf3a	32
1.10659e-76	0.520701	0.471	0.253	2.07187e-72	Helz	32
2.61721e-82	0.520665	0.452	0.214	4.9002e-78	Top2a	32
2.09763e-77	0.520451	0.727	0.424	3.92739e-73	Grk6	32
2.45375e-80	0.520327	0.657	0.377	4.59415e-76	Mrps36	32
3.33587e-79	0.520035	0.508	0.279	6.24575e-75	Cyb5r4	32
7.16547e-72	0.519872	0.346	0.162	1.34159e-67	Tcp11l2	32
2.13662e-76	0.519843	0.509	0.276	4.0004e-72	Pts	32
4.78094e-76	0.518944	0.331	0.155	8.95135e-72	Cds2	32
3.72068e-84	0.518285	0.675	0.393	6.96622e-80	Rbck1	32
8.18536e-78	0.518148	0.291	0.127	1.53255e-73	Cers4	32
1.22127e-74	0.517966	0.339	0.16	2.28659e-70	St6gal1	32
2.07048e-90	0.517445	0.715	0.427	3.87657e-86	Trip12	32
1.58782e-77	0.517181	0.673	0.39	2.97287e-73	Gm26740	32
1.77004e-76	0.517092	0.678	0.389	3.31404e-72	Bin1	32
1.84582e-153	0.516692	0.961	0.619	3.45593e-149	Cd53	32
1.82085e-88	0.516281	0.751	0.449	3.40918e-84	Sars	32
2.78101e-84	0.516197	0.725	0.427	5.20688e-80	Lamtor5	32
4.62441e-74	0.515984	0.454	0.239	8.65829e-70	Mrpl35	32
3.07051e-73	0.515778	0.459	0.244	5.74892e-69	Thap3	32
2.23397e-74	0.515416	0.412	0.213	4.18266e-70	Inpp5k	32
6.54186e-76	0.515269	0.513	0.282	1.22483e-71	Oxa1l	32
1.08065e-72	0.515041	0.405	0.208	2.0233e-68	D16Ertd472e	32
6.98499e-78	0.514869	0.703	0.411	1.3078e-73	Tes	32
3.83409e-76	0.514746	0.52	0.285	7.17856e-72	Sirt2	32
4.94427e-79	0.514634	0.262	0.11	9.25715e-75	Stambpl1	32
3.5042e-76	0.514276	0.304	0.141	6.56092e-72	Jak3	32
7.12062e-75	0.514238	0.306	0.146	1.33319e-70	Oxsr1	32
6.65922e-92	0.514108	0.72	0.432	1.24681e-87	Churc1	32
2.45803e-78	0.513899	0.287	0.128	4.60217e-74	Gde1	32
3.11699e-73	0.513848	0.524	0.288	5.83594e-69	Trim56	32
4.08031e-75	0.513727	0.472	0.258	7.63956e-71	Fam162a	32
5.04455e-147	0.513606	0.924	0.591	9.44492e-143	Reep5	32
1.19075e-73	0.513194	0.47	0.254	2.22943e-69	Gigyf2	32
8.28595e-82	0.513174	0.664	0.391	1.55138e-77	Akna	32
6.02636e-179	0.512818	0.937	0.611	1.12831e-174	Tsc22d4	32
3.47165e-80	0.512618	0.667	0.389	6.49997e-76	Mat2b	32
5.87055e-74	0.512349	0.459	0.247	1.09914e-69	Cmas	32
1.66721e-75	0.512231	0.556	0.312	3.12152e-71	4833420G17Rik	32
2.8778e-81	0.512188	0.659	0.386	5.3881e-77	Phf11b	32
1.95323e-72	0.512168	0.539	0.296	3.65703e-68	Cd9	32
3.87967e-73	0.512056	0.465	0.25	7.26392e-69	Ddx47	32
2.14611e-74	0.512051	0.485	0.264	4.01817e-70	Upf3b	32
1.69808e-83	0.511802	0.687	0.407	3.17932e-79	Snrpb2	32
5.55945e-81	0.511644	0.663	0.389	1.0409e-76	Os9	32
4.31732e-75	0.511485	0.527	0.295	8.08333e-71	Ifnar1	32
4.44146e-72	0.511445	0.348	0.174	8.31575e-68	Wdr12	32
3.76268e-87	0.510803	0.762	0.458	7.04486e-83	Slc9a3r1	32
2.60519e-75	0.510664	0.615	0.343	4.87769e-71	Stmn1	32
3.17924e-73	0.510468	0.437	0.234	5.95248e-69	Adam10	32
1.24847e-74	0.510366	0.581	0.329	2.33751e-70	Lsm14a	32
5.09496e-145	0.510232	0.909	0.582	9.5393e-141	Map4k4	32
7.14567e-74	0.509336	0.568	0.319	1.33788e-69	Yipf1	32
2.4564e-67	0.508696	0.577	0.318	4.59912e-63	Fam111a	32
2.93603e-72	0.508636	0.347	0.17	5.49713e-68	Gm9844	32
9.75736e-73	0.508315	0.339	0.166	1.82687e-68	Tsr3	32
1.5381e-76	0.508098	0.606	0.35	2.87979e-72	Usp25	32
1.09487e-88	0.508049	0.811	0.495	2.04992e-84	Spcs1	32
8.61863e-71	0.508048	0.393	0.201	1.61367e-66	Cdk17	32
1.07421e-77	0.507998	0.615	0.357	2.01125e-73	Idh3g	32
2.99707e-79	0.507662	0.633	0.372	5.61141e-75	Rnf213	32
3.04065e-69	0.50712	0.375	0.191	5.69302e-65	Gm12840	32
1.23669e-72	0.50698	0.459	0.248	2.31545e-68	Mrps9	32
3.62883e-72	0.506947	0.316	0.151	6.79426e-68	Fam168a	32
5.44775e-72	0.506872	0.463	0.249	1.01998e-67	Trabd	32
6.10117e-75	0.506798	0.568	0.322	1.14232e-70	Mrpl32	32
1.51063e-71	0.506595	0.333	0.162	2.82836e-67	Mpp1	32
1.42117e-80	0.506456	0.685	0.405	2.66087e-76	Ube2r2	32
4.14178e-73	0.505882	0.316	0.151	7.75465e-69	Pigs	32
7.47924e-73	0.505659	0.489	0.271	1.40034e-68	Kmt2b	32
4.58521e-78	0.505565	0.694	0.411	8.58489e-74	Pop5	32
9.19936e-80	0.505513	0.683	0.406	1.7224e-75	Uba1	32
7.87514e-98	0.505261	0.811	0.501	1.47446e-93	Cyb5a	32
2.27783e-75	0.505096	0.578	0.331	4.26479e-71	Zbtb8os	32
1.68497e-72	0.504911	0.525	0.293	3.15476e-68	Cd2bp2	32
1.68333e-70	0.504784	0.443	0.239	3.1517e-66	Rps6ka3	32
1.2721e-73	0.504541	0.295	0.136	2.38176e-69	Lpcat3	32
1.81348e-68	0.504238	0.54	0.301	3.39537e-64	Zdhhc20	32
9.26167e-74	0.503968	0.579	0.332	1.73406e-69	Chtop	32
8.65274e-75	0.503528	0.261	0.114	1.62005e-70	Gin1	32
5.95593e-71	0.50339	0.425	0.226	1.11513e-66	Faap20	32
3.4513e-72	0.502753	0.324	0.154	6.46187e-68	Ggct	32
5.62343e-74	0.502027	0.578	0.333	1.05287e-69	Ergic3	32
2.60175e-156	0.501989	0.946	0.618	4.87126e-152	Tmem50a	32
7.17712e-76	0.501574	0.704	0.419	1.34377e-71	Srp19	32
1.06229e-70	0.501487	0.56	0.318	1.98892e-66	Paics	32
2.25022e-92	0.501451	0.768	0.473	4.21308e-88	Top2b	32
2.45585e-71	0.501147	0.482	0.264	4.59809e-67	Plekhb2	32
4.26384e-142	0.501038	0.912	0.589	7.98319e-138	Grk2	32
1.66704e-100	0.500875	0.851	0.533	3.12119e-96	Ppp1cc	32
1.52299e-100	0.500873	0.799	0.498	2.8515e-96	Mier1	32
4.75462e-73	0.500868	0.287	0.131	8.90208e-69	Phf8	32
2.93506e-70	0.500479	0.558	0.316	5.49532e-66	Ap3b1	32
5.41169e-71	0.500437	0.482	0.267	1.01323e-66	Ccndbp1	32
5.12215e-73	0.500064	0.322	0.156	9.59021e-69	Serhl	32

## Sheet: 33
p_val	avg_log2FC	pct.1	pct.2	p_val_adj	gene	seurat_cluster_no
0	1.73237	0.746	0.117	0	Ctla2a	33
0	1.67992	0.518	0.025	0	Samd3	33
0	1.57417	0.556	0.055	0	Eomes	33
0	1.36783	0.755	0.184	0	Sidt1	33
0	1.30297	0.665	0.159	0	Cxcr3	33
0	1.29943	0.976	0.376	0	Ly6c2	33
0	1.25487	0.359	0.033	0	Ifitm10	33
0	1.24773	0.869	0.272	0	Il2rb	33
9.03272e-290	1.23135	0.753	0.221	1.6912e-285	Hopx	33
5.20129e-289	1.18208	0.882	0.301	9.73838e-285	Txk	33
8.47455e-242	1.17305	0.514	0.114	1.58669e-237	Prf1	33
0	1.17074	0.934	0.344	0	Ctsw	33
0	1.14669	0.259	0.014	0	Gzmm	33
6.36931e-252	1.13026	0.386	0.065	1.19253e-247	Xcl1	33
1.92264e-284	1.11968	0.89	0.342	3.59975e-280	Bcl2	33
1.2865e-203	1.10929	0.472	0.117	2.40871e-199	1700025G04Rik	33
0	1.08767	0.294	0.031	0	G0s2	33
0	1.07864	0.997	0.443	0	Nkg7	33
8.30402e-214	1.06736	0.363	0.068	1.55476e-209	Il18rap	33
1.65603e-224	1.0377	0.879	0.35	3.10059e-220	Klrd1	33
3.13587e-171	1.02286	0.674	0.231	5.87128e-167	Nsg2	33
1.00905e-202	1.01019	0.812	0.32	1.88924e-198	Klk8	33
1.48402e-155	1.00744	0.577	0.185	2.77852e-151	Il18r1	33
9.53592e-150	0.974621	0.368	0.091	1.78541e-145	Lcn4	33
1.08892e-157	0.974528	0.35	0.08	2.03879e-153	Itm2a	33
2.5859e-175	0.972817	0.835	0.338	4.84159e-171	Gm2682	33
7.79535e-162	0.968893	0.693	0.264	1.45952e-157	Cst7	33
1.87616e-149	0.968359	0.615	0.22	3.51273e-145	Tm6sf1	33
3.56054e-156	0.936118	0.311	0.065	6.66641e-152	Fgf13	33
1.26812e-131	0.929529	0.544	0.194	2.37429e-127	Atp8b4	33
3.30064e-126	0.919975	0.401	0.115	6.17979e-122	St3gal6	33
1.53067e-124	0.912335	0.391	0.114	2.86588e-120	Bbc3	33
2.53086e-116	0.889452	0.376	0.11	4.73854e-112	Sgk1	33
4.73037e-127	0.882266	0.602	0.243	8.85667e-123	Rnf138	33
1.71244e-116	0.881453	0.604	0.239	3.20619e-112	Hsd11b1	33
2.08118e-132	0.865189	0.28	0.06	3.89659e-128	F2rl1	33
2.89088e-148	0.860156	0.817	0.375	5.41259e-144	Ptpn22	33
1.16497e-118	0.852012	0.676	0.29	2.18118e-114	Kbtbd11	33
1.19924e-100	0.847269	0.467	0.168	2.24534e-96	Tnfsf8	33
3.23579e-174	0.845757	0.977	0.503	6.05837e-170	Cd8b1	33
6.5452e-271	0.837049	0.994	0.538	1.22546e-266	Hcst	33
8.91533e-118	0.82077	0.779	0.36	1.66922e-113	Cmah	33
3.70106e-137	0.817862	0.957	0.475	6.92949e-133	Cd8a	33
1.88886e-110	0.811034	0.78	0.359	3.53651e-106	Prkcq	33
6.19275e-97	0.808987	0.538	0.225	1.15947e-92	Peak1	33
3.01197e-108	0.808512	0.73	0.333	5.63931e-104	Fam189b	33
5.67764e-98	0.791941	0.628	0.284	1.06302e-93	Hdac7	33
1.01886e-121	0.789932	0.768	0.374	1.9076e-117	Gramd3	33
1.12047e-135	0.787468	0.929	0.47	2.09786e-131	Skap1	33
1.12215e-86	0.786302	0.546	0.232	2.101e-82	Sh2d1a	33
1.90027e-97	0.785919	0.694	0.325	3.55787e-93	Cd69	33
9.04637e-86	0.782265	0.364	0.129	1.69375e-81	Sntb2	33
2.63415e-160	0.78125	0.898	0.485	4.93193e-156	Il7r	33
1.88121e-82	0.780811	0.397	0.146	3.52219e-78	Ehd3	33
2.0646e-148	0.778091	0.962	0.503	3.86554e-144	Thy1	33
1.3387e-98	0.776901	0.665	0.312	2.50646e-94	Klhl6	33
1.4051e-111	0.77288	0.769	0.376	2.63077e-107	Ifngr1	33
8.27422e-83	0.771958	0.35	0.119	1.54918e-78	Rnf125	33
6.06776e-105	0.770674	0.82	0.401	1.13607e-100	Ms4a4c	33
8.95377e-84	0.768955	0.576	0.251	1.67641e-79	Cd6	33
2.16406e-83	0.76675	0.518	0.224	4.05176e-79	Slco3a1	33
3.88159e-81	0.758225	0.308	0.098	7.2675e-77	Hdgfl3	33
2.75358e-81	0.75811	0.605	0.267	5.15552e-77	Pglyrp1	33
3.24513e-82	0.75722	0.614	0.28	6.07586e-78	Themis	33
2.14434e-84	0.752015	0.623	0.292	4.01484e-80	Fam169b	33
2.69487e-74	0.74951	0.411	0.158	5.04561e-70	Tbxa2r	33
3.14161e-78	0.748719	0.647	0.294	5.88204e-74	Cd28	33
2.10925e-90	0.748713	0.253	0.065	3.94915e-86	Ccr5	33
1.16922e-81	0.748231	0.599	0.276	2.18914e-77	Sh2d2a	33
2.67875e-82	0.747778	0.283	0.085	5.01542e-78	Crtam	33
1.93457e-82	0.744241	0.541	0.245	3.62209e-78	Gm17018	33
3.21807e-76	0.744092	0.569	0.258	6.02519e-72	Ifi208	33
6.63621e-141	0.743889	0.984	0.532	1.2425e-136	Lck	33
5.54317e-74	0.743141	0.339	0.123	1.03785e-69	Armc7	33
1.97372e-127	0.741293	0.967	0.522	3.69539e-123	Trac	33
9.42033e-97	0.736886	0.858	0.436	1.76377e-92	Cd27	33
2.3062e-71	0.736696	0.383	0.145	4.3179e-67	Lax1	33
1.64364e-78	0.731345	0.632	0.298	3.07739e-74	Zap70	33
6.63329e-80	0.730807	0.839	0.416	1.24195e-75	Lef1	33
1.27761e-75	0.730693	0.633	0.29	2.39207e-71	Cd7	33
9.69418e-150	0.72713	0.966	0.536	1.81504e-145	Gimap4	33
2.44164e-80	0.721127	0.619	0.301	4.57147e-76	Pde7a	33
2.48768e-112	0.718264	0.984	0.54	4.65768e-108	Cd3e	33
4.75886e-73	0.716808	0.287	0.092	8.91002e-69	Abcb9	33
7.6541e-67	0.712528	0.468	0.205	1.43308e-62	Dennd2d	33
2.83989e-65	0.712036	0.407	0.168	5.31713e-61	Gm19585	33
2.96953e-88	0.711575	0.711	0.366	5.55985e-84	Ugcg	33
1.60687e-207	0.707968	1	0.609	3.00854e-203	Ms4a4b	33
6.10784e-74	0.707751	0.664	0.326	1.14357e-69	Itk	33
5.59394e-69	0.706616	0.286	0.096	1.04735e-64	Zfhx2	33
1.81951e-64	0.705746	0.365	0.145	3.40666e-60	Nlrc3	33
2.22117e-65	0.705655	0.425	0.175	4.15869e-61	Racgap1	33
1.4129e-114	0.704123	0.923	0.507	2.64538e-110	Gimap3	33
1.33083e-124	0.701123	0.953	0.533	2.4917e-120	Sell	33
1.75371e-69	0.699101	0.525	0.249	3.28346e-65	Ppm1h	33
2.41474e-66	0.698176	0.594	0.281	4.52112e-62	Cd5	33
1.67088e-66	0.696927	0.47	0.214	3.12839e-62	D16Ertd472e	33
3.48897e-116	0.696171	0.914	0.513	6.53239e-112	Ccnd2	33
2.38367e-70	0.693751	0.596	0.293	4.46294e-66	Prkch	33
6.99005e-103	0.690055	0.865	0.472	1.30875e-98	Rinl	33
3.64719e-64	0.689878	0.288	0.1	6.82863e-60	Myc	33
1.62292e-114	0.687649	0.933	0.524	3.0386e-110	Satb1	33
2.88041e-59	0.68719	0.365	0.145	5.393e-55	Ifit1bl1	33
4.37405e-111	0.686363	0.867	0.476	8.18954e-107	Ctsd	33
8.91756e-60	0.685754	0.435	0.193	1.66964e-55	Gpr174	33
2.12807e-67	0.685119	0.662	0.332	3.98439e-63	Gimap5	33
5.82736e-62	0.684945	0.516	0.241	1.09106e-57	Arhgef18	33
6.88439e-92	0.684405	0.779	0.422	1.28896e-87	Ssh2	33
8.73729e-161	0.684189	0.953	0.563	1.63588e-156	Arl4c	33
6.85754e-61	0.682137	0.473	0.217	1.28394e-56	Bcl9l	33
6.01907e-90	0.680465	0.865	0.471	1.12695e-85	Emb	33
8.65845e-59	0.676584	0.362	0.148	1.62112e-54	Ppp3cc	33
3.22497e-88	0.673908	0.935	0.514	6.03812e-84	Cd2	33
3.84388e-61	0.670883	0.279	0.096	7.1969e-57	Gm20069	33
6.33361e-63	0.670302	0.692	0.353	1.18584e-58	S1pr1	33
7.34987e-63	0.666951	0.258	0.083	1.37612e-58	Apol7e	33
1.55494e-112	0.665227	0.948	0.545	2.91132e-108	Ablim1	33
1.33888e-64	0.660051	0.591	0.302	2.50678e-60	Tpst2	33
1.16709e-55	0.658211	0.497	0.238	2.18514e-51	Fam46a	33
9.80368e-58	0.65582	0.268	0.097	1.83554e-53	Chsy1	33
1.34691e-85	0.654285	0.901	0.509	2.52182e-81	Tcf7	33
1.87703e-74	0.6538	0.989	0.57	3.51437e-70	Cd3g	33
6.74841e-52	0.653314	0.348	0.147	1.26351e-47	Cd160	33
5.21629e-53	0.652177	0.421	0.189	9.76646e-49	Mgst2	33
9.86472e-54	0.650719	0.511	0.246	1.84697e-49	Gimap8	33
4.11305e-64	0.649485	0.697	0.364	7.70086e-60	Stat4	33
3.28073e-61	0.649484	0.66	0.343	6.1425e-57	Ahnak	33
2.91592e-56	0.648296	0.548	0.274	5.45948e-52	Fam78a	33
2.96025e-83	0.648246	0.745	0.416	5.54248e-79	Npm3	33
1.17285e-70	0.647646	0.778	0.425	2.19592e-66	Grap2	33
1.32982e-51	0.646977	0.336	0.133	2.48982e-47	Tmem108	33
1.51715e-54	0.646021	0.514	0.252	2.84057e-50	Pitpnc1	33
1.44428e-60	0.64553	0.655	0.345	2.70413e-56	Ifi206	33
2.98117e-54	0.645029	0.44	0.207	5.58165e-50	Spata13	33
1.02794e-54	0.642871	0.602	0.306	1.92462e-50	Ipcef1	33
6.33543e-136	0.642447	0.999	0.619	1.18618e-131	Cd3d	33
3.20294e-106	0.641541	0.907	0.532	5.99687e-102	Atp1b3	33
8.32955e-52	0.641524	0.315	0.128	1.55954e-47	Pim2	33
5.45267e-56	0.641381	0.775	0.41	1.0209e-51	Bcl11b	33
1.70714e-88	0.63494	0.82	0.471	3.19627e-84	Cnot6l	33
1.68028e-65	0.634863	0.749	0.407	3.14598e-61	Acp5	33
1.43787e-54	0.634319	0.485	0.241	2.69213e-50	Smim4	33
1.25435e-51	0.633701	0.529	0.265	2.34852e-47	Gimap7	33
8.08027e-51	0.633144	0.49	0.241	1.51287e-46	Tmem71	33
2.34753e-51	0.632021	0.414	0.192	4.39528e-47	Myo1f	33
1.37137e-50	0.630829	0.471	0.23	2.56761e-46	Gstp3	33
4.80752e-57	0.629486	0.647	0.343	9.00112e-53	Gimap9	33
4.29831e-62	0.627055	0.893	0.501	8.04773e-58	Lat	33
8.75147e-58	0.625233	0.557	0.294	1.63854e-53	4930453N24Rik	33
1.43401e-47	0.624336	0.461	0.221	2.6849e-43	Treml2	33
3.99593e-48	0.623572	0.473	0.23	7.48158e-44	Cd96	33
1.17828e-50	0.622291	0.527	0.269	2.20609e-46	Il27ra	33
7.11666e-133	0.615456	0.931	0.584	1.33245e-128	Pdcd4	33
3.07754e-97	0.614491	0.921	0.553	5.76209e-93	Saraf	33
8.81196e-51	0.613013	0.268	0.097	1.64986e-46	Mctp2	33
1.13412e-49	0.611931	0.56	0.289	2.12342e-45	Pdlim1	33
4.83357e-47	0.610172	0.324	0.141	9.04989e-43	Fam58b	33
1.00961e-55	0.608395	0.571	0.309	1.8903e-51	Hipk1	33
5.77697e-98	0.606967	0.986	0.606	1.08162e-93	Ms4a6b	33
3.20053e-45	0.605263	0.325	0.141	5.99235e-41	Mettl1	33
1.90276e-48	0.603357	0.451	0.227	3.56253e-44	Usp48	33
2.24249e-76	0.602974	0.921	0.546	4.19862e-72	Gimap6	33
6.43785e-48	0.602396	0.255	0.098	1.20536e-43	Lpin1	33
3.57005e-44	0.601368	0.33	0.143	6.6842e-40	A430078G23Rik	33
2.49025e-45	0.600938	0.392	0.189	4.6625e-41	Gramd4	33
3.05491e-59	0.600278	0.654	0.368	5.71971e-55	Chd7	33
4.59756e-76	0.599818	0.835	0.492	8.60802e-72	Bin2	33
6.08819e-47	0.595477	0.51	0.265	1.13989e-42	Dkc1	33
2.23542e-43	0.594876	0.386	0.186	4.18537e-39	Oas3	33
1.47789e-43	0.593164	0.473	0.241	2.76705e-39	Tnik	33
1.51681e-47	0.592988	0.484	0.252	2.83992e-43	Thap3	33
1.41146e-58	0.592249	0.697	0.4	2.64269e-54	Gm26740	33
5.33674e-75	0.589598	0.766	0.459	9.99198e-71	Atp11b	33
2.42267e-48	0.58875	0.588	0.322	4.53596e-44	Ccdc88c	33
4.51621e-50	0.588305	0.626	0.347	8.4557e-46	Rasal3	33
4.24464e-92	0.586613	0.935	0.576	7.94723e-88	Sept1	33
1.79002e-41	0.586102	0.317	0.138	3.35145e-37	Tdrp	33
9.58711e-44	0.585476	0.563	0.295	1.79499e-39	Gpr183	33
4.88146e-53	0.584733	0.673	0.381	9.13956e-49	Itpkb	33
5.21671e-42	0.584692	0.279	0.118	9.76724e-38	AL590144.2	33
3.9672e-49	0.58422	0.675	0.378	7.42778e-45	Slfn1	33
3.62259e-56	0.583895	0.66	0.38	6.78257e-52	Klf3	33
6.96664e-104	0.582602	0.896	0.564	1.30436e-99	Gm26917	33
6.61893e-89	0.582435	0.962	0.602	1.23926e-84	Klf2	33
5.19425e-109	0.580621	0.953	0.6	9.7252e-105	Dnajc15	33
4.18816e-49	0.580274	0.623	0.349	7.84149e-45	Tecpr1	33
6.71366e-41	0.579768	0.49	0.253	1.257e-36	Id3	33
5.34878e-40	0.579713	0.35	0.164	1.00145e-35	Cxcr6	33
5.12365e-42	0.578987	0.27	0.11	9.593e-38	Plcxd2	33
1.1481e-62	0.573703	0.726	0.431	2.14958e-58	Gm10073	33
1.66096e-38	0.573414	0.44	0.231	3.10981e-34	Ifit3	33
2.99923e-40	0.573147	0.315	0.143	5.61546e-36	Herc3	33
1.15667e-39	0.572364	0.421	0.213	2.16564e-35	Irf2bpl	33
3.69975e-44	0.572318	0.487	0.263	6.92704e-40	H2-Ke6	33
2.83303e-59	0.570325	0.722	0.428	5.30428e-55	Arhgap9	33
5.14524e-58	0.570152	0.766	0.455	9.63343e-54	Utrn	33
1.00597e-41	0.56865	0.25	0.098	1.88347e-37	Slc17a9	33
7.18413e-51	0.5677	0.615	0.356	1.34509e-46	Tcf12	33
2.13121e-42	0.566756	0.516	0.281	3.99027e-38	Gnl3	33
3.72503e-44	0.566273	0.581	0.324	6.97438e-40	Stk10	33
2.65894e-56	0.566129	0.753	0.445	4.97832e-52	Fyn	33
9.09032e-40	0.564686	0.27	0.118	1.70198e-35	Nbeal2	33
9.27879e-41	0.56297	0.428	0.223	1.73727e-36	Mri1	33
1.03942e-38	0.562659	0.31	0.144	1.94611e-34	Golm1	33
8.11409e-41	0.562281	0.553	0.303	1.5192e-36	Jaml	33
1.19846e-46	0.562206	0.59	0.336	2.24388e-42	Wdr43	33
2.9887e-49	0.56114	0.668	0.39	5.59575e-45	Smad7	33
1.19735e-39	0.560268	0.561	0.308	2.24179e-35	Ifi213	33
2.77292e-39	0.559627	0.547	0.298	5.19173e-35	Pik3ip1	33
4.53339e-37	0.559563	0.473	0.244	8.48786e-33	Ikzf3	33
1.58351e-38	0.559446	0.324	0.154	2.96481e-34	Hspbp1	33
1.99315e-48	0.559053	0.645	0.373	3.73177e-44	Ifi27	33
2.87347e-47	0.55852	0.622	0.359	5.38001e-43	Gtf2i	33
6.35819e-49	0.557056	0.675	0.395	1.19044e-44	Srpk2	33
1.91477e-42	0.555588	0.668	0.382	3.58503e-38	Spn	33
1.71146e-53	0.55451	0.746	0.445	3.20436e-49	Zyx	33
5.31708e-38	0.552846	0.259	0.108	9.95517e-34	Lamb3	33
2.63923e-36	0.552819	0.364	0.177	4.94142e-32	Galnt6	33
8.18722e-37	0.550729	0.421	0.219	1.53289e-32	Zfp652	33
6.71627e-37	0.550088	0.288	0.128	1.25749e-32	Fam117a	33
1.19096e-57	0.548233	0.813	0.511	2.22983e-53	Trbc1	33
1.33116e-34	0.545262	0.35	0.169	2.49234e-30	Tcp11l2	33
2.20874e-36	0.544614	0.398	0.209	4.13542e-32	Inpp1	33
7.21793e-38	0.54459	0.511	0.282	1.35141e-33	Vps37b	33
1.54562e-36	0.544568	0.286	0.129	2.89386e-32	Hdac4	33
3.11648e-63	0.544393	0.806	0.502	5.83499e-59	Trim12a	33
5.96447e-36	0.542789	0.268	0.117	1.11673e-31	Igf2r	33
1.0092e-60	0.541568	0.934	0.586	1.88953e-56	Ets1	33
1.44154e-35	0.539414	0.286	0.129	2.699e-31	Usp36	33
1.85468e-33	0.538853	0.377	0.189	3.47252e-29	Scml4	33
1.7324e-35	0.537768	0.372	0.193	3.24356e-31	Kcnab2	33
2.54728e-59	0.536624	0.801	0.501	4.76928e-55	Zfp36l2	33
2.8714e-40	0.536431	0.661	0.386	5.37612e-36	Itgal	33
3.17441e-34	0.535981	0.303	0.145	5.94345e-30	Stk26	33
2.74584e-33	0.532767	0.33	0.163	5.14103e-29	Gpatch4	33
8.10593e-34	0.531059	0.279	0.124	1.51767e-29	Rapgef4	33
4.73453e-37	0.529274	0.501	0.285	8.86447e-33	Aak1	33
1.86845e-55	0.529094	0.844	0.527	3.49829e-51	Chd3	33
1.73085e-50	0.526297	0.839	0.521	3.24067e-46	Evl	33
2.97485e-35	0.525226	0.518	0.293	5.56981e-31	Itpr2	33
5.09091e-51	0.52288	0.853	0.533	9.5317e-47	Anxa6	33
5.57623e-37	0.522755	0.518	0.299	1.04404e-32	Tle4	33
1.97313e-40	0.522714	0.608	0.363	3.69429e-36	Adcy7	33
8.98752e-46	0.522675	0.819	0.497	1.68273e-41	Plac8	33
3.97422e-34	0.522601	0.473	0.262	7.44094e-30	AB124611	33
2.99866e-77	0.521566	0.898	0.589	5.6144e-73	Rapgef6	33
4.32477e-36	0.520666	0.522	0.296	8.09726e-32	Sorl1	33
2.65852e-37	0.518653	0.53	0.31	4.97755e-33	Zdhhc20	33
6.34414e-32	0.518012	0.332	0.165	1.18781e-27	Sla2	33
5.91344e-77	0.517667	0.994	0.679	1.10717e-72	Trbc2	33
2.51663e-44	0.515464	0.708	0.436	4.71189e-40	Grk6	33
1.15202e-35	0.515066	0.489	0.282	2.15693e-31	Arid5a	33
2.11535e-31	0.514531	0.412	0.224	3.96058e-27	Pde3b	33
1.48053e-35	0.514488	0.576	0.338	2.772e-31	Acap1	33
3.26389e-33	0.514397	0.445	0.25	6.11097e-29	Dph5	33
1.56999e-39	0.513174	0.614	0.37	2.93949e-35	Ube2h	33
2.8992e-32	0.512953	0.25	0.113	5.42816e-28	Galnt10	33
8.07516e-41	0.512384	0.711	0.435	1.51191e-36	Add3	33
5.84651e-32	0.51218	0.261	0.121	1.09464e-27	Adgrg5	33
7.94704e-33	0.511017	0.373	0.201	1.48792e-28	Rps12-ps3	33
1.4052e-37	0.510771	0.741	0.452	2.63096e-33	Dgka	33
1.66339e-69	0.510711	0.876	0.577	3.11436e-65	Macf1	33
3.12036e-32	0.510235	0.52	0.297	5.84225e-28	Gbp7	33
5.44412e-30	0.509702	0.288	0.14	1.0193e-25	Ddx60	33
4.77554e-30	0.509219	0.59	0.338	8.94124e-26	Cd247	33
8.53939e-34	0.509087	0.529	0.308	1.59883e-29	Mitd1	33
2.38521e-31	0.508086	0.253	0.114	4.46583e-27	Klhdc1	33
8.89283e-36	0.507761	0.552	0.327	1.66501e-31	Zdhhc18	33
1.91082e-32	0.507129	0.467	0.265	3.57763e-28	Ly9	33
7.06017e-35	0.506849	0.529	0.311	1.32188e-30	Lfng	33
1.14602e-29	0.506603	0.301	0.148	2.14569e-25	Gm4070	33
1.57395e-30	0.506494	0.261	0.122	2.9469e-26	Dnah8	33
1.0318e-30	0.506417	0.484	0.275	1.93185e-26	Ifi214	33
2.26376e-55	0.506096	0.832	0.537	4.23844e-51	Txnip	33
8.2419e-34	0.505946	0.448	0.255	1.54313e-29	Me2	33
2.58919e-30	0.505917	0.297	0.144	4.84775e-26	Gata3	33
9.28297e-40	0.504899	0.689	0.423	1.73805e-35	Itgb2	33
2.93897e-39	0.504349	0.661	0.405	5.50264e-35	Pik3cd	33
2.6445e-44	0.504105	0.716	0.455	4.9513e-40	Kcnq1ot1	33
3.16463e-40	0.504033	0.758	0.471	5.92513e-36	Tbc1d10c	33
1.50161e-30	0.503	0.269	0.125	2.81146e-26	Slc12a7	33
6.321e-31	0.502914	0.459	0.26	1.18348e-26	Rasa3	33
8.32872e-33	0.501879	0.572	0.337	1.55939e-28	Sla	33
4.14309e-33	0.501842	0.52	0.305	7.75711e-29	Sema4d	33
8.3514e-36	0.500966	0.741	0.456	1.56363e-31	Ripor2	33
6.29584e-33	0.500104	0.712	0.431	1.17877e-28	Rasgrp2	33

## Sheet: 34
p_val	avg_log2FC	pct.1	pct.2	p_val_adj	gene	seurat_cluster_no
0	2.33208	0.947	0.032	0	Esco2	34
0	2.24523	0.934	0.055	0	Hist1h3c	34
0	2.23632	0.96	0.068	0	Prc1	34
0	2.23467	0.964	0.08	0	Nusap1	34
0	2.21973	0.896	0.044	0	Hist1h2ab	34
0	2.2088	0.942	0.061	0	Kif11	34
0	2.20696	0.944	0.059	0	Knl1	34
0	2.1948	0.96	0.065	0	Kif15	34
0	2.18685	0.876	0.032	0	Mxd3	34
0	2.16091	0.955	0.069	0	Fbxo5	34
0	2.15709	0.993	0.105	0	Rrm2	34
0	2.13598	0.921	0.057	0	Cit	34
0	2.12909	0.908	0.078	0	Cenpf	34
0	2.12329	0.952	0.079	0	Ccna2	34
0	2.11515	0.83	0.029	0	Neil3	34
0	2.11476	0.845	0.037	0	Mis18bp1	34
0	2.10886	0.985	0.15	0	Hist1h1b	34
0	2.1072	0.983	0.089	0	Asf1b	34
0	2.10432	0.893	0.051	0	Aurkb	34
0	2.10041	0.921	0.075	0	Cenpe	34
0	2.09227	0.946	0.08	0	Clspn	34
0	2.09057	0.878	0.048	0	Spc25	34
0	2.0883	0.875	0.05	0	Ncapg	34
0	2.07717	0.842	0.035	0	Sgo1	34
0	2.07682	0.924	0.08	0	Tpx2	34
0	2.07627	0.85	0.039	0	Ckap2l	34
0	2.06378	0.858	0.044	0	Rad51ap1	34
0	2.06164	0.893	0.057	0	Kif22	34
0	2.06077	0.939	0.091	0	Hist2h2ac	34
0	2.06055	0.805	0.032	0	Sgo2a	34
0	2.05836	0.842	0.053	0	Hmmr	34
0	2.05422	0.931	0.081	0	Cdk1	34
0	2.05382	0.84	0.046	0	Hist1h2bj	34
0	2.04814	0.969	0.1	0	Spc24	34
0	2.04713	0.802	0.028	0	Ccnf	34
0	2.04369	0.784	0.026	0	Hist1h2bm	34
0	2.03689	0.843	0.05	0	Plk1	34
0	2.03629	1	0.17	0	Mki67	34
0	2.03559	0.898	0.07	0	Hist1h1d	34
0	2.02214	0.947	0.1	0	Cdca3	34
0	2.01799	0.82	0.038	0	Ncaph	34
0	2.01152	0.917	0.08	0	Tk1	34
0	2.002	0.769	0.032	0	Hist1h1a	34
0	2.00058	0.851	0.055	0	Ndc80	34
0	1.98636	0.817	0.043	0	Shcbp1	34
0	1.98295	0.79	0.039	0	Cdca2	34
0	1.98278	0.851	0.055	0	Rad51	34
0	1.97741	0.932	0.091	0	Ncapd2	34
0	1.97388	0.974	0.126	0	Cdca8	34
0	1.96915	0.982	0.133	0	Incenp	34
0	1.96311	0.868	0.071	0	Ncapg2	34
0	1.95466	0.845	0.068	0	Hist1h3e	34
0	1.95416	0.759	0.034	0	Kif4	34
0	1.94653	0.721	0.023	0	Hist1h2bb	34
0	1.94542	0.86	0.065	0	Cenpm	34
0	1.94527	1	0.214	0	Top2a	34
0	1.93194	0.851	0.069	0	Tcf19	34
0	1.92694	0.738	0.03	0	Bub1	34
0	1.92253	0.723	0.036	0	Aspm	34
0	1.92228	0.734	0.027	0	E2f8	34
0	1.92215	0.721	0.024	0	Pbk	34
0	1.91361	0.908	0.1	0	Ccnb2	34
0	1.90565	0.997	0.257	0	Hist1h2ap	34
0	1.90501	0.889	0.089	0	Tacc3	34
0	1.9	0.754	0.036	0	Cdca5	34
0	1.89829	0.972	0.143	0	Tyms	34
0	1.89471	0.855	0.083	0	Kif20b	34
0	1.89441	0.886	0.09	0	Kif23	34
0	1.8895	0.733	0.032	0	Nuf2	34
0	1.88879	0.937	0.122	0	Lockd	34
0	1.88397	0.997	0.179	0	Birc5	34
0	1.87987	1	0.219	0	Pclaf	34
0	1.87415	0.698	0.025	0	Spag5	34
0	1.86866	0.719	0.033	0	Ska1	34
0	1.86525	0.759	0.049	0	Diaph3	34
0	1.86095	0.757	0.051	0	Bub1b	34
0	1.85417	0.995	0.249	0	Hist1h2ae	34
0	1.84597	0.71	0.032	0	Kif2c	34
0	1.84589	0.964	0.155	0	Lig1	34
0	1.83009	0.705	0.034	0	Brip1	34
0	1.82994	0.719	0.038	0	Kif20a	34
0	1.82693	0.932	0.122	0	Ccdc34	34
0	1.82343	0.871	0.095	0	Prim1	34
0	1.82254	0.876	0.099	0	E2f2	34
0	1.81889	0.842	0.079	0	Mad2l1	34
0	1.81791	0.787	0.067	0	Dlgap5	34
0	1.81391	0.673	0.031	0	Hist1h3f	34
0	1.80095	0.69	0.037	0	Cenpp	34
0	1.80066	0.891	0.116	0	Uhrf1	34
0	1.7981	0.982	0.166	0	Rrm1	34
0	1.79247	0.769	0.074	0	Ccnb1	34
0	1.78184	0.716	0.049	0	Cenph	34
0	1.77914	0.985	0.191	0	Hist1h1e	34
0	1.77905	0.629	0.021	0	Hist1h2ak	34
0	1.77807	0.629	0.023	0	Hist1h3i	34
0	1.77314	0.607	0.012	0	Hist1h3b	34
0	1.77272	0.734	0.064	0	Hist1h4h	34
0	1.77122	0.992	0.199	0	Smc2	34
0	1.76883	0.741	0.058	0	Chaf1a	34
0	1.76686	0.682	0.047	0	Aurka	34
0	1.76141	0.639	0.029	0	Hist2h2bb	34
0	1.7595	0.946	0.183	0	Ube2c	34
0	1.75611	0.802	0.087	0	Arhgap11a	34
0	1.75595	0.96	0.178	0	Hist1h4d	34
0	1.75537	0.68	0.039	0	Fignl1	34
0	1.75452	0.728	0.058	0	Ccne1	34
0	1.75251	0.878	0.118	0	Cenpw	34
0	1.7481	0.625	0.024	0	Depdc1a	34
0	1.72935	0.805	0.085	0	Plk4	34
0	1.72896	0.959	0.166	0	Racgap1	34
0	1.7281	0.754	0.073	0	Pola1	34
0	1.72808	0.721	0.057	0	Cenpk	34
0	1.72672	0.86	0.126	0	Cdc25b	34
0	1.72605	0.592	0.018	0	Kif14	34
0	1.72043	0.596	0.019	0	Ttk	34
0	1.7202	0.748	0.079	0	Cdc20	34
0	1.70898	0.734	0.07	0	Atad5	34
0	1.70126	0.686	0.054	0	Cdkn3	34
0	1.69838	0.739	0.07	0	Bora	34
0	1.69489	0.97	0.183	0	Cks1b	34
0	1.68909	0.604	0.026	0	Foxm1	34
0	1.68662	0.736	0.076	0	Dhfr	34
0	1.68526	0.624	0.037	0	Ckap2	34
0	1.68482	0.972	0.186	0	Mcm5	34
0	1.67942	0.606	0.029	0	Ect2	34
0	1.67851	0.691	0.055	0	Cenpl	34
0	1.67628	0.617	0.034	0	Gen1	34
0	1.67501	0.881	0.134	0	Rfc4	34
0	1.66333	0.982	0.192	0	Gmnn	34
0	1.66145	0.558	0.017	0	Anln	34
0	1.65934	0.639	0.04	0	Trip13	34
0	1.65853	0.954	0.196	0	Cks2	34
0	1.65484	0.637	0.04	0	Cdc45	34
0	1.65406	0.599	0.029	0	Mcm10	34
0	1.65356	0.637	0.045	0	Brca1	34
0	1.64498	0.611	0.037	0	Cep55	34
0	1.64165	0.959	0.186	0	Nsd2	34
0	1.63557	0.835	0.128	0	Hells	34
0	1.63421	0.55	0.016	0	Stil	34
0	1.63414	0.812	0.114	0	Hist1h4i	34
0	1.63158	0.87	0.14	0	Tipin	34
0	1.63084	0.884	0.141	0	Dbf4	34
0	1.6264	0.686	0.071	0	Hmgb3	34
0	1.62555	0.65	0.053	0	Hist1h2be	34
0	1.62266	0.583	0.029	0	Kifc1	34
0	1.61763	0.993	0.237	0	Lmnb1	34
0	1.61695	0.586	0.031	0	Bard1	34
0	1.61308	0.614	0.041	0	Pole	34
0	1.60713	0.913	0.165	0	Ncapd3	34
0	1.60687	0.571	0.032	0	Kif18a	34
0	1.60566	0.52	0.017	0	Hist1h2an	34
0	1.60551	0.934	0.202	0	Cenpa	34
0	1.59961	0.614	0.046	0	Melk	34
0	1.59819	0.649	0.057	0	Cenps	34
0	1.59636	0.602	0.042	0	Rad54l	34
0	1.59311	0.789	0.11	0	Haus4	34
0	1.58898	0.667	0.068	0	Hist2h2aa1	34
0	1.58755	0.741	0.092	0	Knstrn	34
0	1.58313	0.979	0.22	0	Mcm7	34
0	1.5815	0.766	0.106	0	Wdr76	34
0	1.58147	0.561	0.03	0	Mybl2	34
0	1.5771	0.601	0.049	0	Brca2	34
0	1.57449	0.804	0.124	0	Orc6	34
0	1.5735	0.878	0.153	0	Hmgn5	34
0	1.57292	0.644	0.058	0	Ube2t	34
0	1.56644	0.579	0.04	0	C330027C09Rik	34
0	1.56642	0.611	0.05	0	Haspin	34
0	1.5647	0.637	0.058	0	Spdl1	34
0	1.56306	0.837	0.134	0	Fen1	34
0	1.56294	0.731	0.097	0	Mns1	34
0	1.56088	0.985	0.268	0	H2afx	34
0	1.5604	0.647	0.067	0	Cdkn2c	34
0	1.55988	0.498	0.012	0	Hist1h2bn	34
0	1.55179	0.554	0.064	0	1500009L16Rik	34
0	1.55041	0.637	0.062	0	Ska2	34
0	1.53986	0.587	0.053	0	Kpna2	34
0	1.53036	0.987	0.24	0	Hjurp	34
0	1.51061	0.741	0.109	0	Tubg1	34
0	1.50949	1	0.347	0	Stmn1	34
0	1.5081	0.469	0.011	0	Ankle1	34
0	1.5081	0.629	0.066	0	Ttf2	34
0	1.50755	0.55	0.036	0	Poc1a	34
0	1.50517	0.602	0.055	0	Blm	34
0	1.504	0.946	0.228	0	Mcm3	34
0	1.50236	0.652	0.077	0	Gins2	34
0	1.50083	0.769	0.132	0	Prdx4	34
0	1.49776	0.63	0.072	0	Chaf1b	34
0	1.49585	0.612	0.066	0	Dtl	34
0	1.49275	0.49	0.02	0	Ticrr	34
0	1.48799	0.975	0.244	0	Dnmt1	34
0	1.48418	0.568	0.05	0	Hist1h4c	34
0	1.47974	0.774	0.127	0	Tfdp1	34
0	1.47797	0.734	0.116	0	Hirip3	34
0	1.47428	0.554	0.044	0	Hist1h3a	34
0	1.47417	0.475	0.018	0	Hist1h2bh	34
0	1.47057	0.493	0.026	0	Arhgap19	34
0	1.47032	0.457	0.013	0	Kif18b	34
0	1.46552	0.752	0.127	0	Rfc5	34
0	1.46532	0.944	0.222	0	Cbx5	34
0	1.46287	0.477	0.023	0	Pimreg	34
0	1.46282	0.553	0.047	0	Espl1	34
0	1.46146	0.546	0.049	0	Zdhhc2	34
0	1.456	0.625	0.073	0	Rmi2	34
0	1.45181	0.47	0.021	0	Prr11	34
0	1.45137	0.802	0.145	0	Nrm	34
0	1.45055	0.825	0.167	0	Mcm4	34
0	1.44647	0.464	0.016	0	Lrr1	34
0	1.44358	0.716	0.112	0	Rfwd3	34
0	1.44337	0.469	0.021	0	Hist1h2br	34
0	1.43854	0.99	0.286	0	Ezh2	34
0	1.43749	0.827	0.172	0	Ckap5	34
0	1.43731	0.962	0.254	0	Atad2	34
0	1.43683	0.832	0.168	0	Rpa2	34
0	1.43548	0.718	0.117	0	Psat1	34
0	1.43499	0.611	0.075	0	Timeless	34
0	1.42901	0.477	0.024	0	Mastl	34
0	1.42831	0.637	0.085	0	G2e3	34
0	1.42143	0.931	0.236	0	Pcna	34
0	1.41883	0.921	0.235	0	Mcm6	34
0	1.41696	0.462	0.021	0	Eme1	34
0	1.41223	0.449	0.017	0	Ska3	34
0	1.41128	0.452	0.017	0	Kntc1	34
0	1.404	0.673	0.113	0	1700097N02Rik	34
0	1.39914	0.444	0.02	0	Sapcd2	34
0	1.39473	0.454	0.022	0	Zwilch	34
0	1.39428	0.554	0.057	0	Cdc7	34
0	1.3939	0.419	0.011	0	E2f7	34
0	1.38928	0.462	0.036	0	Cdc6	34
0	1.38551	0.87	0.206	0	Hist1h1c	34
0	1.38242	0.706	0.125	0	Mcm2	34
0	1.3822	0.642	0.096	0	Fxn	34
0	1.37894	0.686	0.117	0	Nudt4	34
0	1.37402	0.586	0.073	0	Prim2	34
0	1.37071	0.992	0.326	0	Dut	34
0	1.36577	0.716	0.137	0	Rfc3	34
0	1.36459	0.477	0.036	0	Slc43a3	34
0	1.36359	0.556	0.065	0	Wdhd1	34
0	1.35995	0.404	0.011	0	Depdc1b	34
0	1.35413	0.724	0.137	0	Gata3	34
0	1.35156	0.434	0.022	0	Nek2	34
2.82375e-307	1.34796	0.835	0.188	5.28692e-303	Rnaseh2b	34
0	1.3461	0.512	0.052	0	Mms22l	34
0	1.34438	0.642	0.104	0	Cenpc1	34
0	1.34101	0.913	0.241	0	Usp1	34
6.04918e-306	1.33332	0.711	0.133	1.13259e-301	Dck	34
1.29305e-277	1.33053	0.653	0.131	2.42097e-273	Nrp1	34
2.68226e-292	1.33026	0.85	0.201	5.02199e-288	Topbp1	34
0	1.32773	0.432	0.023	0	Tedc1	34
1.85284e-301	1.3271	0.658	0.121	3.46908e-297	Fkbp5	34
8.51218e-291	1.32554	0.752	0.16	1.59373e-286	Ppil1	34
0	1.32521	0.388	0.008	0	Hist1h2af	34
0	1.32278	0.546	0.067	0	Rcc1	34
0	1.32202	0.409	0.019	0	Aunip	34
3.67328e-280	1.31349	0.804	0.183	6.87748e-276	Nt5c3b	34
1.27023e-281	1.31021	0.871	0.213	2.37825e-277	Pmf1	34
1.8166e-290	1.30962	0.705	0.137	3.40122e-286	Rhno1	34
0	1.30856	0.479	0.043	0	Hist1h2ac	34
2.63496e-289	1.30599	0.701	0.138	4.93344e-285	Rbl1	34
4.40575e-288	1.30554	0.728	0.146	8.24888e-284	Cdca4	34
0	1.3029	0.422	0.025	0	Fancd2	34
0	1.30102	0.398	0.016	0	Gtse1	34
1.91422e-279	1.29477	0.65	0.126	3.58399e-275	Samd1	34
2.1497e-268	1.29149	0.781	0.177	4.02489e-264	Cep57	34
0	1.28935	0.48	0.051	0	Wee1	34
5.57051e-284	1.28756	0.505	0.078	1.04297e-279	Nrgn	34
7.5294e-278	1.28688	0.888	0.239	1.40973e-273	Siva1	34
2.30446e-295	1.28191	0.939	0.275	4.31464e-291	Rangap1	34
3.92258e-264	1.27833	0.85	0.221	7.34424e-260	Dctpp1	34
2.14168e-275	1.27082	0.622	0.114	4.00986e-271	Cdt1	34
0	1.26707	0.403	0.022	0	Traip	34
1.30138e-274	1.26627	0.644	0.122	2.43658e-270	Impa2	34
2.17672e-278	1.26347	0.65	0.12	4.07546e-274	Mis18a	34
0	1.26228	0.526	0.074	0	Syce2	34
6.28712e-263	1.26059	0.883	0.244	1.17714e-258	Dtymk	34
1.99506e-285	1.2601	0.601	0.104	3.73534e-281	Lmf2	34
1.60974e-255	1.25959	0.729	0.161	3.01392e-251	Pold3	34
1.05592e-302	1.25917	0.979	0.311	1.97699e-298	Nasp	34
1.31793e-257	1.25635	0.665	0.133	2.46756e-253	Zfpm1	34
0	1.25555	0.404	0.024	0	Chtf18	34
2.61772e-252	1.25407	0.866	0.231	4.90115e-248	Pgp	34
3.96996e-264	1.25391	0.627	0.12	7.43295e-260	Reep4	34
0	1.24974	0.408	0.031	0	Gpsm2	34
1.82e-247	1.24958	0.746	0.178	3.40759e-243	Fzr1	34
4.54737e-285	1.24922	0.584	0.099	8.51405e-281	Suv39h1	34
1.42321e-247	1.24723	0.855	0.226	2.66467e-243	Rpa1	34
9.67703e-301	1.24652	0.54	0.082	1.81183e-296	Pola2	34
0	1.24515	0.518	0.07	0	Mbnl3	34
3.88107e-270	1.245	0.614	0.112	7.26652e-266	Slc29a1	34
0	1.2445	0.528	0.076	0	Rad18	34
0	1.24269	0.388	0.021	0	Cenpn	34
1.56228e-246	1.24256	0.701	0.151	2.92506e-242	Cep295	34
3.82224e-235	1.24132	0.782	0.195	7.15637e-231	Trim59	34
0	1.24122	0.401	0.025	0	Dscc1	34
0	1.23983	0.37	0.016	0	Troap	34
0	1.23872	0.375	0.018	0	Hist2h3b	34
0	1.23812	0.449	0.056	0	Zbtb32	34
4.62294e-239	1.23635	0.759	0.185	8.65554e-235	Rpa3	34
1.64898e-241	1.2348	0.724	0.165	3.08738e-237	Tceal9	34
2.63305e-287	1.23254	0.96	0.306	4.92985e-283	Hpf1	34
0	1.23253	0.513	0.073	0	Rnf26	34
4.41738e-282	1.22914	0.55	0.088	8.27067e-278	Mphosph9	34
5.99138e-241	1.22864	0.914	0.256	1.12177e-236	Cmc2	34
2.06551e-234	1.22781	0.875	0.245	3.86726e-230	Ptpn7	34
0	1.22708	0.479	0.063	0	E2f3	34
2.97594e-239	1.2269	0.703	0.154	5.57186e-235	Ift27	34
2.43591e-300	1.22648	0.508	0.074	4.56075e-296	Sass6	34
2.56693e-230	1.22637	0.706	0.161	4.80607e-226	Dok2	34
0	1.22538	0.987	0.362	0	Hmgn2	34
1.71309e-259	1.22468	0.589	0.107	3.20743e-255	Fam92a	34
8.38582e-224	1.2231	0.814	0.217	1.57008e-219	Icos	34
0	1.2219	0.467	0.056	0	Atp10a	34
7.16059e-226	1.22133	0.744	0.181	1.34068e-221	Iqgap2	34
0	1.22008	0.351	0.012	0	Pif1	34
3.12105e-233	1.21866	0.911	0.274	5.84355e-229	Il2rb	34
6.00759e-246	1.21848	0.903	0.265	1.1248e-241	Ncaph2	34
1.55946e-278	1.21818	0.457	0.067	2.91978e-274	Fut7	34
2.24854e-218	1.21731	0.678	0.161	4.20993e-214	Cxcr3	34
9.30974e-251	1.2169	0.932	0.289	1.74306e-246	Phgdh	34
2.14473e-227	1.21365	0.726	0.171	4.01558e-223	Odf2	34
0	1.21306	0.365	0.023	0	Ccne2	34
4.97693e-226	1.20845	0.769	0.192	9.31831e-222	Acot7	34
0	1.20839	0.464	0.057	0	Pkmyt1	34
0	1.2079	0.452	0.058	0	E2f1	34
1.61347e-279	1.20247	0.465	0.067	3.02091e-275	Pdcd1	34
0	1.2009	0.342	0.01	0	BC030867	34
2.4026e-220	1.19863	0.781	0.202	4.49839e-216	Nxt1	34
1.6412e-222	1.19839	0.701	0.161	3.07282e-218	Rdm1	34
2.81709e-211	1.19816	0.63	0.143	5.27444e-207	Cd160	34
5.04379e-219	1.19674	0.756	0.193	9.44348e-215	Ppih	34
6.34461e-275	1.19472	0.517	0.081	1.1879e-270	Paxip1	34
3.31855e-216	1.19461	0.774	0.202	6.21331e-212	Pcnt	34
7.65524e-215	1.1929	0.784	0.204	1.43329e-210	Plp2	34
0	1.19078	0.406	0.036	0	4930579G24Rik	34
0	1.18784	0.355	0.016	0	Oip5	34
2.92534e-300	1.18666	0.469	0.063	5.47712e-296	Tmem97	34
4.98081e-208	1.18407	0.741	0.178	9.32558e-204	Camk4	34
5.03369e-221	1.18335	0.62	0.133	9.42457e-217	Pold2	34
1.03125e-300	1.18005	0.97	0.362	1.9308e-296	Slbp	34
1.29426e-255	1.17824	0.513	0.084	2.42325e-251	Stk39	34
1.64453e-227	1.17747	0.599	0.122	3.07905e-223	Rbbp8	34
3.20897e-212	1.17664	0.894	0.264	6.00815e-208	Fkbp2	34
7.66969e-284	1.17406	0.979	0.351	1.436e-279	Dnajc9	34
1.6991e-207	1.17254	0.851	0.24	3.18122e-203	Nfyb	34
4.16859e-207	1.1709	0.726	0.181	7.80484e-203	Ipo5	34
0	1.17087	0.37	0.026	0	Chek1	34
3.74475e-231	1.16762	0.563	0.107	7.01129e-227	Metrn	34
0	1.16432	0.417	0.046	0	Fancm	34
4.05718e-187	1.16218	0.682	0.186	7.59626e-183	Il18r1	34
8.0769e-212	1.16197	0.673	0.151	1.51224e-207	Pold1	34
3.31726e-233	1.1593	0.535	0.098	6.21091e-229	Agfg2	34
1.13236e-233	1.15925	0.533	0.097	2.12012e-229	Zw10	34
4.83517e-243	1.15788	0.932	0.325	9.0529e-239	Cdkn2d	34
4.89737e-273	1.15731	0.361	0.044	9.16934e-269	Klrc1	34
3.81426e-210	1.15662	0.571	0.117	7.14144e-206	Dnah8	34
0	1.15521	0.348	0.02	0	Exo1	34
0	1.15509	0.371	0.028	0	Dsn1	34
5.55383e-211	1.15417	0.899	0.281	1.03984e-206	Smarcc1	34
0	1.1531	0.408	0.044	0	Psmc3ip	34
8.92171e-231	1.15275	0.55	0.102	1.67041e-226	Tex30	34
1.00449e-252	1.15031	0.488	0.078	1.88071e-248	Lin9	34
6.59368e-248	1.14913	0.455	0.071	1.23454e-243	Cdca7	34
5.76688e-194	1.14845	0.739	0.191	1.07973e-189	Pds5b	34
0	1.14683	0.371	0.032	0	Ercc6l	34
2.41917e-202	1.14538	0.86	0.264	4.52942e-198	Sae1	34
0	1.14354	0.406	0.044	0	Tbc1d31	34
5.43931e-193	1.14202	0.706	0.178	1.0184e-188	Fcho1	34
2.76614e-249	1.14043	0.457	0.071	5.17905e-245	Cdk2	34
6.77668e-195	1.1398	0.833	0.247	1.2688e-190	Eri1	34
9.11348e-218	1.13956	0.513	0.097	1.70632e-213	Cdca7l	34
5.50653e-218	1.13859	0.919	0.307	1.03099e-213	Lsm2	34
7.85714e-238	1.1379	0.493	0.084	1.47109e-233	Cdc25a	34
0	1.1374	0.322	0.012	0	Cenpi	34
2.87132e-179	1.13722	0.677	0.181	5.37597e-175	Lag3	34
1.23859e-192	1.13599	0.698	0.173	2.31901e-188	Nup62	34
1.44882e-237	1.13587	0.49	0.083	2.71263e-233	Naa40	34
0	1.13563	0.327	0.013	0	Rad54b	34
1.40729e-199	1.13537	0.62	0.139	2.63487e-195	Asrgl1	34
3.11487e-191	1.13519	0.69	0.17	5.83197e-187	Haus3	34
1.20494e-244	1.13464	0.972	0.35	2.25601e-240	Rad21	34
0	1.1338	0.327	0.014	0	Cdc25c	34
0	1.12989	0.998	0.417	0	Tmpo	34
5.36969e-185	1.12946	0.781	0.215	1.00537e-180	Uchl5	34
2.25107e-223	1.12779	0.949	0.329	4.21468e-219	Suz12	34
7.19684e-207	1.12739	0.556	0.115	1.34746e-202	Sephs1	34
9.61047e-243	1.12481	0.467	0.074	1.79937e-238	Lin54	34
2.69679e-178	1.12222	0.691	0.184	5.0492e-174	Serpinb6a	34
0	1.12045	0.338	0.022	0	Nsl1	34
0	1.11833	0.32	0.016	0	Parpbp	34
6.8383e-223	1.11519	0.487	0.085	1.28033e-218	Nfatc2ip	34
1.52144e-209	1.11502	0.55	0.108	2.8486e-205	Memo1	34
1.46196e-186	1.11501	0.88	0.276	2.73723e-182	Pbdc1	34
0	1.11471	0.383	0.04	0	Ccsap	34
0	1.11373	0.373	0.036	0	Hyls1	34
1.69095e-183	1.11228	0.84	0.265	3.16596e-179	Casp8ap2	34
7.43551e-175	1.10999	0.774	0.224	1.39215e-170	Ssbp3	34
2.21876e-198	1.1085	0.535	0.11	4.15419e-194	Carhsp1	34
1.25507e-173	1.10772	0.703	0.187	2.34986e-169	Kcnab2	34
2.83256e-184	1.10762	0.865	0.271	5.3034e-180	Hat1	34
5.55968e-217	1.10671	0.946	0.336	1.04094e-212	Rfc2	34
3.89553e-271	1.10624	0.388	0.049	7.2936e-267	Zfp367	34
9.77887e-238	1.10288	0.45	0.071	1.8309e-233	Nup107	34
2.14787e-292	1.10279	0.386	0.046	4.02147e-288	Chek2	34
1.34219e-195	1.09977	0.922	0.314	2.51298e-191	Actn4	34
4.13936e-169	1.09915	0.647	0.165	7.75012e-165	Gm19585	34
1.81248e-235	1.09852	0.441	0.069	3.39351e-231	Tdp1	34
0	1.0976	0.995	0.421	0	Anp32e	34
4.50283e-243	1.09721	0.97	0.368	8.43065e-239	Alyref	34
9.16409e-189	1.09702	0.913	0.306	1.71579e-184	Kmt5a	34
1.03723e-192	1.0967	0.545	0.115	1.942e-188	Brip1os	34
1.97517e-170	1.09579	0.733	0.207	3.69811e-166	Srsf4	34
2.27868e-219	1.0932	0.954	0.35	4.26638e-215	Exosc8	34
1.52129e-172	1.09294	0.639	0.164	2.8483e-168	Nde1	34
9.48155e-236	1.09249	0.972	0.371	1.77523e-231	Lbr	34
4.07611e-173	1.09226	0.785	0.25	7.6317e-169	Cldnd1	34
1.00878e-183	1.09156	0.563	0.126	1.88875e-179	Myef2	34
7.82468e-219	1.09046	0.467	0.08	1.46502e-214	Nup205	34
1.01336e-169	1.09002	0.774	0.231	1.89731e-165	Cisd1	34
3.12269e-170	1.08838	0.663	0.173	5.84662e-166	Asxl1	34
7.61299e-281	1.08819	0.381	0.046	1.42538e-276	Cchcr1	34
2.17512e-211	1.08449	0.431	0.072	4.07247e-207	Ctla4	34
0	1.08423	0.294	0.008	0	Hist1h2ai	34
3.73586e-169	1.08307	0.66	0.169	6.99465e-165	Dcaf15	34
3.51617e-165	1.08155	0.695	0.188	6.58332e-161	Timm50	34
4.10991e-230	1.0798	0.371	0.052	7.69499e-226	Gm42047	34
2.5841e-162	1.07939	0.754	0.222	4.83821e-158	Larp7	34
7.28511e-187	1.07842	0.531	0.11	1.36399e-182	Itgb3bp	34
9.16453e-173	1.07789	0.863	0.29	1.71587e-168	Rfc1	34
5.86186e-172	1.07785	0.602	0.146	1.09752e-167	Pole3	34
6.65603e-192	1.07763	0.526	0.108	1.24621e-187	Nudt1	34
1.05782e-165	1.07664	0.672	0.18	1.98055e-161	Gins4	34
4.11101e-163	1.07611	0.875	0.292	7.69705e-159	Cd28	34
2.17246e-149	1.07607	0.63	0.185	4.0675e-145	Ikzf2	34
9.88546e-213	1.07584	0.455	0.078	1.85085e-208	4930503L19Rik	34
1.74009e-173	1.07576	0.583	0.137	3.25797e-169	Hmgxb4	34
8.29109e-164	1.07559	0.799	0.248	1.55234e-159	Cbfb	34
7.42064e-164	1.07532	0.752	0.219	1.38937e-159	Ccdc25	34
6.66378e-176	1.07524	0.564	0.128	1.24766e-171	Cisd3	34
3.03035e-160	1.0742	0.685	0.19	5.67372e-156	Atxn1	34
7.56724e-163	1.07197	0.66	0.174	1.41681e-158	Ubap2	34
0	1.07083	0.34	0.03	0	Ccp110	34
0	1.07016	0.328	0.027	0	Paqr4	34
3.84855e-161	1.06984	0.698	0.196	7.20563e-157	Anapc15	34
5.23588e-161	1.06971	0.779	0.238	9.80313e-157	Nup50	34
3.81916e-153	1.06912	0.759	0.226	7.15062e-149	Gstp3	34
1.13368e-158	1.06876	0.703	0.199	2.12259e-154	Idh3a	34
0	1.06797	0.304	0.018	0	Gas2l3	34
7.85827e-166	1.06678	0.601	0.148	1.4713e-161	Rbm15	34
4.8057e-177	1.06553	0.525	0.114	8.99771e-173	Nbeal2	34
4.13702e-157	1.06487	0.724	0.213	7.74573e-153	Dpysl2	34
2.84326e-181	1.06478	0.513	0.108	5.32344e-177	Stard4	34
2.26e-180	1.06378	0.523	0.112	4.23141e-176	Ccdc167	34
1.17631e-171	1.06288	0.878	0.31	2.20241e-167	Tuba1c	34
1.1063e-167	1.06202	0.924	0.323	2.07133e-163	Fam111a	34
0	1.06166	0.274	0.006	0	Hist1h2bp	34
4.00985e-160	1.06104	0.809	0.256	7.50764e-156	Ubl4a	34
1.71561e-172	1.0601	0.531	0.118	3.21213e-168	Dgcr8	34
2.28483e-166	1.05912	0.571	0.136	4.27789e-162	Rnf168	34
8.40059e-157	1.05887	0.68	0.186	1.57284e-152	Cdkn2aipnl	34
1.00804e-159	1.05839	0.624	0.157	1.88736e-155	2010111I01Rik	34
2.34059e-154	1.05685	0.734	0.213	4.38228e-150	Myg1	34
6.83095e-159	1.05583	0.625	0.162	1.27896e-154	Rnaseh2a	34
1.19768e-153	1.0553	0.743	0.222	2.24242e-149	Taf1	34
4.81671e-179	1.05479	0.479	0.096	9.01833e-175	Sytl3	34
3.64206e-152	1.05313	0.738	0.219	6.81904e-148	Nudt5	34
1.12792e-162	1.05209	0.508	0.117	2.1118e-158	Gna15	34
3.33981e-154	1.05077	0.715	0.207	6.25313e-150	Nelfe	34
8.6023e-177	1.04959	0.493	0.102	1.61061e-172	Cep57l1	34
1.31718e-154	1.04903	0.307	0.053	2.46615e-150	Gzmb	34
1.22276e-144	1.04768	0.848	0.273	2.28938e-140	Sh2d2a	34
3.70345e-192	1.04767	0.388	0.066	6.93397e-188	Rom1	34
3.27033e-157	1.04697	0.622	0.162	6.12304e-153	Pdzd11	34
9.05097e-152	1.04387	0.678	0.191	1.69461e-147	Mrpl27	34
3.1209e-158	1.04163	0.868	0.299	5.84327e-154	Brd8	34
4.1367e-158	1.0415	0.548	0.132	7.74514e-154	Smco4	34
4.52559e-151	1.04077	0.847	0.292	8.47326e-147	S1pr4	34
0	1.0403	0.294	0.015	0	Polq	34
1.26248e-143	1.04016	0.764	0.234	2.36374e-139	Mllt3	34
1.1765e-164	1.03926	0.507	0.113	2.20277e-160	Tshz1	34
3.69041e-146	1.03742	0.738	0.232	6.90956e-142	Sept11	34
1.28114e-262	1.03701	0.987	0.423	2.39867e-258	Selenoh	34
8.82396e-168	1.03644	0.893	0.322	1.65211e-163	Paics	34
2.74475e-215	1.03639	0.389	0.06	5.139e-211	Cep128	34
5.91768e-308	1.03593	0.333	0.033	1.10797e-303	Fanca	34
4.43836e-187	1.03522	0.964	0.378	8.30995e-183	Spn	34
0	1.03492	0.295	0.017	0	Hist1h2bg	34
6.20067e-149	1.03336	0.629	0.17	1.16095e-144	Srgap2	34
4.79628e-143	1.03223	0.701	0.207	8.98007e-139	Ttc39b	34
6.7793e-151	1.03175	0.596	0.153	1.26929e-146	Tusc3	34
6.77804e-139	1.03173	0.875	0.296	1.26905e-134	Zap70	34
4.68999e-178	1.03169	0.454	0.09	8.78106e-174	Akip1	34
3.38408e-145	1.03164	0.756	0.234	6.33602e-141	Snrnp25	34
5.65042e-170	1.02949	0.474	0.099	1.05793e-165	Cdk5rap2	34
2.56863e-294	1.02892	0.332	0.034	4.80924e-290	Gins1	34
7.3351e-148	1.02876	0.644	0.176	1.37335e-143	A430005L14Rik	34
1.11767e-148	1.02858	0.637	0.172	2.09261e-144	Get4	34
1.77707e-203	1.02684	0.406	0.067	3.3272e-199	Haus1	34
1.23292e-170	1.02645	0.49	0.103	2.3084e-166	D030056L22Rik	34
6.11442e-199	1.02536	0.411	0.069	1.1448e-194	Haus5	34
1.04829e-141	1.0245	0.729	0.222	1.96272e-137	Fmr1	34
4.76113e-205	1.02327	0.399	0.064	8.91427e-201	Ctc1	34
7.49653e-168	1.02248	0.927	0.349	1.40358e-163	Ddx39	34
4.81019e-150	1.02093	0.875	0.306	9.00612e-146	Uba2	34
8.70934e-136	1.02002	0.683	0.201	1.63065e-131	Cd226	34
6.01381e-144	1.01972	0.625	0.17	1.12597e-139	Ddx1	34
1.81715e-161	1.01902	0.899	0.33	3.40226e-157	Ssna1	34
2.72647e-184	1.01862	0.424	0.077	5.10477e-180	Mthfd1l	34
4.8333e-146	1.01836	0.878	0.307	9.04938e-142	Vps36	34
5.07822e-147	1.01747	0.83	0.286	9.50795e-143	Dpy30	34
9.87196e-149	1.01717	0.835	0.299	1.84833e-144	Ybx3	34
4.79629e-247	1.01677	0.342	0.042	8.98009e-243	Cntrob	34
9.45018e-203	1.01676	0.403	0.065	1.76936e-198	Taf5	34
2.31253e-142	1.01616	0.818	0.274	4.32975e-138	Pcbd2	34
6.05904e-138	1.01534	0.719	0.218	1.13443e-133	Hcfc1	34
2.58179e-148	1.01513	0.561	0.143	4.83389e-144	Ndufaf2	34
5.49555e-139	1.01495	0.814	0.27	1.02893e-134	Hspa14	34
2.28299e-149	1.01468	0.564	0.141	4.27445e-145	Tdp2	34
5.25029e-146	1.01338	0.587	0.153	9.83011e-142	Bckdk	34
1.2511e-151	1.01277	0.545	0.133	2.34244e-147	Mis12	34
1.91353e-179	1.01237	0.947	0.368	3.5827e-175	Hprt	34
1.6831e-139	1.01156	0.667	0.192	3.15127e-135	Meaf6	34
1.65809e-147	1.01144	0.574	0.146	3.10445e-143	Nelfcd	34
1.40427e-169	1.0113	0.452	0.09	2.62921e-165	Trp53i13	34
5.82379e-141	1.01125	0.619	0.169	1.09039e-136	0610010K14Rik	34
0	1.01104	0.279	0.016	0	Ccdc18	34
2.21138e-179	1.01053	0.416	0.077	4.14036e-175	Nmral1	34
1.3072e-216	1.0103	0.375	0.055	2.44747e-212	Pole2	34
2.28199e-138	1.01005	0.822	0.276	4.27257e-134	Xpo1	34
7.75144e-137	1.01004	0.632	0.18	1.4513e-132	Gstt2	34
1.09365e-195	1.00857	0.404	0.068	2.04765e-191	Nup37	34
7.23368e-134	1.00624	0.751	0.234	1.35436e-129	Cops3	34
5.05876e-137	1.00608	0.748	0.239	9.47152e-133	Prelid3b	34
3.33105e-145	1.00292	0.53	0.13	6.23672e-141	Sacs	34
2.48146e-155	1.00246	0.488	0.111	4.64603e-151	Tubgcp2	34
4.63077e-132	1.00138	0.637	0.181	8.67019e-128	Faah	34
3.7995e-144	1.00134	0.85	0.309	7.11381e-140	Rif1	34
2.2842e-134	1.00062	0.667	0.195	4.27671e-130	Ctdspl2	34
8.45746e-198	1.00025	0.355	0.054	1.58349e-193	Ulbp1	34
6.61525e-137	1.00008	0.804	0.274	1.23857e-132	Bex3	34
7.97345e-243	0.999745	0.33	0.04	1.49287e-238	Skp2	34
1.11886e-130	0.997446	0.65	0.194	2.09483e-126	Atp8b4	34
0	0.99725	0.287	0.019	0	Zranb3	34
8.98405e-150	0.996785	0.52	0.123	1.68208e-145	Helb	34
1.32035e-134	0.996227	0.645	0.185	2.4721e-130	Itpa	34
3.63225e-132	0.995673	0.766	0.251	6.80066e-128	Sdf2l1	34
0	0.995201	0.266	0.009	0	Mtfr2	34
2.0824e-133	0.994576	0.622	0.174	3.89888e-129	Psph	34
0	0.994574	0.264	0.009	0	Hist1h3g	34
4.26312e-126	0.994541	0.721	0.23	7.98184e-122	Sh2d1a	34
2.69753e-132	0.993907	0.657	0.188	5.05059e-128	Ncbp1	34
2.11619e-138	0.993424	0.574	0.151	3.96215e-134	Cse1l	34
5.7835e-146	0.992129	0.51	0.121	1.08284e-141	Ccdc69	34
8.00431e-143	0.991864	0.536	0.133	1.49865e-138	Cfap20	34
3.74692e-134	0.991757	0.617	0.172	7.01536e-130	Lrwd1	34
3.39792e-131	0.99066	0.627	0.184	6.36193e-127	Eea1	34
3.80601e-253	0.99018	0.325	0.037	7.12599e-249	Hist2h4	34
3.41611e-130	0.989704	0.678	0.209	6.39597e-126	Ap1s1	34
1.22032e-145	0.988385	0.508	0.121	2.28481e-141	Umps	34
3.06532e-174	0.988043	0.417	0.078	5.7392e-170	Coq7	34
3.99578e-126	0.987784	0.827	0.286	7.48129e-122	Pdlim1	34
1.43528e-131	0.987389	0.787	0.269	2.68728e-127	Cdc123	34
1.2635e-149	0.98666	0.474	0.107	2.36565e-145	Rbmx2	34
1.16838e-176	0.986119	0.934	0.383	2.18756e-172	Smc3	34
1.91261e-128	0.985548	0.739	0.241	3.58098e-124	Azin1	34
4.9743e-196	0.985545	0.378	0.06	9.31338e-192	Mad1l1	34
2.96757e-125	0.985101	0.743	0.244	5.55617e-121	Sfxn1	34
2.20968e-131	0.984519	0.822	0.29	4.13719e-127	Oxct1	34
1.8065e-152	0.984043	0.454	0.099	3.3823e-148	Alad	34
3.31711e-136	0.983524	0.55	0.144	6.21062e-132	Hnrnpll	34
2.06028e-130	0.98326	0.583	0.164	3.85745e-126	Carnmt1	34
5.7486e-151	0.983092	0.457	0.101	1.07631e-146	Cdc27	34
2.57678e-155	0.982885	0.439	0.092	4.82451e-151	Cbx6	34
4.94297e-127	0.982815	0.736	0.233	9.25472e-123	Eif1ad	34
8.61994e-139	0.982549	0.861	0.317	1.61391e-134	Lsm8	34
2.92748e-146	0.98244	0.909	0.346	5.48113e-142	Maz	34
1.54439e-127	0.982092	0.784	0.266	2.89156e-123	Gars	34
1.29626e-129	0.9817	0.823	0.29	2.42699e-125	Mrpl28	34
8.54176e-126	0.98143	0.8	0.269	1.59927e-121	Gtf2f1	34
0	0.981379	0.289	0.021	0	Nt5dc2	34
2.98725e-128	0.981075	0.807	0.276	5.59303e-124	Commd1	34
5.63488e-126	0.9804	0.759	0.251	1.05502e-121	Dcps	34
2.58446e-155	0.980278	0.46	0.099	4.83889e-151	Cnot9	34
8.50712e-127	0.979853	0.68	0.213	1.59279e-122	Cep192	34
1.99603e-307	0.979786	0.29	0.025	3.73717e-303	Zgrf1	34
1.17768e-195	0.979776	0.338	0.05	2.20497e-191	Tbx21	34
1.91932e-147	0.97886	0.474	0.108	3.59354e-143	Toe1	34
1.16224e-141	0.976406	0.523	0.128	2.17607e-137	Nup85	34
2.18061e-133	0.97539	0.505	0.128	4.08276e-129	Atp2b4	34
2.09861e-147	0.974283	0.462	0.103	3.92922e-143	Slc25a40	34
1.08628e-124	0.973161	0.667	0.204	2.03384e-120	Nsmce2	34
5.50204e-150	0.971879	0.459	0.1	1.03015e-145	Cinp	34
1.10146e-148	0.971358	0.932	0.367	2.06226e-144	Cdk4	34
6.37542e-257	0.971288	0.315	0.035	1.19367e-252	Mtbp	34
1.52972e-129	0.970592	0.563	0.155	2.86409e-125	Gclm	34
5.59944e-121	0.969992	0.746	0.243	1.04838e-116	Prkag1	34
7.32766e-175	0.968834	0.384	0.068	1.37196e-170	Pradc1	34
1.27503e-122	0.968746	0.85	0.308	2.38724e-118	Kcnn4	34
2.14402e-121	0.968745	0.715	0.232	4.01425e-117	Kdelr2	34
7.43922e-200	0.968635	0.974	0.425	1.39284e-195	Baz1b	34
1.42133e-164	0.96773	0.398	0.075	2.66116e-160	Haus7	34
5.39115e-119	0.967431	0.741	0.25	1.00938e-114	Lpxn	34
1.50455e-179	0.967305	0.378	0.064	2.81698e-175	Cdan1	34
3.98656e-193	0.967122	0.985	0.424	7.46403e-189	Anapc5	34
7.57595e-127	0.967089	0.571	0.16	1.41844e-122	Cep83	34
2.96122e-115	0.966798	0.8	0.278	5.54429e-111	Themis	34
7.84984e-150	0.966327	0.942	0.379	1.46973e-145	Esyt1	34
1.32089e-201	0.966221	0.982	0.43	2.4731e-197	Ssrp1	34
1.84199e-137	0.96615	0.497	0.122	3.44876e-133	Hmbs	34
1.94661e-135	0.965449	0.488	0.117	3.64464e-131	Rnf125	34
1.65413e-187	0.9641	0.353	0.056	3.09704e-183	Mast2	34
1.56932e-122	0.963662	0.611	0.179	2.93823e-118	Msh2	34
2.03806e-128	0.963461	0.84	0.312	3.81587e-124	Stag1	34
2.46372e-128	0.963461	0.85	0.318	4.61282e-124	Tuba4a	34
2.22362e-120	0.962973	0.83	0.296	4.16328e-116	Def6	34
8.25862e-119	0.962491	0.701	0.222	1.54626e-114	Dera	34
5.34349e-120	0.962442	0.67	0.209	1.00046e-115	Nudcd2	34
9.21047e-137	0.960762	0.482	0.116	1.72448e-132	Cpox	34
3.37801e-141	0.960127	0.46	0.106	6.32464e-137	Gpaa1	34
1.75591e-121	0.959989	0.767	0.267	3.28758e-117	Mrpl40	34
1.15721e-148	0.959247	0.399	0.082	2.16664e-144	Dgkh	34
1.59391e-123	0.95907	0.809	0.293	2.98429e-119	Snrnp40	34
1.95532e-133	0.958951	0.48	0.118	3.66094e-129	Med14	34
7.50581e-122	0.958466	0.574	0.161	1.40531e-117	Sla2	34
6.74279e-116	0.958111	0.68	0.225	1.26245e-111	Hopx	34
4.22659e-129	0.958045	0.848	0.326	7.91344e-125	Plec	34
1.92588e-121	0.957806	0.851	0.308	3.60583e-117	Ing1	34
2.73952e-164	0.957754	0.381	0.07	5.12919e-160	Il18rap	34
9.56989e-122	0.957598	0.601	0.174	1.79177e-117	C2cd5	34
3.21642e-119	0.956571	0.677	0.214	6.0221e-115	Mpdu1	34
3.78157e-118	0.956406	0.698	0.228	7.08023e-114	Letm1	34
1.63531e-152	0.956077	0.414	0.085	3.0618e-148	Aaas	34
1.90032e-131	0.955756	0.913	0.355	3.55797e-127	Gng2	34
3.82686e-135	0.955199	0.851	0.34	7.16503e-131	Tpi1	34
1.56566e-117	0.955024	0.63	0.196	2.93139e-113	Batf	34
5.06323e-125	0.954399	0.553	0.149	9.47988e-121	Panx1	34
7.37975e-117	0.954375	0.469	0.127	1.38171e-112	Ctla2a	34
3.85862e-118	0.953512	0.668	0.209	7.2245e-114	Ints11	34
2.287e-150	0.952103	0.429	0.09	4.28195e-146	Saal1	34
6.26465e-142	0.950807	0.914	0.365	1.17293e-137	Rtn3	34
3.92859e-303	0.950791	0.995	0.527	7.35549e-299	Tubb4b	34
0	0.949591	0.274	0.019	0	Hist1h3d	34
4.419e-132	0.94854	0.507	0.127	8.2737e-128	Lcmt1	34
2.53221e-126	0.948485	0.512	0.133	4.74106e-122	Emc9	34
8.45701e-127	0.948222	0.85	0.326	1.58341e-122	Pcmt1	34
1.50553e-119	0.947713	0.581	0.168	2.81881e-115	Mrpl49	34
2.76348e-112	0.946795	0.752	0.251	5.17407e-108	Exosc3	34
0	0.946317	0.279	0.022	0	Cenpu	34
1.75829e-133	0.945993	0.898	0.353	3.29204e-129	Lsm3	34
3.62693e-123	0.945286	0.545	0.149	6.79069e-119	Larp1b	34
7.10265e-117	0.945116	0.622	0.184	1.32983e-112	Nrf1	34
8.07378e-117	0.944918	0.815	0.294	1.51165e-112	Blmh	34
4.58182e-120	0.943926	0.554	0.156	8.57855e-116	Mfsd10	34
1.52305e-138	0.943802	0.426	0.095	2.8516e-134	Pdik1l	34
1.22399e-152	0.943444	0.399	0.08	2.29168e-148	Tinf2	34
7.34449e-114	0.943132	0.685	0.221	1.37511e-109	Pank2	34
1.29618e-111	0.94233	0.744	0.253	2.42683e-107	Mical1	34
4.79668e-118	0.94233	0.563	0.163	8.98083e-114	Msl3	34
1.58621e-89	0.942005	0.505	0.173	2.96987e-85	Ifitm1	34
6.08189e-115	0.941565	0.62	0.19	1.13871e-110	Myo1f	34
2.01324e-119	0.941152	0.551	0.154	3.7694e-115	Terf1	34
1.67941e-171	0.941106	0.965	0.419	3.14436e-167	Rbbp7	34
7.72331e-116	0.940979	0.639	0.193	1.44604e-111	Hdgfl2	34
1.16276e-111	0.940974	0.657	0.206	2.17703e-107	Atp2a3	34
0	0.940687	0.262	0.015	0	Tube1	34
8.65816e-112	0.940624	0.706	0.234	1.62107e-107	Eed	34
2.94423e-113	0.939877	0.668	0.213	5.51248e-109	Coro1c	34
1.67396e-131	0.938915	0.477	0.115	3.13415e-127	Sephs2	34
4.18985e-112	0.938478	0.675	0.214	7.84466e-108	Ppp1r7	34
3.34315e-120	0.937749	0.851	0.322	6.25938e-116	Ndufv1	34
1.745e-118	0.93763	0.845	0.319	3.26716e-114	Brd9	34
1.09767e-118	0.936575	0.517	0.143	2.05517e-114	Smc5	34
9.99478e-268	0.936573	0.995	0.49	1.87132e-263	Smc1a	34
2.24426e-116	0.935512	0.83	0.309	4.20193e-112	Elof1	34
2.20007e-112	0.934959	0.536	0.156	4.11919e-108	Ift80	34
6.21765e-113	0.934401	0.84	0.311	1.16413e-108	Ilf2	34
5.54687e-115	0.934166	0.599	0.179	1.03854e-110	Usp39	34
9.7597e-123	0.934141	0.52	0.136	1.82731e-118	Cep97	34
1.44499e-114	0.93412	0.86	0.325	2.70545e-110	Vars	34
1.39579e-118	0.933625	0.553	0.157	2.61334e-114	Pdk3	34
3.20197e-110	0.933251	0.682	0.222	5.99505e-106	Khsrp	34
3.44707e-115	0.932966	0.578	0.168	6.45396e-111	Rprd1b	34
1.27694e-122	0.932525	0.492	0.128	2.39082e-118	Sntb2	34
7.31988e-122	0.931788	0.5	0.132	1.3705e-117	Taf6	34
4.84119e-108	0.930242	0.739	0.248	9.06416e-104	Atf1	34
1.01903e-145	0.929875	0.391	0.079	1.90793e-141	Atl2	34
3.89074e-107	0.929198	0.719	0.236	7.28464e-103	Stt3b	34
3.34466e-131	0.928723	0.421	0.097	6.26221e-127	Pmm1	34
1.45375e-107	0.928248	0.759	0.264	2.72185e-103	Med30	34
3.73452e-109	0.92811	0.637	0.201	6.99214e-105	Atp2a2	34
3.57458e-110	0.927796	0.658	0.205	6.69268e-106	Ccng2	34
4.4926e-123	0.927623	0.502	0.131	8.41149e-119	Pop4	34
6.37233e-112	0.927044	0.817	0.302	1.19309e-107	Gtf3a	34
9.01784e-114	0.92698	0.855	0.328	1.68841e-109	Naa10	34
2.17217e-111	0.926597	0.574	0.171	4.06696e-107	Aven	34
5.31593e-137	0.926269	0.403	0.087	9.95302e-133	Msh6	34
1.45614e-145	0.925383	0.389	0.079	2.72633e-141	Gins3	34
1.31331e-106	0.92536	0.8	0.29	2.4589e-102	Prkch	34
1.62623e-113	0.925349	0.558	0.163	3.0448e-109	Mrps11	34
5.30505e-119	0.92509	0.863	0.349	9.93264e-115	Ctsw	34
0	0.925021	0.252	0.015	0	Fanci	34
1.84415e-109	0.92478	0.632	0.205	3.45281e-105	Pih1d1	34
4.41778e-106	0.924487	0.658	0.207	8.27141e-102	Notch1	34
5.2509e-198	0.924473	0.964	0.445	9.83126e-194	Bub3	34
1.87904e-153	0.924259	0.351	0.064	3.51813e-149	Tnfaip8l1	34
9.87457e-117	0.923218	0.513	0.14	1.84882e-112	Hip1r	34
1.07399e-118	0.922812	0.505	0.136	2.01084e-114	Tssc4	34
9.49101e-105	0.92258	0.724	0.243	1.777e-100	Mrpl35	34
1.26919e-121	0.922056	0.469	0.118	2.37631e-117	Slf1	34
1.10604e-106	0.921255	0.8	0.29	2.07085e-102	Erg28	34
0	0.920279	1	0.545	0	Ube2s	34
1.92765e-111	0.92007	0.546	0.155	3.60915e-107	Sit1	34
5.57225e-106	0.920058	0.718	0.251	1.04329e-101	Me2	34
6.31835e-108	0.919607	0.655	0.211	1.18298e-103	Ppp2r2d	34
1.84607e-107	0.91933	0.635	0.202	3.4564e-103	Htatsf1	34
5.36951e-145	0.918576	0.38	0.075	1.00533e-140	Ipo9	34
9.80505e-137	0.917981	0.914	0.383	1.8358e-132	Mrpl51	34
2.04306e-214	0.917448	0.289	0.035	3.82521e-210	Syne3	34
1.12946e-100	0.917034	0.678	0.227	2.11468e-96	Cd96	34
9.99092e-134	0.916875	0.921	0.385	1.8706e-129	Pds5a	34
5.98106e-107	0.916777	0.597	0.183	1.11983e-102	Oas3	34
3.22e-106	0.916347	0.705	0.246	6.0288e-102	Smarcc2	34
4.10001e-103	0.915523	0.771	0.28	7.67644e-99	Cd5	34
1.72112e-106	0.913344	0.795	0.298	3.22246e-102	Snrpa1	34
8.25478e-119	0.913208	0.477	0.123	1.54554e-114	Cstf2	34
9.98578e-111	0.912966	0.543	0.158	1.86964e-106	Ak6	34
5.4171e-106	0.9122	0.838	0.317	1.01424e-101	Zcchc17	34
3.95933e-103	0.912072	0.64	0.205	7.41306e-99	Spata13	34
4.7526e-125	0.911417	0.452	0.109	8.89829e-121	Pms2	34
5.85273e-103	0.910941	0.797	0.29	1.09581e-98	Trim28	34
7.53679e-103	0.91069	0.752	0.269	1.41111e-98	Rbmxl1	34
1.68149e-151	0.910585	0.97	0.425	3.14825e-147	Nudt21	34
1.13209e-158	0.910379	0.941	0.428	2.11962e-154	Rasgrp2	34
4.97803e-139	0.910283	0.383	0.079	9.32037e-135	Nup155	34
4.09445e-105	0.910159	0.787	0.291	7.66604e-101	Cdc34	34
5.60105e-110	0.909985	0.875	0.335	1.04868e-105	Csrp1	34
7.78634e-109	0.909729	0.545	0.16	1.45784e-104	Adk	34
8.31655e-102	0.909652	0.751	0.267	1.55711e-97	Gm8186	34
1.07665e-106	0.908722	0.571	0.17	2.01582e-102	Pknox1	34
3.73286e-113	0.908544	0.884	0.354	6.98903e-109	Mlec	34
2.82586e-116	0.907983	0.462	0.121	5.29086e-112	2610524H06Rik	34
1.8569e-121	0.907366	0.444	0.109	3.47668e-117	Etaa1	34
3.74735e-103	0.907268	0.634	0.205	7.01617e-99	Coro7	34
1.25451e-143	0.907158	0.373	0.073	2.34882e-139	Carmil2	34
7.83201e-126	0.906866	0.436	0.103	1.46639e-121	Nedd1	34
1.99919e-100	0.906502	0.769	0.281	3.74309e-96	Aak1	34
3.3618e-136	0.90616	0.393	0.083	6.29429e-132	Cenpj	34
2.72866e-107	0.906022	0.805	0.308	5.10887e-103	Ube2a	34
1.5436e-106	0.905804	0.82	0.317	2.89009e-102	Erh	34
3.37893e-108	0.90458	0.543	0.16	6.32636e-104	Creld2	34
1.1766e-109	0.904181	0.51	0.145	2.20294e-105	Uck2	34
1.73291e-100	0.903864	0.721	0.258	3.24453e-96	Lyar	34
4.95982e-115	0.903718	0.462	0.12	9.28627e-111	Ints7	34
1.78801e-113	0.903356	0.498	0.135	3.34768e-109	Cenpq	34
1.60052e-101	0.903142	0.79	0.291	2.99666e-97	Casp3	34
2.33671e-122	0.902858	0.917	0.385	4.37503e-118	Nup210	34
2.27947e-102	0.902715	0.794	0.296	4.26785e-98	Bola3	34
1.17453e-102	0.902433	0.766	0.281	2.19908e-98	Trappc1	34
2.10783e-114	0.902056	0.921	0.383	3.94649e-110	Itgal	34
8.23254e-113	0.901727	0.487	0.131	1.54138e-108	Ankrd54	34
3.28524e-137	0.89981	0.962	0.42	6.15095e-133	Psip1	34
5.02706e-102	0.899783	0.622	0.199	9.41217e-98	Rbmx	34
5.64024e-102	0.898815	0.784	0.295	1.05602e-97	Actl6a	34
1.97527e-105	0.898809	0.545	0.162	3.69829e-101	Tmem109	34
3.04866e-99	0.898663	0.65	0.218	5.708e-95	Ccdc82	34
2.3535e-124	0.898477	0.941	0.398	4.40646e-120	Nsmce4a	34
1.57366e-106	0.898408	0.521	0.154	2.94637e-102	Map2k3	34
9.5634e-294	0.898005	0.256	0.02	1.79055e-289	Gm17092	34
7.66808e-107	0.897472	0.513	0.149	1.43569e-102	Oxsr1	34
1.04417e-122	0.8974	0.424	0.101	1.95499e-118	Ripk3	34
5.69581e-101	0.897219	0.637	0.208	1.06643e-96	Tbc1d10b	34
4.6521e-163	0.897027	0.332	0.055	8.71013e-159	Cep70	34
7.96772e-98	0.896522	0.518	0.162	1.4918e-93	Cxcr6	34
1.58294e-97	0.896076	0.847	0.324	2.96373e-93	Dgkz	34
1.19583e-131	0.896053	0.383	0.082	2.23895e-127	Gmds	34
7.01804e-142	0.89594	0.348	0.066	1.31399e-137	Fgf13	34
2.29549e-110	0.895872	0.894	0.363	4.29785e-106	Srrt	34
4.70829e-105	0.89585	0.564	0.169	8.81533e-101	Faf1	34
1.07345e-142	0.895281	0.363	0.071	2.00983e-138	Haus6	34
2.60929e-99	0.894808	0.771	0.284	4.88538e-95	Taf12	34
4.40534e-226	0.894159	0.276	0.03	8.24812e-222	Tonsl	34
3.37983e-99	0.894145	0.756	0.279	6.32805e-95	Nucb1	34
3.05849e-131	0.893911	0.932	0.408	5.72642e-127	Sms	34
1.82952e-166	0.893394	0.318	0.05	3.42541e-162	Mylpf	34
4.3802e-98	0.892978	0.665	0.227	8.20104e-94	Ppp1r35	34
1.55171e-105	0.892677	0.545	0.16	2.90526e-101	Zcchc8	34
1.25704e-98	0.892408	0.721	0.265	2.35356e-94	Tcerg1	34
2.28831e-101	0.892042	0.586	0.184	4.28441e-97	Parp2	34
3.58304e-101	0.891801	0.576	0.179	6.70853e-97	Spg7	34
1.64125e-97	0.891724	0.658	0.224	3.07291e-93	Egln1	34
3.36514e-205	0.891648	0.276	0.033	6.30055e-201	Serp2	34
7.79842e-101	0.891407	0.812	0.313	1.4601e-96	Kpnb1	34
1.76347e-160	0.891008	0.979	0.449	3.30174e-156	Supt16	34
5.28701e-107	0.890255	0.505	0.142	9.89886e-103	Usp37	34
2.77955e-109	0.890138	0.809	0.342	5.20415e-105	Ahnak	34
2.71477e-110	0.889121	0.475	0.128	5.08287e-106	Leo1	34
4.43369e-104	0.888209	0.523	0.152	8.3012e-100	Sh3glb2	34
2.79386e-107	0.888203	0.497	0.14	5.23095e-103	Rbm14	34
2.18091e-100	0.88812	0.842	0.33	4.08332e-96	P4hb	34
4.56353e-104	0.887687	0.847	0.341	8.54429e-100	Rnps1	34
3.07232e-109	0.887394	0.497	0.139	5.7523e-105	Runx2	34
8.41233e-125	0.886841	0.384	0.085	1.57504e-120	Pkp4	34
5.13373e-95	0.886269	0.832	0.321	9.61189e-91	Stk10	34
4.46276e-155	0.886024	0.323	0.055	8.35563e-151	Gm28875	34
1.80603e-105	0.885854	0.807	0.323	3.38142e-101	Cnih4	34
2.06458e-113	0.884849	0.911	0.381	3.86552e-109	Aip	34
1.73839e-102	0.884544	0.521	0.153	3.2548e-98	Mum1	34
4.58509e-95	0.883954	0.807	0.309	8.58466e-91	Ssbp4	34
7.5681e-90	0.883914	0.865	0.334	1.41697e-85	Cd247	34
1.95635e-136	0.883603	0.361	0.072	3.66287e-132	Gemin2	34
6.83124e-96	0.883319	0.771	0.291	1.27901e-91	Cnot6	34
5.33287e-98	0.883122	0.851	0.335	9.98473e-94	Mrps12	34
1.27893e-104	0.882869	0.868	0.351	2.39454e-100	Srsf1	34
3.53518e-114	0.882687	0.436	0.109	6.61892e-110	Recql	34
1.27091e-111	0.882371	0.427	0.108	2.37952e-107	Sun1	34
9.09515e-96	0.881819	0.624	0.209	1.70288e-91	Kin	34
1.55337e-97	0.881479	0.619	0.2	2.90837e-93	Anapc1	34
6.372e-118	0.881157	0.417	0.1	1.19303e-113	Zfp414	34
2.53554e-103	0.880765	0.482	0.138	4.7473e-99	B4galt5	34
1.22344e-94	0.880264	0.847	0.327	2.29064e-90	Ndufa9	34
2.6742e-105	0.880103	0.856	0.35	5.0069e-101	Ebp	34
1.28669e-98	0.879947	0.851	0.337	2.40907e-94	Zbtb8os	34
4.79269e-93	0.879883	0.706	0.246	8.97336e-89	Hikeshi	34
1.64075e-94	0.879871	0.759	0.282	3.07198e-90	Prkcsh	34
6.21629e-124	0.879563	0.936	0.409	1.16388e-119	Cbx1	34
6.92293e-94	0.879483	0.622	0.202	1.29618e-89	Prkca	34
6.71849e-99	0.878951	0.817	0.324	1.2579e-94	Mrps26	34
1.74769e-114	0.878892	0.442	0.111	3.27221e-110	Nup93	34
2.68421e-95	0.878809	0.634	0.208	5.02565e-91	Fh1	34
1.2967e-112	0.878458	0.437	0.111	2.42782e-108	Xrcc1	34
6.00683e-120	0.877864	0.399	0.092	1.12466e-115	Ubash3a	34
5.90673e-94	0.877558	0.597	0.2	1.10592e-89	Timp2	34
5.1192e-141	0.876975	0.34	0.064	9.58467e-137	Ccdc77	34
1.25812e-92	0.876584	0.678	0.236	2.35559e-88	Tfam	34
1.10282e-143	0.876543	0.337	0.062	2.0648e-139	Nup133	34
4.61654e-128	0.876463	0.38	0.081	8.64354e-124	Hmces	34
4.11942e-117	0.876414	0.88	0.391	7.71279e-113	Capg	34
8.38417e-97	0.876039	0.847	0.338	1.56977e-92	Nubp1	34
8.67683e-102	0.875893	0.55	0.163	1.62456e-97	Prps1	34
1.80685e-99	0.875884	0.559	0.171	3.38297e-95	Ciapin1	34
1.62231e-132	0.875532	0.939	0.448	3.03745e-128	Nkg7	34
1.54218e-104	0.875129	0.917	0.383	2.88743e-100	Ptbp1	34
3.96573e-267	0.874884	0.998	0.531	7.42504e-263	Nucks1	34
1.2021e-104	0.874619	0.475	0.132	2.25069e-100	Naa16	34
1.4373e-101	0.874559	0.505	0.147	2.69105e-97	Klhdc4	34
1.13067e-93	0.874282	0.693	0.267	2.11695e-89	Pglyrp1	34
7.71349e-101	0.873902	0.493	0.144	1.4442e-96	Arl6ip6	34
7.95219e-92	0.873036	0.663	0.23	1.48889e-87	Isy1	34
7.83722e-106	0.872946	0.449	0.121	1.46736e-101	Ubr7	34
3.68154e-199	0.872899	0.274	0.033	6.89294e-195	Alms1	34
2.11555e-219	0.872804	0.269	0.029	3.96095e-215	Ndc1	34
4.81185e-90	0.872621	0.691	0.243	9.00923e-86	Slc1a5	34
2.49103e-94	0.872518	0.609	0.198	4.66395e-90	Tradd	34
4.45231e-105	0.872353	0.464	0.126	8.33606e-101	Armt1	34
2.96822e-91	0.872244	0.718	0.263	5.5574e-87	Fam162a	34
5.68267e-103	0.870372	0.482	0.136	1.06397e-98	Ide	34
6.2301e-92	0.869614	0.617	0.209	1.16646e-87	Polr3k	34
3.91201e-109	0.869404	0.442	0.115	7.32447e-105	Mre11a	34
1.14401e-90	0.869311	0.729	0.268	2.14192e-86	Ppa1	34
1.46768e-99	0.869227	0.85	0.349	2.74793e-95	Hif1a	34
3.42953e-96	0.868983	0.493	0.144	6.42111e-92	Nlrc3	34
8.94803e-98	0.868913	0.51	0.154	1.67534e-93	Usp5	34
4.40774e-109	0.868852	0.896	0.382	8.25261e-105	Eif4a3	34
5.01943e-108	0.868554	0.431	0.112	9.39788e-104	Endod1	34
6.92741e-197	0.867991	0.98	0.484	1.29702e-192	Mrpl18	34
5.99807e-99	0.867597	0.823	0.334	1.12302e-94	Ubald2	34
3.75051e-89	0.867177	0.716	0.258	7.02207e-85	Nfatc1	34
4.86068e-95	0.867048	0.556	0.175	9.10066e-91	Asf1a	34
3.42902e-124	0.866501	0.962	0.431	6.42016e-120	Rnaseh2c	34
8.46502e-89	0.866259	0.734	0.271	1.58491e-84	Ptpa	34
3.4118e-152	0.866043	0.274	0.042	6.38791e-148	Ggt1	34
1.21158e-79	0.865913	0.342	0.098	2.26845e-75	Gzma	34
5.6071e-90	0.865181	0.771	0.294	1.04982e-85	Kif2a	34
1.57998e-90	0.864827	0.774	0.3	2.9582e-86	Tpst2	34
1.99872e-88	0.864134	0.71	0.253	3.7422e-84	Iws1	34
1.18894e-104	0.864024	0.866	0.368	2.22605e-100	Etfb	34
2.71793e-110	0.863548	0.906	0.39	5.08877e-106	Mtch1	34
3.66603e-90	0.863259	0.69	0.258	6.86391e-86	Rilpl2	34
4.04727e-90	0.86314	0.799	0.309	7.5777e-86	Pin1	34
1.24689e-88	0.863104	0.721	0.265	2.33455e-84	Naa50	34
4.55942e-112	0.86261	0.924	0.406	8.53661e-108	Impdh2	34
6.59209e-100	0.862253	0.483	0.139	1.23424e-95	Nop9	34
1.29434e-97	0.862068	0.495	0.144	2.42338e-93	Adamts10	34
6.58974e-162	0.861885	0.292	0.045	1.2338e-157	Gcat	34
3.15803e-86	0.861876	0.708	0.252	5.91277e-82	Map4k2	34
5.90221e-89	0.861619	0.649	0.227	1.10507e-84	Cep250	34
3.78929e-96	0.861528	0.856	0.354	7.09469e-92	Tmco1	34
1.23002e-90	0.861323	0.795	0.312	2.30296e-86	Polr2c	34
4.75356e-139	0.861306	0.957	0.444	8.90009e-135	Hdgf	34
5.97752e-105	0.861242	0.424	0.111	1.11917e-100	Hspa4l	34
4.12911e-93	0.861061	0.578	0.187	7.73093e-89	Blvra	34
7.97278e-110	0.860981	0.914	0.399	1.49274e-105	Fundc2	34
2.14686e-88	0.860639	0.678	0.237	4.01957e-84	Map4k1	34
1.3782e-89	0.860063	0.815	0.321	2.5804e-85	Acp1	34
6.348e-87	0.859861	0.591	0.205	1.18854e-82	Tox	34
1.38721e-206	0.858777	0.266	0.03	2.59727e-202	Eri2	34
8.99176e-88	0.858523	0.683	0.244	1.68353e-83	Gm17018	34
1.50149e-157	0.858443	0.299	0.047	2.81123e-153	Slfn9	34
3.53705e-107	0.857883	0.414	0.105	6.62243e-103	Heg1	34
1.88451e-86	0.857416	0.741	0.278	3.52837e-82	Ndfip1	34
2.38623e-87	0.857213	0.672	0.236	4.46774e-83	Ppwd1	34
9.53815e-94	0.856991	0.856	0.353	1.78583e-89	Dnajb11	34
1.2599e-85	0.856866	0.691	0.246	2.35891e-81	B4galt1	34
4.03643e-139	0.856775	0.312	0.056	7.5574e-135	Ctps	34
2.85716e-106	0.8567	0.414	0.106	5.34946e-102	Tmem238	34
2.50478e-86	0.85634	0.754	0.283	4.6897e-82	Emsy	34
1.04369e-88	0.856011	0.642	0.221	1.95411e-84	Rnpep	34
4.75169e-175	0.855849	0.998	0.505	8.89658e-171	Thy1	34
4.43372e-171	0.855086	0.289	0.041	8.30125e-167	Spata24	34
8.24119e-88	0.854996	0.748	0.284	1.543e-83	Hras	34
2.91857e-91	0.85495	0.81	0.325	5.46445e-87	Pfkp	34
2.91644e-118	0.854648	0.365	0.081	5.46046e-114	Tfdp2	34
9.83669e-89	0.854528	0.624	0.211	1.84172e-84	Fam76b	34
3.53637e-239	0.85438	0.997	0.546	6.62115e-235	Smc4	34
6.51118e-174	0.85411	0.285	0.04	1.21909e-169	Cenpt	34
4.95912e-94	0.853675	0.541	0.167	9.28496e-90	Ptrh2	34
3.70394e-92	0.853611	0.536	0.169	6.93489e-88	Cdk19	34
1.23618e-115	0.853227	0.38	0.087	2.3145e-111	Wiz	34
5.64008e-114	0.852699	0.389	0.092	1.05599e-109	Jpt2	34
3.0946e-84	0.852244	0.698	0.252	5.79402e-80	Pdia4	34
4.54456e-89	0.852192	0.751	0.295	8.50877e-85	Rad50	34
2.2162e-89	0.850995	0.797	0.32	4.1494e-85	Ilk	34
2.58815e-86	0.850447	0.729	0.28	4.8458e-82	Elf4	34
9.24767e-107	0.850307	0.396	0.099	1.73144e-102	Cep135	34
3.74803e-82	0.850166	0.752	0.283	7.01744e-78	Hdac7	34
1.01369e-90	0.850143	0.83	0.341	1.89793e-86	Gabpb2	34
6.69252e-96	0.850121	0.485	0.142	1.25304e-91	Anapc7	34
1.03773e-85	0.850059	0.672	0.241	1.94295e-81	Lage3	34
1.12783e-86	0.849985	0.738	0.279	2.11163e-82	Akt1	34
4.17808e-85	0.849973	0.774	0.298	7.82262e-81	Cd2bp2	34
3.52938e-85	0.849749	0.688	0.252	6.60806e-81	Cmas	34
1.88192e-113	0.849658	0.934	0.418	3.52352e-109	Mrpl57	34
8.9872e-94	0.849348	0.503	0.152	1.68267e-89	Thoc3	34
3.34283e-145	0.849329	0.957	0.454	6.25879e-141	Lsm5	34
6.55636e-85	0.848281	0.827	0.329	1.22755e-80	Arl6ip4	34
1.05123e-128	0.847804	0.337	0.067	1.96822e-124	Nup35	34
1.35455e-134	0.847477	0.328	0.062	2.53612e-130	Apoo	34
2.47625e-97	0.846555	0.472	0.134	4.63628e-93	Cnot11	34
5.96492e-83	0.846414	0.738	0.282	1.11681e-78	Rpn1	34
6.07987e-84	0.843249	0.713	0.265	1.13833e-79	Cyb5b	34
2.91827e-118	0.843154	0.36	0.079	5.46388e-114	Pigf	34
5.34844e-83	0.843115	0.782	0.308	1.00139e-78	Stim1	34
1.24243e-85	0.842707	0.785	0.315	2.3262e-81	Agfg1	34
4.45356e-123	0.841482	0.32	0.064	8.33841e-119	Dna2	34
9.32611e-87	0.841233	0.563	0.186	1.74613e-82	Polr2b	34
8.36115e-118	0.840444	0.358	0.078	1.56546e-113	Lsm11	34
3.36651e-82	0.84011	0.752	0.289	6.30311e-78	Gmps	34
2.44567e-83	0.839581	0.645	0.227	4.57902e-79	Senp1	34
7.82543e-98	0.839088	0.424	0.116	1.46516e-93	Zbtb45	34
9.33799e-87	0.838595	0.843	0.344	1.74835e-82	Mrpl13	34
1.12672e-81	0.838513	0.647	0.252	2.10957e-77	Id3	34
2.93602e-106	0.838286	0.917	0.41	5.4971e-102	Magoh	34
7.18079e-95	0.837809	0.474	0.136	1.34446e-90	Sgf29	34
2.63467e-93	0.837455	0.467	0.136	4.93289e-89	Eml3	34
9.13051e-150	0.837403	0.302	0.05	1.70951e-145	Cenpo	34
2.98327e-112	0.836751	0.356	0.081	5.58557e-108	Mbd4	34
2.1658e-98	0.836654	0.421	0.113	4.05502e-94	Slc7a1	34
5.43749e-85	0.836515	0.611	0.21	1.01806e-80	Ncbp2	34
2.5495e-90	0.836511	0.523	0.162	4.77343e-86	Spsb3	34
5.15495e-101	0.836475	0.314	0.072	9.65161e-97	Nrn1	34
2.42358e-87	0.836461	0.528	0.17	4.53766e-83	Pspc1	34
4.31871e-80	0.836344	0.748	0.288	8.08592e-76	Pigx	34
2.99157e-114	0.835756	0.358	0.08	5.60111e-110	Papd7	34
7.56597e-91	0.835153	0.472	0.14	1.41658e-86	Ppat	34
4.16541e-85	0.835024	0.564	0.189	7.79891e-81	Desi1	34
2.88097e-115	0.834944	0.338	0.073	5.39404e-111	Fam216a	34
8.55667e-82	0.834899	0.695	0.257	1.60206e-77	Prpf19	34
1.27483e-94	0.834561	0.454	0.129	2.38687e-90	Calu	34
3.44765e-139	0.834273	0.302	0.053	6.45503e-135	Alg8	34
1.50933e-80	0.834045	0.672	0.245	2.82592e-76	Eftud2	34
1.14337e-85	0.834012	0.554	0.181	2.14074e-81	Txlna	34
1.14641e-92	0.833547	0.477	0.141	2.14641e-88	Med9	34
1.35021e-82	0.833302	0.787	0.314	2.528e-78	Psmc1	34
8.96221e-89	0.833104	0.48	0.147	1.67799e-84	Psmg2	34
3.07206e-83	0.832843	0.616	0.209	5.75182e-79	Oard1	34
2.56546e-113	0.832118	0.312	0.065	4.80331e-109	Rora	34
6.76583e-156	0.831994	0.282	0.043	1.26677e-151	Rtel1	34
2.33579e-83	0.831717	0.576	0.195	4.3733e-79	Retreg2	34
2.59334e-140	0.831348	0.297	0.051	4.85552e-136	Kctd9	34
1.06642e-87	0.830134	0.886	0.38	1.99666e-83	Mrpl42	34
1.94049e-108	0.830103	0.365	0.085	3.63318e-104	Nup43	34
6.21995e-94	0.829999	0.922	0.407	1.16456e-89	Mrpl58	34
7.45571e-73	0.829931	0.875	0.36	1.39593e-68	Prkcq	34
7.16532e-83	0.829673	0.616	0.211	1.34156e-78	Prpf38a	34
4.69036e-125	0.829614	0.962	0.454	8.78177e-121	Psmd13	34
4.70782e-81	0.829514	0.726	0.283	8.81446e-77	Cdk2ap1	34
4.79691e-88	0.829481	0.475	0.142	8.98125e-84	Stk26	34
7.33419e-80	0.829353	0.729	0.28	1.37318e-75	Mrpl41	34
7.86245e-81	0.829271	0.68	0.258	1.47209e-76	Akirin2	34
3.07659e-82	0.829181	0.609	0.21	5.7603e-78	Tmem192	34
8.24841e-80	0.829157	0.756	0.299	1.54435e-75	Mta2	34
1.48193e-100	0.82914	0.95	0.433	2.77462e-96	Grk6	34
3.88263e-92	0.827825	0.893	0.391	7.26945e-88	Pfdn6	34
7.39761e-107	0.827811	0.366	0.087	1.38505e-102	Npat	34
2.62313e-89	0.827692	0.487	0.148	4.91129e-85	Aifm1	34
1.15449e-108	0.827534	0.949	0.436	2.16155e-104	Pa2g4	34
1.74349e-84	0.827406	0.512	0.165	3.26434e-80	AI504432	34
3.60214e-86	0.826924	0.526	0.166	6.74429e-82	Mocs2	34
1.0729e-80	0.826906	0.622	0.224	2.0088e-76	Lrrc59	34
1.76873e-87	0.82674	0.487	0.15	3.31159e-83	Prpf4	34
2.66783e-153	0.826618	0.276	0.042	4.99498e-149	Nemp1	34
4.4088e-84	0.826508	0.558	0.184	8.25459e-80	Mta1	34
1.7259e-89	0.826339	0.483	0.143	3.23141e-85	Xlr4b	34
4.80238e-104	0.826301	0.985	0.472	8.99149e-100	Skap1	34
1.20746e-81	0.826191	0.812	0.333	2.26073e-77	Tlk1	34
2.84208e-82	0.826139	0.587	0.198	5.32123e-78	Rps12-ps3	34
7.57794e-82	0.825907	0.594	0.205	1.41882e-77	Sin3a	34
1.54552e-80	0.825866	0.606	0.213	2.89368e-76	D16Ertd472e	34
5.23733e-96	0.825572	0.414	0.111	9.80586e-92	Tmem209	34
5.28324e-80	0.825394	0.65	0.24	9.89181e-76	Odc1	34
5.00118e-85	0.825199	0.875	0.374	9.36372e-81	Mrps18c	34
2.00551e-79	0.825103	0.734	0.285	3.75491e-75	Sike1	34
2.72767e-92	0.824759	0.462	0.133	5.10702e-88	Jade1	34
2.42139e-79	0.824737	0.65	0.239	4.53357e-75	Ap1m1	34
4.52299e-81	0.824488	0.602	0.211	8.46839e-77	Ptpn11	34
4.07976e-83	0.82415	0.538	0.179	7.63854e-79	Mindy3	34
6.90894e-94	0.824144	0.416	0.114	1.29356e-89	Abca2	34
6.24537e-84	0.824119	0.521	0.169	1.16932e-79	Gnptg	34
1.54662e-112	0.823947	0.342	0.075	2.89573e-108	Xndc1	34
1.39723e-82	0.823741	0.583	0.196	2.61602e-78	Pitpnb	34
3.41955e-108	0.823571	0.944	0.438	6.40242e-104	Cntrl	34
9.84036e-78	0.823362	0.762	0.298	1.84241e-73	Babam1	34
4.75232e-75	0.823136	0.794	0.312	8.89777e-71	Emc7	34
7.29578e-212	0.8228	0.995	0.526	1.36599e-207	Snrpd1	34
2.29432e-78	0.822129	0.721	0.279	4.29565e-74	Etfa	34
1.88465e-89	0.822069	0.462	0.137	3.52864e-85	Ddx19a	34
2.72151e-122	0.82177	0.908	0.45	5.09548e-118	Itgb1	34
3.76353e-84	0.821488	0.848	0.364	7.04645e-80	Idh3g	34
3.07577e-82	0.821243	0.568	0.19	5.75876e-78	Hars	34
1.33197e-77	0.82118	0.68	0.249	2.49385e-73	Vmp1	34
5.19291e-79	0.819912	0.652	0.244	9.72268e-75	Cpsf2	34
2.55016e-91	0.819748	0.47	0.136	4.77466e-87	Atg4d	34
4.39613e-77	0.818827	0.68	0.258	8.23088e-73	Zc3h18	34
2.52299e-87	0.818651	0.447	0.133	4.7238e-83	Shmt2	34
4.88549e-90	0.818596	0.442	0.128	9.14711e-86	Magohb	34
3.8793e-77	0.818592	0.668	0.254	7.26321e-73	Mtf2	34
3.71808e-96	0.818235	0.906	0.416	6.96137e-92	Slamf6	34
4.12137e-75	0.817795	0.772	0.308	7.71644e-71	Pstpip1	34
1.16111e-87	0.817219	0.449	0.132	2.17394e-83	Rab27a	34
3.01081e-106	0.817166	0.356	0.083	5.63715e-102	Dtnb	34
2.19116e-79	0.816966	0.766	0.313	4.10251e-75	Surf4	34
3.40028e-101	0.816933	0.904	0.411	6.36635e-97	Eif1ax	34
3.04907e-76	0.816608	0.677	0.25	5.70877e-72	Exosc7	34
9.72967e-78	0.816399	0.63	0.23	1.82169e-73	Smg6	34
1.62133e-78	0.81576	0.851	0.356	3.03561e-74	Pfdn1	34
5.6231e-78	0.815425	0.609	0.22	1.05281e-73	Ncbp3	34
7.97885e-85	0.815083	0.497	0.156	1.49388e-80	Cnot10	34
8.36371e-114	0.815077	0.333	0.072	1.56594e-109	Dpagt1	34
2.98577e-80	0.814998	0.566	0.194	5.59025e-76	Lin37	34
2.70854e-92	0.814989	0.419	0.116	5.0712e-88	Lnpk	34
7.42008e-95	0.814927	0.38	0.098	1.38926e-90	Hdgfl3	34
2.45368e-76	0.814906	0.781	0.316	4.59402e-72	Gatad2a	34
6.26091e-85	0.814856	0.485	0.15	1.17223e-80	C2cd3	34
1.01298e-84	0.814647	0.518	0.164	1.8966e-80	Dpp9	34
3.14317e-80	0.814551	0.748	0.306	5.88495e-76	Adprh	34
2.35772e-76	0.814172	0.645	0.235	4.41436e-72	Eef1akmt1	34
1.77353e-84	0.81364	0.868	0.378	3.32059e-80	Dazap1	34
2.31186e-86	0.813346	0.475	0.145	4.32849e-82	Jak3	34
2.13971e-83	0.812933	0.531	0.17	4.00617e-79	Sart3	34
4.71811e-91	0.812922	0.916	0.412	8.83371e-87	Cenpx	34
1.19932e-76	0.812777	0.655	0.249	2.24548e-72	Sf3b4	34
1.11348e-134	0.812624	0.281	0.048	2.08477e-130	Nqo2	34
3.20098e-102	0.812474	0.358	0.086	5.99319e-98	Srbd1	34
6.55025e-76	0.812378	0.672	0.256	1.2264e-71	Usp50	34
9.41172e-88	0.812025	0.437	0.129	1.76216e-83	Lxn	34
7.94629e-82	0.811885	0.533	0.173	1.48778e-77	Ppp5c	34
1.02787e-86	0.811855	0.459	0.138	1.92448e-82	Utp23	34
1.1096e-84	0.811787	0.485	0.151	2.07751e-80	Nfyc	34
1.48063e-75	0.811742	0.734	0.288	2.77219e-71	Qars	34
4.84651e-75	0.811531	0.678	0.256	9.07411e-71	Drg1	34
1.49071e-83	0.810922	0.462	0.142	2.79105e-79	Golm1	34
1.46235e-140	0.810885	0.98	0.491	2.73796e-136	Smc6	34
1.06223e-74	0.810874	0.715	0.277	1.98881e-70	Sart1	34
3.80827e-87	0.810824	0.454	0.132	7.13022e-83	Rab37	34
4.90562e-85	0.810731	0.474	0.145	9.18479e-81	Mospd3	34
9.88971e-119	0.810235	0.318	0.064	1.85165e-114	Mcph1	34
4.29012e-75	0.809523	0.724	0.282	8.0324e-71	Cnpy2	34
1.11231e-77	0.8091	0.812	0.341	2.08258e-73	Mrps23	34
1.86261e-73	0.808774	0.792	0.325	3.48736e-69	Adss	34
1.21024e-74	0.808562	0.762	0.305	2.26594e-70	1110008P14Rik	34
4.64913e-91	0.808182	0.917	0.42	8.70457e-87	Sptbn1	34
4.66983e-75	0.807637	0.653	0.241	8.74332e-71	Sp1	34
1.13358e-76	0.807048	0.83	0.351	2.1224e-72	Smarca4	34
2.72198e-86	0.806538	0.431	0.127	5.09637e-82	Flnb	34
4.11291e-103	0.806172	0.952	0.448	7.70059e-99	Hnrnpr	34
4.15616e-79	0.806101	0.538	0.181	7.78158e-75	Prpf18	34
4.06813e-90	0.805611	0.424	0.12	7.61676e-86	Ppp2r5d	34
1.61745e-83	0.804995	0.871	0.39	3.02835e-79	Tcof1	34
5.47175e-77	0.804829	0.596	0.209	1.02448e-72	Nkap	34
4.71043e-73	0.804406	0.729	0.288	8.81933e-69	Eif4e	34
5.07809e-74	0.804162	0.639	0.238	9.50771e-70	Atp13a3	34
3.59163e-95	0.803995	0.931	0.431	6.72462e-91	Hnrnpul1	34
2.2084e-84	0.803596	0.861	0.384	4.13478e-80	Ccdc124	34
1.57523e-114	0.803547	0.957	0.462	2.94931e-110	Srsf7	34
1.18358e-85	0.802518	0.45	0.135	2.21602e-81	Thoc6	34
3.2705e-86	0.802431	0.436	0.128	6.12335e-82	Donson	34
2.22046e-73	0.80179	0.65	0.246	4.15736e-69	Sf3a2	34
1.84755e-78	0.801779	0.525	0.175	3.45916e-74	Kat7	34
2.00268e-93	0.80177	0.917	0.425	3.74961e-89	Eif3l	34
6.16168e-75	0.801377	0.611	0.221	1.15365e-70	Cnih1	34
1.67926e-79	0.80133	0.797	0.347	3.14408e-75	Pkp3	34
5.22969e-82	0.801308	0.47	0.147	9.79155e-78	Exosc9	34
3.15039e-74	0.801186	0.601	0.217	5.89847e-70	Trpv2	34
1.4771e-95	0.800952	0.909	0.423	2.76558e-91	Hdac1	34
0	0.800918	1	0.721	0	Hmgb2	34
1.42469e-72	0.80084	0.715	0.282	2.66744e-68	Gsk3a	34
1.32011e-74	0.800813	0.612	0.223	2.47165e-70	2310033P09Rik	34
1.09535e-151	0.800709	0.262	0.038	2.05083e-147	Tbl2	34
8.59486e-74	0.80067	0.748	0.301	1.60922e-69	Derl2	34
4.7055e-74	0.8003	0.515	0.188	8.81011e-70	Tsix	34
1.52304e-81	0.800168	0.866	0.384	2.85159e-77	Cox20	34
1.27677e-75	0.800166	0.576	0.203	2.39049e-71	Ilf3	34
1.8134e-72	0.799829	0.701	0.27	3.39522e-68	Dda1	34
7.86576e-74	0.799664	0.612	0.227	1.47271e-69	Itgb1bp1	34
1.24921e-104	0.799322	0.314	0.069	2.3389e-100	1700017B05Rik	34
1.65073e-81	0.79926	0.472	0.147	3.09066e-77	Sh2b1	34
1.91547e-71	0.799245	0.696	0.266	3.58633e-67	Cst7	34
2.10247e-78	0.799116	0.52	0.173	3.93645e-74	Pom121	34
2.1408e-78	0.798955	0.498	0.163	4.00822e-74	Hddc2	34
7.43515e-73	0.798144	0.625	0.233	1.39208e-68	Mpp6	34
6.71104e-81	0.798011	0.483	0.152	1.25651e-76	Tsfm	34
1.21526e-76	0.797739	0.538	0.18	2.27533e-72	Atm	34
6.70974e-73	0.797668	0.761	0.314	1.25626e-68	Arap2	34
4.35333e-107	0.797483	0.335	0.075	8.15073e-103	Cad	34
8.4628e-73	0.79739	0.759	0.314	1.58449e-68	Bzw2	34
1.71879e-148	0.796887	0.98	0.501	3.21809e-144	Rbbp4	34
1.45035e-81	0.796739	0.459	0.142	2.71549e-77	Aimp2	34
1.09164e-80	0.796405	0.497	0.16	2.04388e-76	Serhl	34
3.83673e-71	0.796075	0.667	0.254	7.18352e-67	Pag1	34
2.67343e-78	0.795567	0.508	0.167	5.00546e-74	Nfatc2	34
8.82678e-77	0.795528	0.525	0.173	1.65264e-72	Fbxl14	34
1.42623e-78	0.795442	0.528	0.175	2.67033e-74	Ing2	34
2.88981e-109	0.79529	0.323	0.07	5.4106e-105	Ttll12	34
4.19966e-74	0.795151	0.592	0.216	7.86302e-70	Zwint	34
1.1531e-79	0.794683	0.47	0.146	2.15895e-75	Ehd3	34
8.25521e-77	0.794	0.53	0.177	1.54562e-72	Acot8	34
4.2639e-82	0.793953	0.485	0.15	7.98329e-78	Mad2l1bp	34
3.93987e-81	0.793253	0.467	0.145	7.37661e-77	Ruvbl2	34
2.95932e-72	0.7932	0.629	0.231	5.54073e-68	Usp14	34
2.16865e-73	0.793053	0.583	0.209	4.06036e-69	Hk1	34
1.48408e-65	0.792256	0.812	0.335	2.77865e-61	Acap1	34
2.11792e-105	0.792092	0.325	0.072	3.96539e-101	Slc24a5	34
1.11159e-95	0.79189	0.356	0.089	2.08123e-91	Bclaf3	34
7.04357e-79	0.79123	0.462	0.148	1.31877e-74	Rb1	34
1.55845e-80	0.791213	0.455	0.141	2.91788e-76	Dot1l	34
6.37053e-94	0.790974	0.358	0.09	1.19275e-89	Fry	34
1.44427e-75	0.790943	0.52	0.177	2.7041e-71	Mogs	34
1.32452e-138	0.790925	0.269	0.043	2.4799e-134	Csrp2	34
1.63804e-75	0.790886	0.528	0.181	3.0669e-71	Eipr1	34
7.91156e-70	0.79068	0.731	0.295	1.48128e-65	Sf3a3	34
5.85101e-69	0.790568	0.757	0.309	1.09549e-64	Tpp2	34
8.84369e-71	0.790196	0.642	0.239	1.6558e-66	Adam10	34
3.95053e-77	0.789965	0.508	0.168	7.39658e-73	Anapc2	34
1.54707e-141	0.789804	0.259	0.04	2.89658e-137	Alg6	34
6.92463e-74	0.789769	0.579	0.202	1.2965e-69	Ipo7	34
2.15639e-166	0.789592	0.98	0.518	4.03741e-162	Ctcf	34
4.93332e-72	0.789429	0.814	0.349	9.23665e-68	Stip1	34
3.27592e-76	0.789416	0.523	0.174	6.13351e-72	Gm9844	34
7.92937e-70	0.789391	0.667	0.253	1.48462e-65	Mrps9	34
3.43998e-111	0.788992	0.299	0.06	6.44067e-107	Adgrl1	34
1.58995e-70	0.788919	0.748	0.308	2.97687e-66	Psmd1	34
4.85344e-80	0.788778	0.446	0.137	9.0871e-76	Rcbtb2	34
2.97511e-73	0.788628	0.822	0.357	5.57031e-69	Cs	34
4.87331e-66	0.788393	0.757	0.301	9.12429e-62	Sema4d	34
5.63623e-70	0.78827	0.607	0.22	1.05527e-65	Abhd8	34
2.96394e-69	0.787984	0.81	0.343	5.54939e-65	Rpp21	34
1.85159e-87	0.787724	0.404	0.113	3.46673e-83	Ppm1d	34
2.17921e-71	0.787609	0.602	0.224	4.08013e-67	Nol12	34
3.53386e-71	0.78757	0.622	0.237	6.61645e-67	Map7d1	34
1.19875e-75	0.787558	0.492	0.165	2.24442e-71	Cyb561d2	34
5.58909e-74	0.787336	0.805	0.349	1.04645e-69	Kras	34
1.91046e-71	0.787075	0.599	0.22	3.57696e-67	Kars	34
7.12679e-83	0.786902	0.909	0.418	1.33435e-78	Thoc7	34
3.39413e-80	0.786753	0.492	0.155	6.35482e-76	Ethe1	34
4.34576e-72	0.786346	0.574	0.205	8.13657e-68	Ranbp9	34
1.0288e-96	0.786203	0.345	0.084	1.92622e-92	Lyrm9	34
8.35004e-69	0.786126	0.731	0.297	1.56338e-64	Ddb1	34
3.94705e-79	0.785502	0.457	0.143	7.39006e-75	Hdac3	34
4.68413e-114	0.785325	0.29	0.057	8.7701e-110	Trim37	34
7.51154e-86	0.785227	0.413	0.118	1.40639e-81	Dxo	34
2.95025e-236	0.785198	0.998	0.57	5.52375e-232	Dbi	34
1.11385e-68	0.78504	0.696	0.276	2.08546e-64	Tmem126a	34
2.35301e-121	0.784681	0.954	0.484	4.40555e-117	Flna	34
6.375e-75	0.7845	0.515	0.173	1.19359e-70	Rpia	34
4.37962e-162	0.784334	0.995	0.532	8.19997e-158	Anxa6	34
3.4295e-103	0.783995	0.946	0.458	6.42105e-99	Anapc11	34
4.62537e-85	0.783501	0.408	0.115	8.66008e-81	Slain1	34
3.09179e-70	0.783439	0.639	0.245	5.78877e-66	B3gat3	34
1.65668e-85	0.783395	0.388	0.108	3.1018e-81	Sclt1	34
7.544e-78	0.783373	0.474	0.152	1.41246e-73	Slc35b2	34
1.61062e-76	0.78336	0.921	0.42	3.01556e-72	Itgb2	34
8.92611e-83	0.783168	0.426	0.126	1.67124e-78	Plrg1	34
1.49245e-78	0.783152	0.459	0.144	2.7943e-74	Terf2	34
2.17856e-75	0.783147	0.497	0.165	4.07893e-71	Ykt6	34
1.88074e-70	0.783146	0.602	0.22	3.52131e-66	Fopnl	34
1.60481e-70	0.78306	0.596	0.222	3.00468e-66	Virma	34
1.61244e-70	0.782896	0.609	0.225	3.01897e-66	Mrps25	34
2.62352e-70	0.782814	0.772	0.328	4.91202e-66	Mtch2	34
1.18527e-69	0.782719	0.827	0.357	2.21917e-65	Sptssa	34
3.03997e-67	0.782669	0.705	0.271	5.69174e-63	Fli1	34
9.06165e-72	0.782379	0.774	0.331	1.69661e-67	Mrpl4	34
2.19114e-92	0.782252	0.38	0.099	4.10247e-88	Znhit3	34
3.31642e-107	0.782129	0.985	0.501	6.20934e-103	Lat	34
2.41496e-69	0.782106	0.63	0.232	4.52153e-65	Ss18	34
1.60824e-87	0.782018	0.903	0.421	3.01111e-83	Txnl1	34
6.70469e-75	0.781606	0.498	0.167	1.25532e-70	Cers5	34
1.27645e-120	0.781509	0.261	0.046	2.3899e-116	Zcwpw1	34
4.15379e-91	0.781507	0.37	0.096	7.77714e-87	Stn1	34
2.65178e-76	0.781381	0.842	0.376	4.96493e-72	Stag2	34
2.60661e-68	0.780863	0.845	0.362	4.88035e-64	Sipa1	34
1.16067e-71	0.78072	0.536	0.192	2.17312e-67	Ifrd1	34
3.45555e-80	0.780715	0.464	0.142	6.46982e-76	Urod	34
1.82935e-67	0.780369	0.645	0.241	3.42509e-63	Agpat3	34
2.83937e-78	0.780338	0.899	0.415	5.31615e-74	Npm3	34
9.95972e-68	0.780289	0.736	0.299	1.86476e-63	Pcif1	34
3.12401e-79	0.780271	0.896	0.414	5.84909e-75	Uba1	34
1.9707e-69	0.780196	0.622	0.237	3.68975e-65	Naa20	34
5.70998e-67	0.780104	0.726	0.295	1.06908e-62	Snrpa	34
2.76127e-66	0.780044	0.746	0.303	5.16993e-62	Uhrf2	34
1.52919e-99	0.779764	0.32	0.073	2.8631e-95	Faap24	34
2.47277e-91	0.779581	0.338	0.084	4.62976e-87	Ar	34
3.16254e-71	0.779498	0.578	0.208	5.92122e-67	Nup214	34
6.07362e-68	0.779474	0.802	0.341	1.13716e-63	Madd	34
1.3446e-77	0.779467	0.447	0.141	2.5175e-73	Pmpca	34
1.5482e-67	0.779116	0.642	0.242	2.8987e-63	Tiprl	34
4.93706e-262	0.778718	0.99	0.597	9.24365e-258	H2afv	34
5.6578e-72	0.778541	0.536	0.189	1.05931e-67	Acot9	34
1.30933e-73	0.778525	0.856	0.386	2.45146e-69	Hadha	34
8.55637e-121	0.778457	0.96	0.485	1.60201e-116	Lsm6	34
9.81548e-67	0.778185	0.675	0.259	1.83775e-62	Arhgap4	34
3.06701e-95	0.77814	0.342	0.083	5.74237e-91	Nup160	34
7.5906e-67	0.778024	0.64	0.245	1.42119e-62	Lta4h	34
1.04811e-78	0.777954	0.436	0.134	1.96237e-74	Crkl	34
1.8469e-66	0.777791	0.675	0.262	3.45795e-62	Pon2	34
2.13152e-93	0.777418	0.36	0.09	3.99085e-89	Trmt2b	34
1.30379e-67	0.777327	0.649	0.254	2.44109e-63	E2f4	34
5.48924e-68	0.77704	0.645	0.25	1.02775e-63	Pigt	34
1.9545e-72	0.776538	0.51	0.175	3.65941e-68	Trap1	34
4.87784e-65	0.776504	0.809	0.34	9.13278e-61	Sp3	34
3.01856e-88	0.77635	0.375	0.1	5.65164e-84	Mrps22	34
4.85358e-75	0.776338	0.878	0.395	9.08736e-71	Nsmce1	34
1.11588e-66	0.776293	0.706	0.285	2.08926e-62	Nr2c2	34
4.66909e-75	0.776271	0.465	0.15	8.74194e-71	Timm8a1	34
1.73152e-68	0.775776	0.569	0.211	3.24192e-64	Rgcc	34
1.90709e-115	0.775168	0.279	0.052	3.57065e-111	Osbpl5	34
5.27068e-73	0.774995	0.845	0.379	9.86829e-69	Psmd14	34
4.38453e-70	0.774657	0.576	0.21	8.20915e-66	Akt2	34
1.7486e-69	0.774637	0.584	0.213	3.2739e-65	Brcc3	34
2.89056e-74	0.77435	0.488	0.16	5.41199e-70	Cds2	34
3.98535e-83	0.774182	0.398	0.113	7.46177e-79	Ppp1r8	34
5.59798e-82	0.774123	0.389	0.11	1.04811e-77	Gprin3	34
1.59581e-89	0.774119	0.396	0.107	2.98784e-85	Hist1h2bc	34
4.31942e-70	0.774038	0.546	0.194	8.08724e-66	Ash2l	34
1.40743e-75	0.773884	0.88	0.404	2.63514e-71	Rpn2	34
9.16342e-68	0.77379	0.602	0.228	1.71567e-63	Nubp2	34
6.49693e-75	0.773423	0.47	0.152	1.21642e-70	Cc2d1b	34
1.96286e-67	0.773226	0.83	0.348	3.67506e-63	Mthfd2	34
2.87909e-84	0.773097	0.383	0.107	5.39053e-80	Golt1b	34
6.34166e-68	0.772992	0.611	0.232	1.18735e-63	Sf3a1	34
2.91457e-66	0.772945	0.827	0.36	5.45696e-62	Fkbp4	34
5.95788e-69	0.772687	0.571	0.208	1.11549e-64	Tmx1	34
5.10748e-89	0.772332	0.365	0.095	9.56273e-85	Cep85	34
7.36227e-74	0.772298	0.508	0.17	1.37844e-69	Apip	34
2.87468e-71	0.772069	0.503	0.174	5.38226e-67	Mpv17l2	34
2.37452e-65	0.771572	0.67	0.263	4.44582e-61	Glo1	34
2.85416e-93	0.771482	0.342	0.084	5.34383e-89	Nemp2	34
2.2254e-202	0.771252	0.992	0.558	4.16662e-198	Hnrnpab	34
4.18599e-74	0.771178	0.475	0.155	7.83742e-70	Ltn1	34
6.31162e-67	0.771172	0.645	0.246	1.18173e-62	Rpp25l	34
7.09467e-80	0.77079	0.913	0.426	1.32834e-75	Polr2f	34
4.57166e-101	0.770659	0.944	0.466	8.55952e-97	Higd1a	34
2.9666e-97	0.770643	0.931	0.478	5.55437e-93	Cd8a	34
6.47006e-111	0.770316	0.939	0.506	1.21139e-106	Cd8b1	34
7.34129e-67	0.770277	0.708	0.294	1.37451e-62	Parp1	34
2.98294e-61	0.770254	0.777	0.324	5.58496e-57	Klk8	34
1.07715e-69	0.770079	0.54	0.193	2.01675e-65	Slc20a1	34
7.5471e-84	0.769922	0.371	0.102	1.41304e-79	Fbxl8	34
1.11603e-82	0.76975	0.384	0.109	2.08954e-78	Mad2l2	34
3.0303e-85	0.769434	0.381	0.104	5.67363e-81	Mus81	34
1.02491e-68	0.769199	0.569	0.208	1.91894e-64	Mrpl16	34
9.93624e-90	0.76903	0.922	0.444	1.86036e-85	Phf5a	34
1.62159e-82	0.768557	0.398	0.113	3.03609e-78	Rpp30	34
1.72102e-65	0.767942	0.743	0.313	3.22226e-61	Dap3	34
1.58803e-77	0.767941	0.416	0.125	2.97327e-73	Dcaf1	34
7.09973e-80	0.767872	0.408	0.121	1.32928e-75	Cnep1r1	34
6.42687e-76	0.767775	0.421	0.13	1.2033e-71	Unc119b	34
4.70214e-77	0.767529	0.924	0.433	8.80382e-73	Ndufs8	34
1.7566e-65	0.767243	0.691	0.286	3.28887e-61	Acsl5	34
1.87807e-64	0.767231	0.719	0.294	3.51632e-60	Trim27	34
7.30656e-65	0.767208	0.683	0.276	1.36801e-60	Frmd8	34
6.78528e-100	0.767136	0.949	0.472	1.27041e-95	Pdap1	34
2.8449e-66	0.767017	0.658	0.258	5.3265e-62	Emc8	34
2.24147e-94	0.767012	0.327	0.078	4.1967e-90	Tmem263	34
1.78502e-80	0.766703	0.394	0.114	3.3421e-76	Bcl2l12	34
1.79803e-65	0.766596	0.848	0.372	3.36645e-61	Eny2	34
1.14473e-65	0.766365	0.79	0.341	2.14327e-61	Immt	34
9.74073e-71	0.7663	0.452	0.154	1.82376e-66	Capn2	34
8.69849e-96	0.76625	0.33	0.078	1.62862e-91	Mtrf1l	34
1.40741e-68	0.764652	0.86	0.382	2.6351e-64	Nans	34
8.43259e-68	0.764452	0.568	0.207	1.57883e-63	Fam207a	34
1.0656e-74	0.764332	0.459	0.146	1.99512e-70	Mzt1	34
1.50651e-77	0.764125	0.434	0.132	2.82063e-73	Gde1	34
5.65745e-71	0.764042	0.49	0.166	1.05924e-66	Col4a3bp	34
1.02901e-93	0.764027	0.337	0.081	1.92662e-89	Entpd5	34
1.23946e-63	0.763937	0.64	0.251	2.32064e-59	Cd6	34
3.68563e-82	0.763864	0.389	0.11	6.90061e-78	Cpsf4	34
7.27742e-67	0.763562	0.573	0.21	1.36255e-62	Preb	34
5.04487e-64	0.763134	0.688	0.28	9.44551e-60	Rab1b	34
5.80283e-68	0.763055	0.545	0.197	1.08646e-63	Stk16	34
3.20843e-68	0.763003	0.551	0.198	6.00714e-64	Lyrm2	34
3.63613e-150	0.762871	0.992	0.541	6.80793e-146	Itgb7	34
2.39461e-71	0.76274	0.469	0.156	4.48343e-67	Stim2	34
2.64348e-65	0.762264	0.612	0.233	4.94938e-61	Vma21	34
1.49606e-76	0.762163	0.401	0.12	2.80107e-72	Xrcc6	34
2.05794e-63	0.761269	0.696	0.282	3.85308e-59	Timm17b	34
1.19132e-61	0.761166	0.779	0.331	2.23051e-57	Lcp2	34
6.58823e-66	0.761093	0.583	0.22	1.23351e-61	Ufd1	34
3.26347e-64	0.761061	0.624	0.236	6.11019e-60	Fmc1	34
3.87557e-80	0.760994	0.913	0.434	7.25622e-76	Polr2j	34
1.0598e-81	0.76083	0.929	0.446	1.98426e-77	Gtf2h5	34
8.09206e-93	0.760566	0.322	0.077	1.51508e-88	1700037H04Rik	34
4.98852e-64	0.760391	0.754	0.318	9.34e-60	Polr2i	34
4.77256e-79	0.760241	0.398	0.116	8.93567e-75	Prpf3	34
6.31867e-70	0.760191	0.482	0.165	1.18304e-65	Fdx1	34
1.59705e-64	0.760103	0.724	0.304	2.99016e-60	Flii	34
2.03303e-88	0.759903	0.893	0.448	3.80644e-84	Anxa2	34
1.10396e-73	0.759808	0.911	0.428	2.06695e-69	Srp19	34
4.88217e-66	0.759745	0.828	0.369	9.14089e-62	Dhx9	34
1.18708e-62	0.759521	0.69	0.277	2.22257e-58	Cspp1	34
3.67859e-66	0.75898	0.558	0.208	6.88743e-62	Rbm10	34
1.27405e-107	0.758822	0.282	0.056	2.38541e-103	Wdr90	34
1.07616e-62	0.758489	0.698	0.285	2.01489e-58	Nabp2	34
1.75407e-62	0.757841	0.645	0.257	3.28415e-58	Rasa3	34
9.19925e-64	0.757706	0.614	0.239	1.72238e-59	Phrf1	34
2.82835e-62	0.757437	0.744	0.315	5.29552e-58	Uchl3	34
1.48568e-62	0.75721	0.706	0.292	2.78164e-58	Mrps17	34
4.58849e-68	0.757118	0.525	0.185	8.59104e-64	Topors	34
1.82091e-66	0.757059	0.55	0.198	3.40928e-62	Clk3	34
9.8585e-62	0.756987	0.787	0.339	1.84581e-57	Chtop	34
7.86465e-68	0.756789	0.845	0.385	1.4725e-63	Mrps36	34
1.05432e-63	0.75664	0.592	0.222	1.97401e-59	Pde3b	34
3.26523e-62	0.756511	0.782	0.339	6.11349e-58	Ppp3cb	34
1.16547e-133	0.756431	0.98	0.518	2.18212e-129	Banf1	34
4.29947e-61	0.756252	0.746	0.317	8.0499e-57	Nop58	34
2.58256e-74	0.756185	0.441	0.138	4.83533e-70	Mrpl39	34
6.81311e-81	0.756168	0.914	0.441	1.27562e-76	Ppm1g	34
1.25725e-66	0.755781	0.86	0.385	2.35394e-62	Acadl	34
1.08162e-68	0.755501	0.888	0.412	2.02511e-64	Ssr2	34
6.46351e-70	0.755425	0.469	0.157	1.21016e-65	Pou2f1	34
9.35448e-67	0.755412	0.835	0.376	1.75144e-62	Frg1	34
1.70381e-68	0.755363	0.878	0.403	3.19004e-64	Cops6	34
1.52556e-61	0.755243	0.711	0.295	2.8563e-57	Sar1b	34
1.37335e-61	0.754948	0.743	0.312	2.57133e-57	Otub1	34
8.62566e-79	0.754406	0.916	0.443	1.61498e-74	Zfp91	34
2.17454e-67	0.754176	0.52	0.182	4.07138e-63	Mrpl22	34
3.81895e-63	0.754169	0.802	0.354	7.15021e-59	Nop56	34
3.29991e-94	0.7541	0.322	0.076	6.17842e-90	Nup188	34
6.01371e-59	0.753796	0.759	0.319	1.12595e-54	Lgals9	34
9.40654e-78	0.75372	0.917	0.441	1.76119e-73	Abcf1	34
4.74251e-61	0.753481	0.627	0.239	8.87941e-57	Tmem71	34
7.65047e-62	0.753397	0.663	0.265	1.4324e-57	Ddx27	34
2.15153e-62	0.753368	0.812	0.358	4.0283e-58	Mrpl21	34
2.75284e-122	0.753025	0.967	0.512	5.15415e-118	Cd48	34
1.39389e-59	0.752291	0.787	0.336	2.60979e-55	Cops5	34
2.73618e-79	0.752161	0.924	0.448	5.12294e-75	Syncrip	34
2.67837e-122	0.752109	0.254	0.043	5.01471e-118	Dars2	34
9.19884e-140	0.75203	0.974	0.528	1.7223e-135	Ranbp1	34
9.15454e-72	0.752011	0.449	0.147	1.714e-67	Amdhd2	34
1.16416e-62	0.751428	0.856	0.384	2.17966e-58	Stub1	34
4.36288e-66	0.75138	0.515	0.181	8.16862e-62	Prps2	34
1.9466e-64	0.751324	0.82	0.368	3.64461e-60	Add1	34
8.20256e-62	0.751291	0.649	0.259	1.53577e-57	Vrk1	34
3.55605e-76	0.750639	0.399	0.118	6.65799e-72	Limk2	34
2.15941e-59	0.750638	0.682	0.268	4.04306e-55	Pdlim2	34
1.96059e-116	0.750409	0.257	0.045	3.67082e-112	Snai3	34
6.54736e-63	0.750358	0.592	0.229	1.22586e-58	Stoml2	34
1.04528e-80	0.750182	0.361	0.1	1.95708e-76	Slc35e1	34
2.19245e-57	0.750172	0.772	0.324	4.10492e-53	Zdhhc18	34
6.15362e-72	0.750085	0.441	0.141	1.15214e-67	Dus1l	34
2.02782e-69	0.749817	0.477	0.162	3.79668e-65	Ehd4	34
1.70729e-62	0.749783	0.837	0.375	3.19656e-58	Wbp11	34
1.41028e-68	0.749528	0.457	0.153	2.64046e-64	Hspbp1	34
2.8037e-83	0.74949	0.314	0.08	5.24938e-79	Raph1	34
6.96184e-69	0.749226	0.457	0.154	1.30347e-64	Nacc1	34
6.47614e-77	0.749224	0.378	0.11	1.21253e-72	Flot2	34
4.82085e-88	0.749222	0.919	0.455	9.02607e-84	Pgam1	34
1.60388e-59	0.748959	0.705	0.289	3.00294e-55	Gon4l	34
1.45538e-69	0.748958	0.884	0.414	2.72491e-65	Polr2a	34
2.02101e-60	0.748608	0.667	0.267	3.78394e-56	Acly	34
1.4344e-64	0.748551	0.553	0.202	2.68562e-60	Wrn	34
4.91667e-73	0.748422	0.436	0.137	9.20549e-69	Fdxr	34
3.64861e-68	0.748263	0.838	0.388	6.8313e-64	Setx	34
1.72321e-64	0.747711	0.536	0.198	3.22636e-60	Txnrd1	34
1.3312e-72	0.747624	0.398	0.123	2.4924e-68	Myb	34
2.0284e-62	0.746973	0.578	0.217	3.79778e-58	Prpf31	34
1.85997e-62	0.746877	0.597	0.227	3.48243e-58	Bag6	34
1.33458e-67	0.746875	0.49	0.168	2.49874e-63	Mpst	34
7.58869e-105	0.746725	0.975	0.515	1.42083e-100	Cd2	34
7.67399e-89	0.746614	0.325	0.08	1.4368e-84	L3mbtl2	34
1.32884e-76	0.746548	0.914	0.442	2.48798e-72	Utp3	34
7.87007e-80	0.746446	0.355	0.097	1.47351e-75	Map3k5	34
5.09091e-65	0.746354	0.85	0.39	9.53171e-61	Gspt1	34
2.31184e-76	0.746244	0.383	0.112	4.32845e-72	Cactin	34
3.57569e-59	0.746224	0.686	0.277	6.69477e-55	Cklf	34
2.7951e-72	0.746201	0.371	0.113	5.23327e-68	Crybg3	34
6.31589e-65	0.745926	0.838	0.385	1.18252e-60	Ppp2r5c	34
2.71305e-77	0.745072	0.389	0.113	5.07965e-73	Cdc16	34
1.09743e-65	0.745012	0.876	0.407	2.05473e-61	Cyfip2	34
9.98489e-78	0.74493	0.37	0.106	1.86947e-73	Mid1ip1	34
2.85083e-56	0.74492	0.847	0.377	5.33761e-52	Ptpn22	34
1.3762e-58	0.744704	0.774	0.335	2.57667e-54	Mcmbp	34
1.99668e-104	0.74455	0.276	0.055	3.73838e-100	Apex2	34
1.15853e-60	0.744483	0.762	0.335	2.16911e-56	Scamp3	34
3.04183e-58	0.744379	0.708	0.293	5.69521e-54	4930453N24Rik	34
1.13713e-67	0.744253	0.475	0.161	2.12906e-63	Xpo7	34
1.03579e-57	0.744229	0.769	0.326	1.93931e-53	Suds3	34
1.30767e-63	0.744209	0.83	0.379	2.44835e-59	Numa1	34
3.19721e-73	0.744172	0.934	0.452	5.98613e-69	Cuta	34
2.15163e-64	0.744106	0.53	0.191	4.0285e-60	Mepce	34
4.17042e-60	0.744102	0.708	0.3	7.80828e-56	Fam120a	34
3.95627e-68	0.744041	0.479	0.161	7.40732e-64	Pym1	34
1.53605e-70	0.743587	0.436	0.141	2.87594e-66	Ubac1	34
2.79636e-89	0.743513	0.955	0.478	5.23562e-85	Bag1	34
2.43261e-60	0.743346	0.637	0.252	4.55458e-56	Lrmp	34
1.21036e-60	0.743035	0.622	0.242	2.26615e-56	Tmem165	34
7.67775e-72	0.742751	0.439	0.138	1.4375e-67	Rabepk	34
7.29647e-62	0.742657	0.837	0.381	1.36612e-57	Ubn1	34
6.10656e-59	0.742641	0.754	0.323	1.14333e-54	Prrc2b	34
1.24235e-61	0.742587	0.604	0.233	2.32605e-57	Slc25a39	34
1.45772e-64	0.742563	0.876	0.405	2.72929e-60	Ctbp1	34
3.41555e-62	0.742389	0.569	0.218	6.39494e-58	Scd2	34
5.53123e-61	0.742055	0.853	0.388	1.03561e-56	Lrp10	34
1.81803e-68	0.741699	0.469	0.157	3.4039e-64	Rfk	34
2.35567e-78	0.741651	0.361	0.101	4.41052e-74	Isoc2b	34
1.78086e-55	0.741575	0.751	0.316	3.3343e-51	Was	34
2.95505e-59	0.741518	0.652	0.257	5.53274e-55	Gtf2b	34
7.48411e-65	0.741512	0.517	0.183	1.40125e-60	Unc13d	34
2.84507e-79	0.741468	0.353	0.098	5.32682e-75	Dbr1	34
5.87994e-61	0.741366	0.587	0.231	1.1009e-56	Isyna1	34
2.54101e-58	0.741268	0.721	0.306	4.75753e-54	Gtf2a2	34
2.94646e-62	0.741207	0.789	0.357	5.51665e-58	Eif3b	34
6.68055e-60	0.741093	0.65	0.261	1.2508e-55	Btbd1	34
2.98985e-60	0.740859	0.675	0.281	5.59789e-56	Ehmt2	34
1.88024e-61	0.740549	0.822	0.371	3.52037e-57	Yeats4	34
1.37721e-62	0.740438	0.553	0.207	2.57855e-58	Atxn7l3	34
3.48132e-75	0.74032	0.917	0.446	6.51808e-71	Lman2	34
4.28457e-69	0.740103	0.437	0.143	8.02201e-65	Xpnpep1	34
1.19678e-76	0.740074	0.381	0.11	2.24073e-72	Sp2	34
1.61065e-60	0.740016	0.617	0.248	3.01562e-56	Elovl1	34
6.27115e-58	0.7399	0.731	0.313	1.17415e-53	Strap	34
2.25113e-61	0.73961	0.741	0.32	4.21479e-57	Lgals3bp	34
1.39879e-70	0.739507	0.873	0.418	2.61895e-66	Ndufb6	34
8.18158e-91	0.739407	0.285	0.065	1.53184e-86	Xdh	34
2.44636e-100	0.739397	0.254	0.05	4.58032e-96	Hip1	34
2.78929e-66	0.739323	0.48	0.164	5.22238e-62	Fam98b	34
1.25604e-71	0.739171	0.414	0.129	2.35168e-67	Nmt2	34
1.51846e-57	0.73904	0.785	0.344	2.84302e-53	Dnajc19	34
5.97518e-65	0.738929	0.492	0.173	1.11873e-60	Slc38a10	34
4.37831e-59	0.738797	0.66	0.268	8.19751e-55	Rps6kb1	34
5.53836e-100	0.738702	0.279	0.058	1.03695e-95	Gemin6	34
8.78284e-71	0.738602	0.936	0.455	1.64441e-66	Sh3kbp1	34
1.43418e-59	0.738586	0.705	0.299	2.68521e-55	Mphosph8	34
8.01488e-57	0.738378	0.782	0.338	1.50063e-52	Arf6	34
1.34233e-87	0.738165	0.305	0.074	2.51325e-83	Cryl1	34
1.82426e-57	0.738023	0.736	0.314	3.41556e-53	Glrx5	34
1.98801e-60	0.738011	0.581	0.223	3.72215e-56	Alg5	34
1.16414e-73	0.737979	0.384	0.115	2.17963e-69	Tdg	34
2.14358e-69	0.737755	0.421	0.136	4.01342e-65	Gnpda1	34
1.18903e-64	0.737719	0.51	0.181	2.22621e-60	Cox19	34
4.29207e-71	0.737553	0.424	0.132	8.03605e-67	Cers4	34
3.7312e-81	0.73717	0.949	0.472	6.98592e-77	Nudc	34
8.51946e-58	0.73695	0.67	0.274	1.5951e-53	Tbl1xr1	34
9.17521e-60	0.736624	0.625	0.248	1.71787e-55	Ino80e	34
2.96139e-60	0.736431	0.596	0.231	5.54461e-56	2310001H17Rik	34
1.74163e-61	0.736197	0.545	0.204	3.26086e-57	Ganab	34
2.76454e-58	0.736165	0.649	0.268	5.17604e-54	Tial1	34
5.41452e-75	0.736072	0.383	0.112	1.01376e-70	Tyw1	34
8.43269e-58	0.735768	0.797	0.354	1.57885e-53	Galnt1	34
6.76291e-86	0.735269	0.964	0.492	1.26622e-81	Bin2	34
1.1338e-55	0.734823	0.832	0.372	2.12281e-51	Arrb2	34
2.01805e-62	0.73462	0.855	0.399	3.7784e-58	Ddost	34
8.77563e-73	0.734291	0.896	0.436	1.64306e-68	Cyc1	34
8.12385e-61	0.733718	0.536	0.2	1.52103e-56	Hsd17b12	34
6.83633e-58	0.733621	0.663	0.271	1.27997e-53	Adipor2	34
4.7465e-63	0.733596	0.517	0.185	8.88688e-59	Rfxap	34
1.7342e-96	0.733566	0.281	0.06	3.24694e-92	Smpd4	34
4.08474e-60	0.733557	0.564	0.212	7.64786e-56	Ppil3	34
4.05971e-62	0.733412	0.515	0.187	7.601e-58	Dpy19l1	34
3.30306e-64	0.733314	0.901	0.429	6.18432e-60	Snf8	34
6.54146e-58	0.733225	0.672	0.281	1.22476e-53	Impa1	34
7.99863e-57	0.733001	0.774	0.34	1.49758e-52	Cab39	34
5.62376e-76	0.732944	0.916	0.452	1.05294e-71	Rdx	34
1.79023e-57	0.732911	0.647	0.259	3.35186e-53	Rbm28	34
2.56914e-59	0.732799	0.596	0.227	4.81019e-55	Acaa2	34
8.35116e-58	0.732371	0.784	0.35	1.56359e-53	Ogdh	34
8.66707e-81	0.73195	0.323	0.084	1.62274e-76	Itpripl1	34
2.83411e-82	0.731377	0.325	0.084	5.3063e-78	Cmss1	34
4.40041e-74	0.731176	0.356	0.103	8.2389e-70	Ero1l	34
7.72488e-58	0.73117	0.64	0.258	1.44633e-53	Bscl2	34
4.36405e-73	0.731061	0.741	0.388	8.17081e-69	Dapl1	34
1.38742e-76	0.730601	0.363	0.103	2.59766e-72	Depdc5	34
9.26834e-59	0.730568	0.677	0.287	1.73531e-54	Tnfrsf18	34
3.03866e-56	0.730328	0.68	0.284	5.68929e-52	Mgat2	34
3.32553e-60	0.729829	0.548	0.205	6.22639e-56	Dcaf7	34
6.96268e-66	0.729769	0.452	0.154	1.30362e-61	Uxt	34
1.27017e-58	0.729703	0.584	0.225	2.37814e-54	Rap1gds1	34
1.16344e-57	0.729691	0.644	0.265	2.17832e-53	Anxa11	34
7.7926e-66	0.729442	0.888	0.428	1.45901e-61	Ccar1	34
8.79276e-57	0.729402	0.766	0.34	1.64627e-52	Bud31	34
1.43735e-57	0.729368	0.644	0.257	2.69116e-53	Yif1b	34
4.65944e-83	0.729216	0.299	0.074	8.72387e-79	Abcb1b	34
1.30988e-90	0.729107	0.949	0.49	2.4525e-86	Pbrm1	34
2.13012e-61	0.728879	0.517	0.189	3.98822e-57	Eif4enif1	34
2.52064e-52	0.728775	0.889	0.41	4.71939e-48	Bcl11b	34
2.8408e-54	0.728701	0.731	0.309	5.31883e-50	Smarcb1	34
5.76277e-56	0.728636	0.673	0.275	1.07896e-51	Lsm1	34
1.45003e-58	0.728565	0.612	0.244	2.7149e-54	Cebpg	34
4.63502e-58	0.728458	0.794	0.358	8.67815e-54	Hdlbp	34
1.00052e-64	0.728373	0.45	0.154	1.87327e-60	Agpat5	34
7.17145e-72	0.727794	0.38	0.113	1.34271e-67	Eif2d	34
1.36966e-287	0.727768	1	0.632	2.56441e-283	Dek	34
4.17906e-63	0.727537	0.482	0.169	7.82445e-59	Htatip2	34
2.50353e-63	0.72752	0.896	0.43	4.68735e-59	Dnajc2	34
4.41929e-56	0.727308	0.686	0.289	8.27423e-52	Txnl4a	34
7.38265e-60	0.727044	0.558	0.213	1.38225e-55	Gtf3c2	34
2.29058e-54	0.72698	0.729	0.314	4.28866e-50	Mydgf	34
4.81873e-63	0.726552	0.485	0.17	9.02211e-59	Rnf126	34
3.3083e-69	0.726509	0.399	0.125	6.19412e-65	Txndc12	34
4.12271e-63	0.726155	0.545	0.199	7.71895e-59	Haus8	34
9.81916e-56	0.72584	0.774	0.342	1.83844e-51	Nptn	34
4.52488e-60	0.725708	0.538	0.2	8.47193e-56	Atg101	34
3.89073e-71	0.725657	0.381	0.116	7.28462e-67	Ppp2cb	34
4.19818e-77	0.725462	0.353	0.098	7.86025e-73	Clpb	34
2.77857e-53	0.725425	0.744	0.32	5.20232e-49	Magt1	34
5.96389e-82	0.725219	0.294	0.072	1.11662e-77	Tnfsf10	34
2.69699e-86	0.725196	0.96	0.493	5.04958e-82	Ube2m	34
3.64965e-56	0.725066	0.602	0.228	6.83323e-52	Jakmip1	34
2.52742e-73	0.724954	0.338	0.097	4.73209e-69	Chsy1	34
1.6224e-67	0.724737	0.388	0.122	3.03763e-63	Prkdc	34
4.3219e-144	0.724176	0.977	0.545	8.0919e-140	Ppp1cc	34
1.53612e-59	0.723864	0.873	0.413	2.87608e-55	Prmt1	34
3.36418e-67	0.723803	0.386	0.122	6.29875e-63	Syt11	34
3.61459e-63	0.723788	0.46	0.161	6.76759e-59	Ap1s2	34
2.78724e-68	0.723453	0.399	0.126	5.21856e-64	Uba3	34
7.63471e-59	0.723275	0.55	0.205	1.42945e-54	Gpr171	34
8.27563e-111	0.722741	0.962	0.518	1.54945e-106	Smarca5	34
1.54214e-60	0.722623	0.515	0.189	2.88735e-56	Psen1	34
1.64201e-58	0.722544	0.891	0.422	3.07433e-54	Fam107b	34
3.16469e-195	0.722213	0.997	0.585	5.92525e-191	Cbx3	34
8.6161e-62	0.722167	0.495	0.177	1.61319e-57	Sap30bp	34
5.22206e-73	0.72215	0.927	0.472	9.77726e-69	Emb	34
1.0112e-80	0.722077	0.317	0.081	1.89327e-76	Ints10	34
8.10685e-60	0.722065	0.525	0.194	1.51785e-55	Tor2a	34
2.38749e-75	0.721543	0.342	0.095	4.47009e-71	Ubxn8	34
8.57693e-85	0.721481	0.972	0.524	1.60586e-80	Trac	34
2.32681e-62	0.721311	0.464	0.162	4.35648e-58	Rngtt	34
3.83275e-73	0.721276	0.348	0.1	7.17607e-69	Mrs2	34
5.9475e-57	0.721104	0.774	0.349	1.11355e-52	Cd82	34
7.95652e-85	0.720783	0.267	0.061	1.4897e-80	Gpr55	34
1.47603e-58	0.720531	0.802	0.372	2.76357e-54	Ifi27	34
4.88733e-56	0.720513	0.85	0.393	9.15054e-52	Cnot1	34
1.20048e-79	0.720309	0.315	0.082	2.24767e-75	Zdhhc16	34
2.29978e-57	0.720254	0.583	0.229	4.30588e-53	Cmip	34
4.03996e-55	0.720232	0.799	0.362	7.56401e-51	Mrpl15	34
1.02969e-68	0.719917	0.926	0.459	1.92788e-64	Sars	34
2.2172e-65	0.719529	0.422	0.139	4.15127e-61	Pgrmc1	34
1.15918e-56	0.719072	0.794	0.364	2.17034e-52	Psmd12	34
8.05131e-76	0.719031	0.337	0.093	1.50745e-71	Hira	34
4.59785e-53	0.718451	0.713	0.306	8.60855e-49	Mitd1	34
2.60484e-55	0.718415	0.649	0.271	4.87705e-51	Upf3b	34
5.70502e-53	0.718266	0.706	0.298	1.06815e-48	Ilkap	34
1.99018e-53	0.718103	0.673	0.281	3.72621e-49	Api5	34
9.09748e-55	0.71796	0.853	0.394	1.70332e-50	Creb1	34
6.00274e-70	0.717857	0.36	0.108	1.12389e-65	Mapk6	34
3.96543e-56	0.717752	0.592	0.233	7.42448e-52	Rars	34
3.89099e-50	0.71741	0.781	0.342	7.28509e-46	Gimap9	34
7.3852e-58	0.71739	0.889	0.425	1.38273e-53	Nap1l4	34
5.39729e-65	0.717262	0.911	0.447	1.01053e-60	Ndufa10	34
1.2365e-54	0.716574	0.596	0.237	2.3151e-50	Upf1	34
4.65496e-56	0.716503	0.766	0.347	8.71548e-52	Timm8b	34
2.90809e-58	0.716455	0.536	0.202	5.44482e-54	Skiv2l2	34
3.18675e-62	0.715827	0.462	0.16	5.96655e-58	Ranbp3	34
8.25077e-54	0.715583	0.672	0.284	1.54479e-49	Smu1	34
1.3659e-52	0.715554	0.71	0.301	2.55737e-48	Emc3	34
2.1408e-56	0.715367	0.554	0.215	4.00823e-52	Med4	34
6.86184e-70	0.715279	0.363	0.108	1.28474e-65	Cdc23	34
1.22599e-100	0.715221	0.254	0.05	2.29542e-96	Cep152	34
7.72677e-52	0.715212	0.728	0.316	1.44668e-47	Prpf8	34
1.92183e-53	0.715205	0.748	0.326	3.59823e-49	Crlf2	34
2.36169e-59	0.715164	0.492	0.178	4.42179e-55	Paxx	34
2.30796e-52	0.714973	0.7	0.298	4.3212e-48	Srek1	34
3.97982e-56	0.714874	0.566	0.221	7.45142e-52	Mob2	34
1.55473e-57	0.714669	0.526	0.196	2.91092e-53	Plcg1	34
4.30036e-61	0.714602	0.442	0.155	8.05157e-57	Prmt5	34
6.49931e-54	0.714587	0.738	0.327	1.21687e-49	Map4	34
2.25724e-53	0.714514	0.825	0.377	4.22623e-49	1700020I14Rik	34
1.20214e-58	0.714255	0.903	0.434	2.25077e-54	Srsf10	34
1.10018e-53	0.714165	0.663	0.279	2.05987e-49	C1d	34
2.92579e-53	0.714096	0.81	0.369	5.47795e-49	Nfatc3	34
2.56002e-57	0.713738	0.853	0.405	4.79313e-53	Taf15	34
8.24669e-70	0.71363	0.35	0.103	1.54403e-65	Cox18	34
7.34398e-58	0.713504	0.85	0.401	1.37501e-53	Mrpl12	34
8.12379e-66	0.713489	0.398	0.127	1.52102e-61	Zfp410	34
4.85807e-54	0.713032	0.63	0.256	9.09576e-50	Gmfb	34
2.94072e-53	0.712904	0.696	0.303	5.50591e-49	Med8	34
4.37159e-58	0.712842	0.541	0.203	8.18493e-54	Atp6v1c1	34
1.12491e-85	0.712663	0.959	0.5	2.10616e-81	Tsn	34
1.86948e-54	0.712644	0.622	0.252	3.50022e-50	Ddx52	34
2.09324e-63	0.712466	0.419	0.139	3.91917e-59	Rcbtb1	34
1.58025e-86	0.712454	0.279	0.064	2.9587e-82	Wrap53	34
6.48517e-64	0.712408	0.411	0.135	1.21422e-59	Msh3	34
9.09647e-64	0.712246	0.401	0.132	1.70313e-59	Ints9	34
1.17364e-53	0.712224	0.637	0.264	2.1974e-49	Gps1	34
2.68747e-53	0.712065	0.637	0.26	5.03175e-49	Sec63	34
1.30012e-58	0.711603	0.512	0.191	2.43421e-54	B9d2	34
3.93678e-56	0.711512	0.569	0.222	7.37083e-52	Actr1a	34
2.13133e-56	0.710879	0.545	0.208	3.99048e-52	Ormdl2	34
7.26404e-53	0.710837	0.807	0.372	1.36005e-48	Prrc2a	34
1.78147e-54	0.710787	0.815	0.379	3.33544e-50	Cmpk1	34
6.71821e-70	0.710731	0.899	0.451	1.25785e-65	Snrpc	34
2.04854e-56	0.710717	0.536	0.206	3.83548e-52	Man2a1	34
3.90329e-83	0.710615	0.302	0.074	7.30814e-79	0610009O20Rik	34
4.27587e-61	0.710366	0.47	0.168	8.00572e-57	Dtnbp1	34
1.06665e-64	0.710361	0.409	0.133	1.99709e-60	Ercc1	34
6.02924e-55	0.710235	0.835	0.392	1.12885e-50	Zcrb1	34
6.10899e-53	0.710039	0.647	0.267	1.14379e-48	Fnbp4	34
3.0901e-52	0.709713	0.675	0.285	5.7856e-48	Vbp1	34
3.306e-69	0.709693	0.37	0.111	6.18982e-65	Polr2d	34
2.05572e-54	0.709325	0.594	0.24	3.84892e-50	Tufm	34
8.60573e-58	0.70905	0.843	0.403	1.61125e-53	Vdac1	34
3.45467e-64	0.708978	0.932	0.467	6.46818e-60	Phf20l1	34
6.09623e-135	0.708917	0.983	0.558	1.1414e-130	Pgk1	34
1.53617e-55	0.708457	0.587	0.228	2.87617e-51	Kpna3	34
8.74787e-57	0.70798	0.531	0.202	1.63786e-52	Tubgcp4	34
3.82192e-51	0.707804	0.663	0.276	7.15577e-47	Arl2bp	34
4.8365e-84	0.707798	0.95	0.498	9.05538e-80	Sdhb	34
4.64559e-65	0.707709	0.384	0.122	8.69794e-61	Gabpa	34
9.09824e-52	0.707709	0.68	0.285	1.70346e-47	Phax	34
1.27772e-62	0.707558	0.419	0.14	2.39227e-58	Apaf1	34
3.44938e-62	0.707504	0.422	0.142	6.45827e-58	Dhx16	34
4.11107e-53	0.707401	0.63	0.262	7.69716e-49	Zbtb1	34
3.30779e-72	0.707314	0.33	0.092	6.19317e-68	Ptch1	34
2.54033e-71	0.70666	0.342	0.097	4.75626e-67	Wdyhv1	34
1.27932e-54	0.706599	0.573	0.224	2.39527e-50	Nup153	34
1.51167e-66	0.706166	0.37	0.114	2.83031e-62	Bicd2	34
3.14338e-60	0.705951	0.49	0.176	5.88535e-56	Sypl	34
1.11615e-68	0.705825	0.34	0.099	2.08978e-64	Bicdl1	34
1.91512e-53	0.705671	0.601	0.249	3.58567e-49	Sap30l	34
2.15436e-75	0.705656	0.317	0.084	4.0336e-71	Xlr4a	34
2.72404e-83	0.705631	0.974	0.513	5.10022e-79	Tecr	34
8.52122e-68	0.705567	0.368	0.111	1.59543e-63	Otud7b	34
1.97722e-52	0.70553	0.748	0.335	3.70196e-48	Dock11	34
3.76512e-50	0.705527	0.738	0.324	7.04944e-46	Sumo3	34
3.2175e-56	0.705399	0.508	0.193	6.02412e-52	Gle1	34
2.28792e-56	0.70536	0.817	0.387	4.28367e-52	Fam173a	34
1.00875e-55	0.705301	0.515	0.2	1.88867e-51	Spcs3	34
5.20657e-53	0.705068	0.617	0.26	9.74827e-49	Atic	34
1.34701e-62	0.704994	0.436	0.146	2.52201e-58	Fxr2	34
3.83789e-65	0.704723	0.363	0.111	7.18568e-61	Sgk1	34
7.14778e-74	0.704614	0.302	0.081	1.33828e-69	Slc36a3os	34
6.72178e-52	0.704461	0.632	0.259	1.25852e-47	Tm9sf2	34
1.1455e-55	0.704315	0.536	0.204	2.14472e-51	Mrpl46	34
1.76169e-49	0.704031	0.731	0.32	3.29841e-45	Ssr1	34
4.33363e-51	0.704025	0.683	0.294	8.11385e-47	Sec13	34
4.91336e-71	0.703974	0.988	0.535	9.19928e-67	Lck	34
2.27809e-75	0.703846	0.32	0.086	4.26526e-71	Sdr39u1	34
6.16995e-56	0.70368	0.878	0.424	1.1552e-51	Gadd45gip1	34
4.8812e-71	0.703665	0.323	0.091	9.13906e-67	Mthfd1	34
5.81917e-57	0.703559	0.942	0.469	1.08952e-52	Tbc1d10c	34
3.35969e-75	0.70353	0.315	0.084	6.29036e-71	Chd1l	34
4.2767e-86	0.70349	0.276	0.063	8.00727e-82	Ccdc61	34
3.41815e-54	0.703362	0.833	0.397	6.39981e-50	U2af2	34
4.39824e-73	0.703345	0.335	0.093	8.23482e-69	Ttc32	34
3.8168e-64	0.70309	0.926	0.468	7.1462e-60	Sept6	34
1.0356e-55	0.703022	0.512	0.194	1.93896e-51	Taok2	34
1.1793e-45	0.702795	0.759	0.332	2.208e-41	Gimap5	34
4.84092e-51	0.702515	0.663	0.282	9.06366e-47	Capn1	34
3.33986e-49	0.702416	0.756	0.337	6.25322e-45	Lsm14a	34
2.18565e-58	0.702346	0.467	0.169	4.09219e-54	Vps52	34
1.23712e-52	0.702292	0.804	0.374	2.31626e-48	Psmd6	34
3.96889e-56	0.702146	0.85	0.407	7.43096e-52	Vps29	34
1.04299e-49	0.702054	0.804	0.368	1.95278e-45	Gps2	34
2.70739e-48	0.702018	0.931	0.45	5.06905e-44	Dgka	34
3.10683e-56	0.701933	0.512	0.194	5.81692e-52	Aggf1	34
7.87942e-54	0.701901	0.584	0.237	1.47526e-49	Cenpb	34
8.63899e-61	0.701842	0.404	0.137	1.61748e-56	Galk1	34
1.01246e-59	0.70162	0.446	0.157	1.89563e-55	Dhrs4	34
1.3272e-56	0.701246	0.502	0.187	2.48491e-52	Traf7	34
5.80991e-52	0.700953	0.814	0.38	1.08779e-47	Ech1	34
1.50108e-63	0.700901	0.252	0.068	2.81047e-59	Maf	34
1.39277e-67	0.700894	0.368	0.112	2.60769e-63	Sp3os	34
2.43883e-53	0.700736	0.554	0.222	4.56623e-49	Nsmaf	34
3.1502e-54	0.700671	0.538	0.208	5.89811e-50	Mettl26	34
2.50614e-53	0.700354	0.873	0.42	4.69225e-49	Pop5	34
3.30612e-49	0.700194	0.736	0.327	6.19005e-45	Sdhd	34
8.41677e-49	0.700126	0.701	0.299	1.57587e-44	Rab1a	34
1.40131e-54	0.700038	0.535	0.205	2.62367e-50	Trappc10	34
2.23145e-59	0.699761	0.439	0.156	4.17794e-55	Aars	34
1.03096e-50	0.699701	0.739	0.318	1.93026e-46	Dynll2	34
6.46235e-58	0.699667	0.457	0.165	1.20995e-53	Vps16	34
8.89829e-62	0.699564	0.421	0.141	1.66603e-57	Lpcat3	34
6.16091e-65	0.699543	0.988	0.542	1.15351e-60	Cd3e	34
1.14609e-50	0.699514	0.807	0.373	2.14583e-46	Polr2m	34
1.16424e-51	0.699323	0.617	0.25	2.17981e-47	Fam192a	34
1.20756e-52	0.699257	0.589	0.241	2.26091e-48	Ctnnbl1	34
2.28212e-55	0.699182	0.515	0.194	4.27281e-51	Rev3l	34
1.80865e-52	0.698962	0.576	0.23	3.38633e-48	Atp6v0a2	34
5.57245e-55	0.698828	0.523	0.198	1.04333e-50	Armc1	34
2.53548e-62	0.698818	0.38	0.124	4.74719e-58	Tnfrsf9	34
9.2641e-53	0.698661	0.578	0.234	1.73452e-48	Dcp2	34
1.34561e-49	0.698544	0.743	0.332	2.51939e-45	Dph3	34
4.897e-58	0.698371	0.449	0.162	9.16865e-54	Mtx2	34
3.09036e-51	0.698324	0.629	0.257	5.78608e-47	Znhit1	34
9.24567e-51	0.69821	0.599	0.241	1.73107e-46	Arhgef18	34
1.86048e-83	0.698064	0.277	0.065	3.48337e-79	Mzt2	34
5.58987e-114	0.697479	0.982	0.545	1.04659e-109	Ap2s1	34
1.7066e-50	0.69745	0.634	0.266	3.19527e-46	Snx4	34
4.7698e-49	0.697353	0.706	0.306	8.9305e-45	Ppp6r3	34
3.67415e-52	0.697163	0.822	0.389	6.87912e-48	Psmc2	34
4.308e-68	0.697153	0.351	0.103	8.06587e-64	Nab2	34
9.58177e-49	0.697005	0.818	0.379	1.794e-44	Denr	34
2.96117e-49	0.696996	0.82	0.377	5.54419e-45	Nmi	34
2.97706e-66	0.696992	0.944	0.482	5.57395e-62	Rwdd1	34
8.21732e-50	0.696871	0.708	0.314	1.53853e-45	Smarcd2	34
4.19058e-55	0.696814	0.521	0.197	7.84603e-51	Nosip	34
8.77438e-63	0.696803	0.389	0.126	1.64283e-58	Orc2	34
8.61445e-81	0.696772	0.274	0.065	1.61288e-76	Hook1	34
7.71463e-52	0.696264	0.614	0.253	1.44441e-47	Tsg101	34
1.3352e-46	0.69616	0.752	0.335	2.4999e-42	Sla	34
9.71751e-59	0.696154	0.404	0.14	1.81941e-54	Cep162	34
6.75327e-53	0.696146	0.531	0.209	1.26442e-48	Gar1	34
6.12625e-57	0.696054	0.462	0.169	1.14702e-52	Wwp2	34
1.5019e-51	0.695937	0.871	0.42	2.81201e-47	Naa38	34
8.29566e-54	0.695855	0.536	0.205	1.5532e-49	Elovl5	34
2.12562e-49	0.695816	0.683	0.294	3.97979e-45	Vrk3	34
8.36066e-50	0.695793	0.805	0.379	1.56537e-45	Pcnp	34
7.24516e-56	0.695344	0.48	0.177	1.35651e-51	Sigirr	34
4.39e-54	0.695277	0.838	0.405	8.2194e-50	Dcun1d5	34
7.02744e-53	0.695238	0.564	0.226	1.31575e-48	AU020206	34
1.3068e-49	0.695037	0.698	0.309	2.44672e-45	Lfng	34
6.62458e-52	0.695016	0.568	0.227	1.24032e-47	Dnttip1	34
7.23778e-51	0.694959	0.825	0.391	1.35513e-46	Sap18	34
4.40838e-60	0.694927	0.422	0.143	8.25381e-56	Cxcr4	34
2.84712e-59	0.694861	0.417	0.143	5.33066e-55	Aldh9a1	34
3.79287e-58	0.694823	0.437	0.153	7.10138e-54	Eefsec	34
5.13585e-55	0.694687	0.886	0.436	9.61585e-51	Eif4e2	34
3.68783e-57	0.694601	0.916	0.456	6.90473e-53	U2surp	34
9.46884e-61	0.6946	0.406	0.135	1.77285e-56	Sp4	34
8.02021e-52	0.69421	0.589	0.24	1.50162e-47	Asnsd1	34
4.0461e-51	0.694089	0.658	0.284	7.57552e-47	Gatad1	34
1.16217e-57	0.694043	0.47	0.168	2.17593e-53	Cyth2	34
1.51025e-58	0.693893	0.444	0.156	2.82765e-54	Tarbp2	34
4.37646e-50	0.693843	0.619	0.254	8.19405e-46	Sdhc	34
3.06477e-63	0.693719	0.922	0.468	5.73818e-59	Vdac3	34
1.81894e-49	0.693699	0.785	0.349	3.4056e-45	Pnp	34
1.62336e-62	0.693618	0.373	0.119	3.03942e-58	Phtf1	34
5.48161e-65	0.693547	0.363	0.112	1.02632e-60	Rnf121	34
1.04613e-63	0.693471	0.35	0.108	1.95867e-59	Gmeb1	34
1.60669e-58	0.693395	0.406	0.14	3.0082e-54	Hadh	34
1.33247e-54	0.693301	0.513	0.195	2.49478e-50	Timm22	34
2.45304e-55	0.693035	0.48	0.178	4.59283e-51	Rnf38	34
1.27334e-55	0.692584	0.87	0.427	2.38407e-51	Psmd2	34
2.96192e-51	0.692446	0.881	0.428	5.54561e-47	Bcas2	34
3.59096e-50	0.692276	0.612	0.256	6.72336e-46	Sbf1	34
2.77825e-59	0.692113	0.884	0.439	5.20171e-55	Psmc4	34
2.45737e-84	0.691995	0.266	0.06	4.60093e-80	Ankrd26	34
1.1732e-48	0.691798	0.708	0.319	2.19659e-44	Aco2	34
5.36211e-47	0.691713	0.716	0.316	1.00395e-42	Tex261	34
1.05449e-74	0.691681	0.926	0.486	1.97433e-70	Uqcrc1	34
8.22898e-51	0.691676	0.373	0.143	1.54071e-46	Klrk1	34
9.86105e-65	0.691655	0.361	0.111	1.84628e-60	Atg7	34
2.15077e-52	0.69164	0.556	0.218	4.02689e-48	Psme3	34
3.33047e-48	0.691491	0.724	0.324	6.23564e-44	Arpc1a	34
3.38275e-156	0.691379	0.997	0.611	6.33352e-152	Ms4a4b	34
3.48593e-51	0.691361	0.574	0.231	6.52672e-47	Lypla1	34
6.67367e-61	0.69106	0.388	0.127	1.24951e-56	Sc5d	34
6.5492e-64	0.690929	0.921	0.474	1.22621e-59	Bcap31	34
2.09378e-52	0.690925	0.535	0.208	3.92019e-48	Mlx	34
3.50067e-60	0.690625	0.409	0.137	6.5543e-56	Snx12	34
6.31309e-55	0.690164	0.48	0.179	1.182e-50	Dcaf12	34
3.88526e-77	0.690014	0.95	0.504	7.27437e-73	Manf	34
1.88998e-51	0.690011	0.843	0.406	3.53861e-47	Pole4	34
1.94961e-62	0.689552	0.917	0.467	3.65026e-58	Ndufa5	34
6.34827e-50	0.689384	0.63	0.27	1.18859e-45	2210016F16Rik	34
1.62342e-58	0.689056	0.416	0.143	3.03953e-54	Yaf2	34
4.28082e-49	0.688894	0.757	0.349	8.01498e-45	Got2	34
3.09155e-68	0.688633	0.327	0.094	5.7883e-64	Wdr5	34
1.64527e-48	0.688536	0.861	0.415	3.08044e-44	Snrpb2	34
1.13987e-47	0.688456	0.686	0.302	2.13418e-43	Srpr	34
1.71978e-52	0.688434	0.541	0.21	3.21994e-48	Copg1	34
2.75757e-55	0.688333	0.45	0.166	5.163e-51	Gramd1b	34
3.13365e-54	0.688163	0.507	0.191	5.86714e-50	Sssca1	34
5.87478e-69	0.688134	0.932	0.486	1.09993e-64	Rer1	34
1.97593e-73	0.687614	0.96	0.51	3.69954e-69	Tpm4	34
0	0.687601	1	0.688	0	Tuba1b	34
2.80223e-55	0.687499	0.922	0.468	5.24661e-51	Ostc	34
2.05305e-72	0.687359	0.266	0.067	3.84393e-68	Mb21d1	34
7.93968e-57	0.68681	0.421	0.147	1.48655e-52	Svil	34
4.9464e-60	0.686599	0.917	0.469	9.26114e-56	Slc9a3r1	34
1.73108e-52	0.686172	0.541	0.21	3.24111e-48	Malsu1	34
7.40982e-52	0.685988	0.535	0.209	1.38734e-47	Taf3	34
2.38876e-59	0.68581	0.391	0.131	4.47247e-55	Ppme1	34
2.22405e-48	0.685802	0.652	0.282	4.1641e-44	Angel2	34
1.22631e-63	0.685743	0.353	0.109	2.29603e-59	Eif2b1	34
4.18268e-47	0.685337	0.781	0.361	7.83123e-43	Cetn3	34
3.28064e-55	0.685306	0.868	0.434	6.14234e-51	Ddx46	34
3.79598e-84	0.685252	0.257	0.057	7.10721e-80	Zfp101	34
4.87213e-46	0.685209	0.736	0.331	9.12209e-42	Sec61a1	34
1.34284e-52	0.685108	0.5	0.194	2.5142e-48	Ppp1r15b	34
5.04474e-53	0.685081	0.525	0.202	9.44526e-49	Nup88	34
1.85847e-53	0.684889	0.842	0.412	3.47961e-49	Rexo2	34
5.41501e-56	0.684444	0.485	0.173	1.01385e-51	Icam2	34
1.53274e-50	0.684234	0.571	0.23	2.86975e-46	Dpp3	34
6.97345e-48	0.684153	0.629	0.264	1.30564e-43	Dkc1	34
1.88935e-49	0.684088	0.866	0.421	3.53743e-45	Thoc2	34
6.71693e-50	0.683391	0.573	0.229	1.25761e-45	Micu2	34
7.51241e-69	0.68319	0.333	0.095	1.40655e-64	Wrap73	34
1.65501e-73	0.683062	0.967	0.519	3.09868e-69	Leprotl1	34
2.75301e-65	0.682918	0.338	0.101	5.15445e-61	Pycrl	34
1.51105e-52	0.682842	0.512	0.194	2.82913e-48	Mrpl2	34
5.57186e-48	0.682521	0.802	0.38	1.04322e-43	Smap1	34
1.23206e-51	0.682456	0.878	0.433	2.30678e-47	Cdv3	34
3.61844e-47	0.682209	0.8	0.376	6.77481e-43	Rnf7	34
6.74373e-47	0.6822	0.738	0.34	1.26263e-42	Sptan1	34
6.37267e-58	0.681874	0.409	0.141	1.19316e-53	Gmcl1	34
6.68835e-67	0.681813	0.323	0.093	1.25226e-62	Lrrc8a	34
1.48754e-49	0.681785	0.837	0.404	2.78512e-45	Pdia6	34
2.76711e-55	0.68162	0.449	0.162	5.18086e-51	Vps4a	34
7.27301e-52	0.681436	0.513	0.197	1.36173e-47	Dhrs7	34
4.61456e-68	0.681334	0.88	0.463	8.63984e-64	Cmtm7	34
4.52505e-67	0.681211	0.332	0.096	8.47226e-63	1110004E09Rik	34
1.05181e-74	0.680641	0.941	0.501	1.9693e-70	U2af1	34
2.64226e-47	0.680367	0.591	0.241	4.9471e-43	Rhof	34
4.71726e-45	0.68013	0.713	0.315	8.83213e-41	Eml4	34
1.04048e-46	0.680034	0.835	0.4	1.94809e-42	Akna	34
5.12408e-47	0.679949	0.635	0.272	9.59382e-43	Surf1	34
1.59567e-47	0.679847	0.617	0.258	2.98758e-43	Raf1	34
2.28276e-48	0.679804	0.83	0.402	4.274e-44	Mapk1	34
1.33969e-94	0.679789	0.987	0.553	2.5083e-90	Serinc3	34
1.72766e-47	0.679645	0.827	0.397	3.2347e-43	Cul3	34
6.94773e-63	0.679603	0.35	0.107	1.30082e-58	Psmg1	34
3.47154e-49	0.679501	0.587	0.239	6.49976e-45	Hexb	34
8.8709e-62	0.67924	0.347	0.108	1.6609e-57	Rrp1b	34
1.95457e-47	0.679152	0.832	0.401	3.65954e-43	Cast	34
1.59483e-79	0.67913	0.267	0.063	2.986e-75	Tm9sf1	34
3.23074e-51	0.67875	0.518	0.202	6.04892e-47	Med12	34
1.69485e-46	0.678246	0.86	0.415	3.17327e-42	Mark2	34
1.71846e-52	0.678141	0.485	0.185	3.21748e-48	Zc3h4	34
5.26499e-49	0.678117	0.563	0.23	9.85765e-45	Pop7	34
1.60746e-60	0.678092	0.365	0.117	3.00965e-56	Mphosph6	34
1.52788e-47	0.677756	0.606	0.256	2.86066e-43	Zdhhc3	34
6.31744e-57	0.677595	0.411	0.142	1.18281e-52	Ap2a1	34
8.83072e-71	0.677097	0.29	0.077	1.65337e-66	Mettl14	34
4.86675e-46	0.676966	0.665	0.288	9.11201e-42	Ttc7	34
1.77109e-45	0.676431	0.761	0.351	3.31601e-41	Tmem30a	34
6.68844e-56	0.676397	0.417	0.146	1.25228e-51	Acd	34
2.36388e-57	0.676164	0.401	0.136	4.4259e-53	Clcc1	34
1.61749e-47	0.676077	0.624	0.272	3.02843e-43	Nab1	34
7.55083e-68	0.676016	0.314	0.088	1.41374e-63	Rhot2	34
2.52566e-47	0.675926	0.738	0.345	4.72879e-43	Larp4b	34
4.4867e-51	0.67592	0.477	0.182	8.40045e-47	Gart	34
1.72511e-65	0.675742	0.333	0.098	3.22993e-61	Dusp19	34
1.80433e-57	0.675539	0.376	0.126	3.37825e-53	Pgrmc2	34
1.48776e-46	0.675469	0.602	0.254	2.78552e-42	Acat1	34
2.72064e-44	0.675376	0.711	0.319	5.09386e-40	Cops4	34
6.52415e-56	0.675151	0.432	0.152	1.22152e-51	Pithd1	34
1.95993e-62	0.674718	0.343	0.105	3.66957e-58	Qsox1	34
3.84505e-46	0.67463	0.64	0.274	7.19909e-42	Mrps18a	34
8.23776e-50	0.674449	0.531	0.215	1.54236e-45	Ube2j1	34
1.38398e-59	0.674419	0.361	0.117	2.59122e-55	Utp6	34
1.42559e-71	0.67418	0.292	0.076	2.66914e-67	Ddb2	34
9.1169e-50	0.674139	0.924	0.465	1.70696e-45	Dnajc3	34
1.14379e-52	0.67413	0.386	0.139	2.14151e-48	Tesc	34
7.1983e-54	0.673906	0.457	0.167	1.34774e-49	Slc35a4	34
1.15546e-52	0.673905	0.477	0.179	2.16337e-48	Thap7	34
9.97469e-59	0.673278	0.351	0.113	1.86756e-54	Mdc1	34
2.29984e-47	0.67309	0.866	0.428	4.30599e-43	Atp1a1	34
2.16044e-264	0.673048	0.998	0.723	4.04499e-260	Lgals1	34
9.70495e-55	0.673029	0.383	0.134	1.81706e-50	Lrrcc1	34
9.31652e-45	0.67296	0.647	0.273	1.74433e-40	Fam78a	34
1.00587e-47	0.672813	0.583	0.24	1.88329e-43	Mettl9	34
5.75511e-46	0.672649	0.868	0.425	1.07753e-41	Ndufb2	34
1.07104e-44	0.672593	0.718	0.322	2.0053e-40	Mrpl17	34
6.11248e-44	0.672496	0.746	0.342	1.14444e-39	Il17ra	34
1.6753e-57	0.672437	0.386	0.13	3.13666e-53	Ggh	34
4.25781e-50	0.672426	0.508	0.197	7.9719e-46	Mast3	34
5.90481e-49	0.672283	0.851	0.42	1.10556e-44	Psmb7	34
4.60732e-52	0.672258	0.942	0.484	8.62629e-48	Tgfb1	34
5.33872e-63	0.671871	0.949	0.501	9.99568e-59	Ewsr1	34
1.08429e-60	0.671779	0.347	0.109	2.03012e-56	Pelp1	34
4.39727e-46	0.671646	0.639	0.28	8.233e-42	Gm47283	34
4.96213e-82	0.671371	0.251	0.056	9.2906e-78	Tmem129	34
9.37067e-50	0.671285	0.503	0.196	1.75447e-45	Tor1a	34
5.16273e-65	0.6712	0.317	0.092	9.66619e-61	Smpd1	34
2.66349e-42	0.671158	0.726	0.321	4.98686e-38	Ccdc88c	34
2.69674e-42	0.671157	0.759	0.348	5.04911e-38	Znrd1	34
1.89344e-39	0.671003	0.764	0.346	3.54509e-35	Rasal3	34
8.70094e-62	0.670902	0.33	0.101	1.62908e-57	Tubgcp3	34
2.70527e-51	0.67082	0.482	0.183	5.06507e-47	Pafah1b2	34
4.79653e-66	0.670762	0.947	0.507	8.98054e-62	Hnrnpl	34
5.57586e-57	0.67076	0.375	0.127	1.04397e-52	Phf10	34
2.81462e-66	0.670436	0.969	0.522	5.26981e-62	Srpk1	34
9.60657e-65	0.669953	0.922	0.488	1.79864e-60	Metap2	34
1.18331e-47	0.669934	0.551	0.223	2.21551e-43	Rab24	34
1.0029e-51	0.669711	0.469	0.176	1.87774e-47	Cherp	34
5.56925e-42	0.669582	0.789	0.366	1.04273e-37	Fbxw2	34
8.41891e-58	0.669567	0.384	0.128	1.57627e-53	Ocel1	34
1.8451e-61	0.669417	0.269	0.075	3.45458e-57	Ppic	34
2.41746e-71	0.669334	0.284	0.074	4.52621e-67	Pms1	34
8.24032e-59	0.669087	0.355	0.114	1.54284e-54	Exosc2	34
1.5454e-48	0.669038	0.53	0.213	2.89344e-44	Hdac2	34
9.6625e-47	0.668662	0.578	0.239	1.80911e-42	C1galt1	34
6.5461e-45	0.66858	0.936	0.473	1.22563e-40	Rinl	34
5.08746e-51	0.668562	0.474	0.18	9.52525e-47	Tmem189	34
1.11041e-46	0.668393	0.616	0.265	2.07902e-42	Ehbp1l1	34
9.99573e-51	0.668379	0.49	0.188	1.8715e-46	CAAA01118383.1	34
1.38273e-43	0.668236	0.658	0.285	2.58889e-39	Pdha1	34
6.68266e-54	0.668183	0.424	0.153	1.25119e-49	Prkrip1	34
3.58246e-45	0.667996	0.88	0.434	6.70744e-41	Add3	34
3.21895e-46	0.667991	0.594	0.247	6.02684e-42	Uimc1	34
2.2938e-49	0.667961	0.485	0.189	4.29468e-45	Aff3	34
5.53999e-51	0.667698	0.485	0.184	1.03725e-46	Ccnh	34
3.9689e-43	0.667632	0.677	0.289	7.43098e-39	Prkd2	34
1.79273e-43	0.667613	0.761	0.355	3.35653e-39	Copb2	34
5.77854e-52	0.667465	0.442	0.164	1.08192e-47	Smarcd1	34
7.87248e-68	0.667334	0.292	0.08	1.47396e-63	Fbxo45	34
2.75801e-57	0.667327	0.363	0.119	5.16382e-53	Gin1	34
1.57296e-42	0.667296	0.809	0.38	2.94506e-38	Itpkb	34
2.5901e-151	0.667153	0.988	0.591	4.84944e-147	Raly	34
6.15569e-43	0.666986	0.696	0.314	1.15253e-38	Klhl6	34
2.72707e-43	0.666985	0.744	0.342	5.10589e-39	Eprs	34
1.91083e-44	0.666957	0.663	0.291	3.57764e-40	Ankrd10	34
9.75711e-44	0.666816	0.698	0.314	1.82682e-39	Edem1	34
1.08236e-45	0.666809	0.607	0.265	2.02649e-41	Gimap7	34
5.98004e-72	0.666783	0.969	0.533	1.11964e-67	Atp1b3	34
7.59298e-44	0.666773	0.703	0.32	1.42163e-39	Rps6ka1	34
2.40946e-57	0.666719	0.375	0.125	4.51123e-53	Mars	34
4.70739e-51	0.66664	0.469	0.177	8.81365e-47	Smarcad1	34
7.21876e-55	0.666571	0.394	0.139	1.35157e-50	Rtca	34
2.48262e-81	0.66655	0.251	0.056	4.64821e-77	Spidr	34
2.51094e-56	0.666489	0.375	0.127	4.70124e-52	Rab29	34
1.32253e-47	0.66627	0.546	0.222	2.47618e-43	Hltf	34
9.85141e-50	0.666084	0.497	0.192	1.84448e-45	Mrpl55	34
3.19852e-67	0.666077	0.3	0.082	5.98859e-63	Xrcc5	34
6.7142e-51	0.66604	0.434	0.164	1.2571e-46	Trmt6	34
6.33506e-43	0.665897	0.804	0.385	1.18611e-38	Sept9	34
4.73165e-59	0.66588	0.904	0.472	8.85907e-55	Mrpl20	34
7.15779e-42	0.665838	0.733	0.333	1.34015e-37	Derl1	34
9.32329e-47	0.665673	0.561	0.231	1.7456e-42	2610507B11Rik	34
7.75153e-56	0.665533	0.386	0.132	1.45132e-51	Pygb	34
1.12403e-46	0.665358	0.858	0.431	2.10452e-42	Gm10073	34
4.60548e-45	0.665354	0.609	0.258	8.62283e-41	Rbm33	34
4.25716e-45	0.665281	0.642	0.277	7.97069e-41	Lrrc8c	34
3.46353e-53	0.665279	0.893	0.459	6.48478e-49	Ndufab1	34
3.58304e-60	0.665216	0.328	0.101	6.70852e-56	Tfrc	34
1.74116e-44	0.665201	0.655	0.294	3.25998e-40	Snrnp200	34
7.16186e-51	0.66516	0.464	0.176	1.34092e-46	Exosc10	34
1.63928e-44	0.665057	0.635	0.278	3.06922e-40	Rnf166	34
1.32774e-43	0.664958	0.658	0.284	2.48592e-39	Pnkd	34
5.36931e-44	0.664938	0.818	0.394	1.0053e-39	Mrpl34	34
5.36846e-61	0.664935	0.312	0.093	1.00514e-56	Abcb9	34
4.47705e-44	0.664915	0.779	0.367	8.38239e-40	Ugcg	34
2.8998e-43	0.664786	0.739	0.344	5.42929e-39	Xiap	34
3.00954e-67	0.664786	0.31	0.087	5.63476e-63	Nxn	34
5.24139e-38	0.664689	0.835	0.394	9.81345e-34	Sash3	34
3.49178e-48	0.664499	0.505	0.202	6.53766e-44	Afg3l1	34
3.04519e-43	0.664485	0.68	0.302	5.70151e-39	Fcf1	34
1.01284e-43	0.664404	0.708	0.325	1.89635e-39	Snapc5	34
3.38893e-44	0.664303	0.739	0.345	6.34509e-40	Ppp4r3a	34
3.78655e-47	0.664199	0.559	0.226	7.08957e-43	Babam2	34
4.07757e-47	0.663704	0.875	0.441	7.63444e-43	Dhx15	34
1.69956e-43	0.663674	0.757	0.356	3.18209e-39	Dnajc1	34
3.23358e-42	0.663424	0.79	0.374	6.05423e-38	Phf14	34
2.1506e-62	0.6633	0.325	0.097	4.02657e-58	Cpsf1	34
7.58152e-49	0.663211	0.86	0.437	1.41949e-44	Fmnl1	34
1.52378e-62	0.663119	0.325	0.097	2.85297e-58	Rps6kb2	34
1.83067e-91	0.663097	0.969	0.547	3.42757e-87	Fkbp1a	34
3.15913e-45	0.662813	0.601	0.255	5.91484e-41	Nsf	34
1.41649e-51	0.662805	0.896	0.46	2.6521e-47	Puf60	34
4.5357e-67	0.66269	0.99	0.573	8.49219e-63	Cd3g	34
1.98334e-51	0.66269	0.462	0.171	3.71341e-47	Tsr3	34
2.54294e-48	0.662677	0.52	0.202	4.76115e-44	Polr2h	34
8.22402e-88	0.662668	0.982	0.551	1.53978e-83	Tkt	34
2.98158e-49	0.662634	0.479	0.184	5.58242e-45	Sh2d3c	34
5.64564e-43	0.662597	0.716	0.328	1.05703e-38	Yipf1	34
8.95807e-43	0.662548	0.711	0.325	1.67722e-38	Inpp4b	34
1.35587e-44	0.662263	0.617	0.267	2.5386e-40	Dpm2	34
2.59924e-52	0.66202	0.427	0.153	4.86655e-48	Pglyrp2	34
8.52881e-52	0.66164	0.444	0.164	1.59685e-47	Zfp511	34
3.54645e-130	0.66162	0.992	0.586	6.64002e-126	Calm3	34
7.17831e-43	0.661372	0.701	0.318	1.34399e-38	Elf2	34
1.68095e-47	0.661067	0.87	0.438	3.14725e-43	Nhp2	34
3.17497e-51	0.661056	0.455	0.168	5.94449e-47	Zbtb11	34
5.63581e-53	0.661045	0.426	0.154	1.05519e-48	Mmadhc	34
1.59979e-150	0.660855	0.997	0.604	2.99529e-146	Reep5	34
5.74614e-45	0.660843	0.878	0.439	1.07585e-40	Lamtor4	34
3.52287e-56	0.660804	0.358	0.119	6.59587e-52	Glb1	34
4.58258e-49	0.660384	0.483	0.187	8.57996e-45	Srp68	34
3.31041e-42	0.660248	0.683	0.304	6.19807e-38	Chchd3	34
6.40676e-42	0.660017	0.705	0.321	1.19954e-37	Zmat5	34
3.40506e-59	0.659923	0.342	0.108	6.3753e-55	Sac3d1	34
[truncated: 1,515 more rows]

## Sheet: 35
p_val	avg_log2FC	pct.1	pct.2	p_val_adj	gene	seurat_cluster_no
1.72784e-306	1.41547	0.441	0.063	3.23504e-302	Rora	35
1.27749e-249	1.35666	0.415	0.065	2.39185e-245	Maf	35
4.03215e-139	1.09603	0.548	0.188	7.54939e-135	Il18r1	35
2.35056e-123	1.07587	0.488	0.163	4.40095e-119	Cxcr6	35
3.97559e-164	1.03884	0.731	0.295	7.44349e-160	Cd28	35
1.86025e-114	1.03381	0.443	0.142	3.48294e-110	Gata3	35
3.55654e-107	1.01018	0.346	0.091	6.6589e-103	Trat1	35
5.46973e-119	1.00445	0.565	0.222	1.0241e-114	Icos	35
1.29687e-98	0.962545	0.368	0.11	2.42813e-94	Gprin3	35
1.59647e-87	0.940416	0.316	0.086	2.98907e-83	Ccr2	35
9.33451e-87	0.921835	0.4	0.136	1.7477e-82	Cdc25b	35
1.68901e-71	0.909292	0.361	0.129	3.16234e-67	Ctla2a	35
1.12127e-93	0.890655	0.542	0.234	2.09936e-89	Sh2d1a	35
1.20149e-107	0.859015	0.699	0.344	2.24954e-103	Ahnak	35
5.87553e-65	0.843292	0.316	0.106	1.10008e-60	Cd4	35
2.24478e-69	0.836631	0.341	0.12	4.2029e-65	Rnf125	35
2.20415e-77	0.836629	0.512	0.229	4.12683e-73	Hopx	35
8.25072e-65	0.829023	0.398	0.167	1.54478e-60	Cxcr3	35
6.46594e-121	0.82321	0.742	0.382	1.21062e-116	Spn	35
3.71894e-66	0.802745	0.428	0.185	6.96296e-62	Faah	35
1.01639e-59	0.791533	0.343	0.136	1.903e-55	Smco4	35
2.48687e-56	0.785599	0.316	0.121	4.65616e-52	Gna15	35
1.0841e-72	0.774164	0.582	0.281	2.02976e-68	Il2rb	35
1.83366e-138	0.765208	0.855	0.475	3.43317e-134	Rinl	35
9.96699e-59	0.763465	0.396	0.167	1.86612e-54	Dok2	35
9.26673e-59	0.760998	0.426	0.195	1.73501e-54	Atxn1	35
5.93946e-51	0.758784	0.334	0.137	1.11205e-46	Nrp1	35
1.58275e-69	0.754279	0.555	0.284	2.96339e-65	Cd5	35
8.73215e-55	0.742233	0.408	0.184	1.63492e-50	Camk4	35
9.57595e-63	0.740976	0.508	0.254	1.79291e-58	Cd6	35
1.56665e-155	0.739923	0.916	0.542	2.93324e-151	Hcst	35
1.77725e-110	0.739224	0.863	0.475	3.32755e-106	Skap1	35
3.27198e-80	0.723634	0.766	0.412	6.12613e-76	Bcl11b	35
6.59973e-123	0.721519	0.873	0.504	1.23567e-118	Lat	35
5.86136e-55	0.719516	0.436	0.212	1.09742e-50	Ttc39b	35
1.48812e-117	0.714914	0.88	0.507	2.78621e-113	Thy1	35
1.07136e-74	0.708035	0.682	0.38	2.00591e-70	Slfn1	35
1.57875e-105	0.700566	0.804	0.474	2.9559e-101	Emb	35
1.55374e-45	0.699517	0.338	0.149	2.90906e-41	Ehd3	35
2.68084e-82	0.698288	0.694	0.387	5.01934e-78	Itgal	35
1.82599e-115	0.685784	0.91	0.537	3.41881e-111	Lck	35
1.62327e-122	0.684805	0.957	0.574	3.03925e-118	Cd3g	35
5.29412e-40	0.684652	0.316	0.14	9.91218e-36	Tesc	35
5.46592e-105	0.678648	0.923	0.544	1.02338e-100	Cd3e	35
1.63188e-100	0.675088	0.883	0.526	3.05536e-96	Trac	35
1.43507e-52	0.662469	0.522	0.28	2.68688e-48	Sh2d2a	35
9.98709e-68	0.658833	0.627	0.361	1.86988e-63	Gng2	35
1.90114e-37	0.655367	0.301	0.134	3.55951e-33	Cers4	35
1.70691e-37	0.652504	0.296	0.133	3.19584e-33	Atp2b4	35
5.07944e-34	0.6449	0.378	0.197	9.51024e-30	Ifit1	35
8.12007e-79	0.644136	0.726	0.454	1.52032e-74	Itgb1	35
7.73077e-48	0.640674	0.52	0.284	1.44743e-43	Themis	35
2.22673e-129	0.639981	0.952	0.612	4.16912e-125	Ms4a4b	35
1.12504e-50	0.639044	0.527	0.298	2.10641e-46	S1pr4	35
4.98695e-67	0.634572	0.697	0.42	9.33707e-63	Slamf6	35
1.10799e-56	0.63434	0.635	0.364	2.07449e-52	Prkcq	35
2.01957e-35	0.631914	0.271	0.118	3.78124e-31	Rab19	35
7.41554e-44	0.63008	0.463	0.254	1.38841e-39	Ptpn7	35
2.49098e-68	0.627632	0.63	0.383	4.66387e-64	Smap1	35
2.22095e-51	0.627182	0.57	0.328	4.15828e-47	Klk8	35
4.96228e-62	0.625615	0.64	0.381	9.29087e-58	Ptpn22	35
5.43862e-37	0.625463	0.375	0.194	1.01827e-32	Myo1f	35
9.81428e-55	0.618976	0.59	0.352	1.83753e-50	Tecpr1	35
1.47945e-27	0.616298	0.259	0.123	2.76997e-23	Izumo1r	35
2.2489e-32	0.615327	0.303	0.146	4.21062e-28	Slc4a7	35
1.02052e-113	0.614251	0.916	0.588	1.91072e-109	Ets1	35
3.04678e-44	0.613734	0.505	0.292	5.70448e-40	Cited2	35
2.41907e-34	0.612811	0.353	0.188	4.52922e-30	Iqgap2	35
2.5673e-49	0.609599	0.585	0.34	4.80676e-45	Cd247	35
1.08336e-34	0.608045	0.39	0.209	2.02837e-30	Tox	35
2.41407e-42	0.607152	0.52	0.297	4.51987e-38	Rtp4	35
2.94114e-44	0.602549	0.543	0.315	5.50669e-40	Cd84	35
1.89177e-47	0.600416	0.538	0.32	3.54196e-43	Smpdl3a	35
2.24779e-49	0.596228	0.565	0.336	4.20854e-45	Lcp2	35
7.38481e-37	0.59525	0.436	0.243	1.38266e-32	Tmem71	35
8.68178e-86	0.593583	0.809	0.519	1.62549e-81	Cd2	35
1.93229e-34	0.592315	0.403	0.228	3.61782e-30	Slco3a1	35
9.60132e-109	0.590443	0.93	0.61	1.79766e-104	Ms4a6b	35
3.77235e-75	0.589693	0.747	0.473	7.06297e-71	Tbc1d10c	35
2.87696e-49	0.588935	0.574	0.353	5.38653e-45	Cd82	35
2.65017e-93	0.587581	0.958	0.622	4.96192e-89	Cd3d	35
1.73579e-41	0.586119	0.525	0.302	3.24993e-37	Zap70	35
1.28494e-211	0.579677	0.977	0.723	2.4058e-207	S100a10	35
7.11722e-49	0.577723	0.687	0.454	1.33256e-44	S100a4	35
1.01566e-33	0.575811	0.42	0.239	1.90162e-29	Hivep2	35
1.32021e-130	0.573955	0.985	0.682	2.47182e-126	Trbc2	35
1.55889e-31	0.572317	0.378	0.207	2.91871e-27	Cd226	35
1.29653e-71	0.56951	0.769	0.503	2.42749e-67	Zfp36l2	35
8.94805e-35	0.563344	0.497	0.298	1.67534e-30	Gbp7	35
1.42369e-39	0.560922	0.52	0.315	2.66557e-35	Kcnn4	35
4.37822e-32	0.560242	0.477	0.295	8.19733e-28	Cd7	35
2.79699e-39	0.558614	0.5	0.305	5.23681e-35	Tpst2	35
2.20556e-38	0.554247	0.5	0.303	4.12947e-34	Def6	35
1.03279e-40	0.552292	0.532	0.329	1.93368e-36	Zdhhc18	35
6.17231e-31	0.552048	0.426	0.244	1.15564e-26	Tnik	35
3.81208e-25	0.549291	0.391	0.233	7.13737e-21	Ifit3	35
6.94889e-25	0.547623	0.348	0.19	1.30104e-20	Ikzf2	35
5.92035e-45	0.543293	0.602	0.397	1.10847e-40	Capg	35
3.91658e-37	0.540815	0.527	0.325	7.33302e-33	Ccdc88c	35
3.38235e-24	0.537565	0.258	0.132	6.33278e-20	Sntb2	35
1.34125e-81	0.534332	0.791	0.545	2.51122e-77	Itgb7	35
3.16821e-27	0.532775	0.386	0.224	5.93185e-23	Fam102a	35
2.57236e-47	0.531222	0.635	0.41	4.81624e-43	Grap	35
1.44011e-40	0.530242	0.535	0.352	2.69632e-36	Pkp3	35
7.19983e-54	0.526325	0.704	0.491	1.34802e-49	Il7r	35
1.24819e-29	0.524855	0.423	0.256	2.33699e-25	Lpxn	35
3.9652e-102	0.52389	0.839	0.593	7.42405e-98	S100a13	35
1.06051e-30	0.519694	0.458	0.291	1.98559e-26	Tnfrsf18	35
1.74507e-34	0.519107	0.505	0.324	3.26729e-30	Lgals3bp	35
8.95382e-23	0.518905	0.294	0.163	1.67642e-18	2010111I01Rik	35
3.14557e-34	0.518793	0.49	0.314	5.88945e-30	Pstpip1	35
1.46769e-70	0.516569	0.779	0.536	2.74795e-66	Anxa6	35
1.37642e-35	0.515684	0.527	0.34	2.57707e-31	Sla	35
6.90456e-76	0.514249	0.848	0.58	1.29274e-71	Sept1	35
8.92462e-43	0.513562	0.749	0.499	1.67096e-38	Id2	35
1.08758e-30	0.51119	0.453	0.282	2.03628e-26	Rnf166	35
1.71016e-75	0.508524	0.88	0.61	3.20193e-71	Ifi203	35
1.60165e-56	0.508302	0.839	0.562	2.99877e-52	Gimap1	35
4.13988e-36	0.503191	0.548	0.362	7.75111e-32	Gtf2i	35
1.20595e-42	0.502517	0.694	0.459	2.2579e-38	Ripor2	35
8.91791e-22	0.501641	0.324	0.188	1.6697e-17	Oas3	35

## Sheet: 36
p_val	avg_log2FC	pct.1	pct.2	p_val_adj	gene	seurat_cluster_no
0	2.63525	0.883	0.034	0	Trdc	36
0	2.11247	0.613	0.008	0	Tcrg-C2	36
0	2.10609	0.617	0.01	0	Tcrg-C4	36
0	1.90642	0.514	0.005	0	Trgv2	36
0	1.70396	0.435	0.009	0	Tcrg-C1	36
7.89783e-128	1.11238	0.569	0.187	1.47871e-123	Ikzf2	36
2.06241e-178	0.947023	0.916	0.449	3.86146e-174	Nkg7	36
2.87069e-106	0.916334	0.694	0.308	5.37479e-102	Txk	36
1.93691e-87	0.881803	0.58	0.253	3.62648e-83	Pitpnc1	36
1.05401e-101	0.847587	0.71	0.353	1.97342e-97	Ctsw	36
1.63586e-83	0.841528	0.594	0.281	3.06282e-79	Il2rb	36
1.47246e-75	0.808591	0.572	0.269	2.75689e-71	Cst7	36
2.84018e-85	0.80306	0.688	0.344	5.31768e-81	Gm2682	36
2.58905e-60	0.799499	0.446	0.194	4.84749e-56	Sidt1	36
1.89159e-53	0.774328	0.396	0.167	3.54163e-49	Cxcr3	36
2.89956e-105	0.756495	0.879	0.475	5.42884e-101	Skap1	36
8.08493e-69	0.751749	0.666	0.386	1.51374e-64	Ly6c2	36
3.30812e-95	0.74096	0.802	0.441	6.19379e-91	Cd27	36
5.91542e-104	0.715341	0.954	0.544	1.10754e-99	Cd3e	36
3.55242e-131	0.714271	0.905	0.543	6.6512e-127	Hcst	36
5.56392e-47	0.71379	0.413	0.199	1.04173e-42	Atp8b4	36
5.97523e-63	0.70848	0.631	0.351	1.11874e-58	Bcl2	36
1.88229e-41	0.700454	0.343	0.148	3.5242e-37	Gm4070	36
1.13264e-72	0.696223	0.664	0.381	2.12065e-68	Ifngr1	36
8.78154e-152	0.696142	0.989	0.612	1.64417e-147	Ms4a4b	36
9.56023e-111	0.695463	0.971	0.574	1.78996e-106	Cd3g	36
2.1442e-60	0.692993	0.622	0.338	4.01458e-56	Fam189b	36
5.7736e-96	0.686774	0.872	0.511	1.08099e-91	Gimap3	36
9.0932e-95	0.684744	0.921	0.537	1.70252e-90	Lck	36
5.87601e-32	0.672551	0.292	0.13	1.10016e-27	Ctla2a	36
1.46929e-43	0.667362	0.472	0.244	2.75095e-39	Hsd11b1	36
5.88129e-57	0.653717	0.727	0.414	1.10115e-52	Bcl11b	36
2.6919e-34	0.650321	0.336	0.161	5.04005e-30	Ift80	36
1.40325e-49	0.649686	0.596	0.33	2.6273e-45	Itk	36
1.81463e-43	0.64759	0.543	0.298	3.39754e-39	Gbp7	36
4.51578e-79	0.647156	0.846	0.508	8.4549e-75	Thy1	36
2.00411e-51	0.646757	0.604	0.34	3.75229e-47	Cd247	36
5.00379e-38	0.641321	0.473	0.255	9.3686e-34	Id3	36
1.96852e-78	0.641092	0.846	0.513	3.68566e-74	Tcf7	36
2.49431e-49	0.638259	0.539	0.305	4.67009e-45	Tpst2	36
1.04722e-50	0.637323	0.589	0.336	1.96071e-46	Gimap5	36
4.2614e-45	0.635678	0.527	0.296	7.97861e-41	Kbtbd11	36
3.34957e-51	0.630793	0.635	0.365	6.27139e-47	Prkcq	36
1.33268e-45	0.627199	0.532	0.305	2.49517e-41	Pde7a	36
1.52152e-47	0.621759	0.613	0.357	2.84875e-43	S1pr1	36
2.31808e-94	0.618725	0.982	0.622	4.34014e-90	Cd3d	36
9.89314e-103	0.617477	0.961	0.61	1.85229e-98	Ms4a6b	36
1.93216e-55	0.616355	0.637	0.381	3.61759e-51	Ptpn22	36
1.40649e-62	0.607659	0.776	0.475	2.63337e-58	Emb	36
1.15481e-39	0.595213	0.506	0.297	2.16215e-35	Prkch	36
1.20548e-37	0.593144	0.554	0.33	2.25702e-33	Cd69	36
5.68996e-26	0.584101	0.319	0.166	1.06533e-21	Cxcr6	36
1.07237e-79	0.582711	0.828	0.55	2.0078e-75	Smc4	36
5.08285e-71	0.582703	0.866	0.55	9.51662e-67	Ablim1	36
4.26239e-39	0.576641	0.582	0.349	7.98048e-35	Ifi206	36
4.31985e-25	0.57577	0.363	0.198	8.08805e-21	Ifit1	36
1.12119e-30	0.567102	0.455	0.262	2.0992e-26	Ifi208	36
1.60752e-29	0.56525	0.424	0.239	3.00976e-25	Nsg2	36
6.97582e-29	0.565221	0.4	0.226	1.30608e-24	Pde3b	36
4.67472e-67	0.564571	0.765	0.504	8.75249e-63	Zfp36l2	36
1.57443e-30	0.563911	0.497	0.295	2.94781e-26	Cd7	36
8.46371e-68	0.563528	0.846	0.55	1.58466e-63	Gimap6	36
1.70601e-28	0.56288	0.4	0.226	3.19417e-24	Tm6sf1	36
2.16152e-63	0.562697	0.833	0.539	4.04702e-59	Sell	36
7.86801e-24	0.557463	0.294	0.15	1.47313e-19	Cd160	36
4.46452e-74	0.557087	0.842	0.557	8.35892e-70	Saraf	36
2.74966e-67	0.555852	0.824	0.542	5.14819e-63	Gimap4	36
3.87268e-58	0.555343	0.739	0.478	7.25082e-54	Rinl	36
2.46488e-26	0.554691	0.378	0.209	4.615e-22	Tox	36
7.34672e-24	0.554425	0.398	0.233	1.37553e-19	Ifit3	36
1.93793e-45	0.550736	0.791	0.514	3.62839e-41	Trbc1	36
1.46272e-76	0.548194	0.873	0.58	2.73865e-72	Sept1	36
2.73789e-31	0.545221	0.519	0.31	5.12615e-27	Ipcef1	36
6.12933e-51	0.542366	0.796	0.518	1.14759e-46	Ccnd2	36
7.12772e-25	0.542318	0.363	0.207	1.33452e-20	Ssbp2	36
6.73936e-76	0.542148	0.888	0.606	1.26181e-71	Klf2	36
1.56201e-45	0.536455	0.787	0.506	2.92454e-41	Lat	36
6.29761e-34	0.534461	0.556	0.36	1.1791e-29	Klrd1	36
1.40605e-40	0.532513	0.64	0.412	2.63254e-36	Acp5	36
6.25189e-46	0.532174	0.651	0.427	1.17054e-41	Ssh2	36
1.14073e-28	0.530879	0.488	0.298	2.13579e-24	Rtp4	36
3.85693e-34	0.526822	0.558	0.352	7.22133e-30	Tecpr1	36
6.38647e-38	0.523173	0.604	0.393	1.19574e-33	Smad7	36
1.86945e-40	0.518173	0.701	0.455	3.50017e-36	Dgka	36
2.11762e-45	0.516224	0.721	0.491	3.96482e-41	Il7r	36
3.69008e-23	0.513339	0.374	0.22	6.90893e-19	Bcl9l	36
1.17199e-27	0.511552	0.459	0.289	2.19432e-23	Hdac7	36
4.34207e-36	0.510645	0.576	0.383	8.12965e-32	Klf3	36
9.41733e-21	0.510475	0.339	0.193	1.76321e-16	Il18r1	36
3.35882e-23	0.508986	0.391	0.237	6.28872e-19	Sh2d1a	36
4.71415e-49	0.505558	0.719	0.482	8.82631e-45	Ctsd	36
3.51451e-21	0.503114	0.336	0.192	6.58021e-17	Mgst2	36
2.39082e-19	0.501661	0.25	0.13	4.47633e-15	Hdac4	36

## Sheet: 37
p_val	avg_log2FC	pct.1	pct.2	p_val_adj	gene	seurat_cluster_no
0	1.86246	0.932	0.129	0	Hells	37
0	1.82498	0.767	0.067	0	Cdca7	37
0	1.8008	0.749	0.065	0	Dtl	37
0	1.78098	0.782	0.077	0	Dhfr	37
0	1.75519	0.936	0.158	0	Lig1	37
0	1.74367	0.626	0.035	0	Cdc6	37
0	1.72179	0.749	0.086	0	Clspn	37
0	1.69767	0.805	0.099	0	Prim1	37
0	1.69566	0.687	0.058	0	Ung	37
0	1.6858	0.868	0.124	0	Mcm2	37
0	1.6823	0.685	0.061	0	Chaf1a	37
0	1.6814	0.817	0.12	0	Uhrf1	37
0	1.66266	0.947	0.189	0	Mcm5	37
0	1.63466	0.689	0.074	0	Tcf19	37
0	1.63079	0.743	0.096	0	Asf1b	37
0	1.60754	0.693	0.078	0	Gins2	37
0	1.60753	0.977	0.23	0	Mcm3	37
0	1.60446	0.842	0.142	0	Tipin	37
0	1.59833	0.901	0.168	0	Mcm4	37
0	1.58696	0.718	0.112	0	Rrm2	37
0	1.56441	0.798	0.137	0	Rfc3	37
0	1.56118	0.609	0.062	0	Rad51	37
0	1.55437	0.648	0.073	0	Chaf1b	37
0	1.55307	0.811	0.137	0	Rfc4	37
0	1.54606	0.975	0.236	0	Mcm6	37
0	1.54533	0.959	0.222	0	Mcm7	37
0	1.54354	0.782	0.126	0	Orc6	37
0	1.5374	0.634	0.073	0	Atad5	37
0	1.53553	0.599	0.059	0	Cenps	37
0	1.52729	0.792	0.149	0	Tyms	37
0	1.52375	0.909	0.195	0	Gmnn	37
0	1.52202	0.658	0.086	0	Tk1	37
0	1.51504	0.72	0.108	0	Wdr76	37
0	1.512	0.595	0.061	0	Cenpk	37
0	1.50688	0.63	0.077	0	Ncapg2	37
0	1.49035	0.852	0.169	0	Rpa2	37
0	1.48252	0.486	0.025	0	Chek1	37
0	1.47209	0.839	0.171	0	Rrm1	37
0	1.47104	0.568	0.057	0	E2f1	37
0	1.47067	0.617	0.076	0	Timeless	37
1.20297e-287	1.46881	0.848	0.224	2.25232e-283	Pclaf	37
0	1.45626	0.619	0.078	0	Pola1	37
0	1.45009	0.564	0.063	0	Ccne1	37
2.08897e-299	1.44166	0.897	0.218	3.91118e-295	Top2a	37
0	1.43961	0.685	0.107	0	Spc24	37
0	1.43204	0.519	0.044	0	Fignl1	37
0	1.42923	0.591	0.072	0	Cenpm	37
1.57104e-270	1.42614	0.782	0.176	2.94146e-266	Mki67	37
0	1.42193	0.531	0.054	0	Cenph	37
0	1.41367	0.519	0.052	0	Rad51ap1	37
0	1.40879	0.696	0.114	0	Cdt1	37
0	1.40785	0.504	0.045	0	Pole	37
1.70295e-301	1.4036	0.72	0.129	3.18843e-297	Rfc5	37
2.6716e-285	1.3877	0.726	0.138	5.00204e-281	Fen1	37
3.91635e-271	1.3805	0.813	0.191	7.33259e-267	Nsd2	37
3.36952e-262	1.37864	0.718	0.143	6.30876e-258	Cd160	37
0	1.37725	0.508	0.052	0	Brca2	37
1.34762e-278	1.37663	0.681	0.124	2.52315e-274	Cenpw	37
4.48411e-277	1.36167	0.691	0.13	8.39559e-273	Tfdp1	37
0	1.35215	0.473	0.045	0	Cdc45	37
0	1.34629	0.986	0.328	0	Dut	37
1.97005e-292	1.34362	0.615	0.096	3.68853e-288	Cdca7l	37
6.16144e-270	1.34172	0.881	0.239	1.15361e-265	Pcna	37
1.12991e-245	1.33347	0.741	0.158	2.11553e-241	Hmgn5	37
0	1.33304	0.556	0.076	0	Rmi2	37
0	1.3254	0.409	0.024	0	Ccne2	37
1.01195e-238	1.32473	0.827	0.204	1.89468e-234	Smc2	37
0	1.32453	0.529	0.067	0	Wdhd1	37
2.42824e-260	1.32269	0.907	0.248	4.54639e-256	Dnmt1	37
4.10219e-258	1.31892	0.885	0.241	7.68052e-254	Siva1	37
1.78926e-254	1.31837	0.642	0.12	3.35003e-250	Psat1	37
1.36499e-261	1.3164	0.518	0.079	2.55567e-257	Fbxo5	37
1.44398e-230	1.31097	0.788	0.188	2.70357e-226	Cks1b	37
0	1.30842	0.508	0.064	0	E2f3	37
0	1.30575	0.428	0.033	0	Mcm10	37
5.01671e-233	1.29368	0.883	0.241	9.39278e-229	Lmnb1	37
1.23049e-229	1.29319	0.722	0.162	2.30384e-225	Ppil1	37
4.10417e-246	1.29266	0.628	0.115	7.68423e-242	Haus4	37
1.9031e-227	1.28899	0.648	0.129	3.56317e-223	Lockd	37
4.48667e-224	1.28019	0.809	0.204	8.40038e-220	Topbp1	37
9.06653e-232	1.27569	0.893	0.258	1.69753e-227	Atad2	37
5.28754e-223	1.27351	0.84	0.226	9.89987e-219	Cbx5	37
9.86429e-266	1.26962	0.967	0.35	1.84689e-261	Stmn1	37
0	1.26416	0.467	0.054	0	Mms22l	37
1.40022e-215	1.258	0.634	0.13	2.62164e-211	Ccdc34	37
3.61141e-225	1.25285	0.599	0.114	6.76165e-221	Tubg1	37
2.65527e-203	1.2409	0.767	0.186	4.97147e-199	Nt5c3b	37
5.93243e-260	1.23324	0.481	0.067	1.11073e-255	Cit	37
9.11423e-242	1.22941	0.525	0.084	1.70646e-237	Cdc25a	37
1.02913e-239	1.22336	0.947	0.314	1.92685e-235	Nasp	37
6.99172e-204	1.21413	0.595	0.121	1.30906e-199	Umps	37
1.35072e-210	1.2114	0.922	0.291	2.52895e-206	Phgdh	37
5.46502e-230	1.20209	0.484	0.076	1.02321e-225	Hmgb3	37
2.38183e-194	1.20147	0.829	0.244	4.45951e-190	Usp1	37
0	1.19842	0.383	0.035	0	Mybl2	37
1.73351e-221	1.19768	0.475	0.075	3.24564e-217	Kif15	37
3.65106e-269	1.19651	0.416	0.051	6.83588e-265	Brca1	37
8.02241e-208	1.19649	0.547	0.1	1.50204e-203	Ncapd2	37
1.14087e-179	1.19194	0.698	0.171	2.13605e-175	Ncapd3	37
2.29494e-184	1.19176	0.792	0.224	4.29681e-180	Dctpp1	37
1.06652e-196	1.19046	0.551	0.107	1.99684e-192	E2f2	37
0	1.18875	0.399	0.041	0	Brip1	37
2.25505e-185	1.18433	0.837	0.246	4.22213e-181	Dtymk	37
0	1.18034	0.393	0.039	0	Slc43a3	37
3.71967e-179	1.17686	0.901	0.276	6.96433e-175	Il2rb	37
7.36759e-178	1.17376	0.656	0.156	1.37943e-173	Ift27	37
1.59074e-166	1.17362	0.71	0.186	2.97834e-162	Birc5	37
3.29765e-185	1.17342	0.582	0.124	6.17418e-181	Impa2	37
1.06587e-210	1.17072	0.504	0.086	1.99564e-206	Msh6	37
9.86092e-190	1.17016	0.549	0.11	1.84626e-185	Fam92a	37
2.69731e-275	1.16791	0.403	0.047	5.05017e-271	Rad54l	37
1.96705e-176	1.16207	0.617	0.139	3.68291e-172	Ppat	37
1.85403e-212	1.1549	0.461	0.073	3.4713e-208	Zmynd19	37
4.27126e-176	1.14813	0.844	0.267	7.99707e-172	Casp8ap2	37
3.29214e-189	1.14629	0.416	0.069	6.16388e-185	Pdcd1	37
3.61231e-181	1.14544	0.519	0.102	6.76333e-177	Mns1	37
3.88452e-180	1.14496	0.877	0.29	7.27299e-176	Ezh2	37
1.43545e-202	1.14418	0.457	0.076	2.68759e-198	Syce2	37
8.80176e-168	1.13628	0.595	0.135	1.64795e-163	Pold2	37
1.84175e-162	1.13562	0.582	0.137	3.44831e-158	Prdx4	37
3.14521e-160	1.13383	0.79	0.229	5.88877e-156	Rpa1	37
2.17043e-161	1.13355	0.65	0.164	4.0637e-157	Pold3	37
2.65075e-160	1.13158	0.71	0.192	4.963e-156	Rnaseh2b	37
1.22215e-175	1.12818	0.533	0.109	2.28822e-171	Metrn	37
2.00116e-190	1.12608	0.477	0.085	3.74677e-186	Pola2	37
9.79222e-243	1.12545	0.397	0.05	1.8334e-238	Zfp367	37
4.63509e-220	1.12419	0.955	0.364	8.67827e-216	Slbp	37
3.77071e-199	1.1238	0.459	0.077	7.05991e-195	Prim2	37
5.54299e-151	1.12148	0.774	0.227	1.03781e-146	Gstp3	37
3.01135e-204	1.1201	0.957	0.353	5.63816e-200	Dnajc9	37
7.00279e-218	1.11903	0.385	0.053	1.31113e-213	Zdhhc2	37
5.12356e-159	1.11857	0.611	0.148	9.59283e-155	Pole3	37
1.86978e-161	1.11804	0.549	0.121	3.50078e-157	Hirip3	37
1.29012e-134	1.11709	0.578	0.159	2.4155e-130	Hist1h1b	37
2.12686e-157	1.11502	0.759	0.233	3.98212e-153	Cisd1	37
1.35159e-176	1.11379	0.901	0.309	2.53058e-172	Hpf1	37
4.72101e-149	1.10849	0.675	0.179	8.83915e-145	Msh2	37
1.33935e-180	1.10768	0.479	0.088	2.50767e-176	Mad2l1	37
3.71979e-152	1.10214	0.58	0.136	6.96457e-148	Zfpm1	37
6.67372e-144	1.10158	0.804	0.248	1.24952e-139	Ptpn7	37
2.22592e-166	1.10149	0.891	0.309	4.1676e-162	Rif1	37
7.81115e-149	1.09932	0.677	0.181	1.46248e-144	Gins4	37
3.84882e-149	1.09878	0.576	0.135	7.20615e-145	Cdca8	37
1.92107e-206	1.09773	0.407	0.06	3.59683e-202	Blm	37
1.68691e-139	1.09556	0.481	0.11	3.1584e-135	Ccnb2	37
8.00401e-146	1.09473	0.673	0.183	1.49859e-141	Ipo5	37
1.6134e-240	1.09378	0.375	0.046	3.02077e-236	Psmc3ip	37
5.2861e-145	1.0879	0.757	0.234	9.89717e-141	Pgp	37
2.33578e-137	1.08735	0.866	0.275	4.37328e-133	Sh2d2a	37
1.96047e-143	1.08611	0.638	0.169	3.67059e-139	Tceal9	37
4.92097e-201	1.08557	0.407	0.061	9.21353e-197	Cdc7	37
3.78887e-141	1.08276	0.782	0.245	7.09391e-137	Sfxn1	37
5.08821e-165	1.082	0.496	0.098	9.52666e-161	Tacc3	37
9.26592e-141	1.08073	0.689	0.196	1.73486e-136	Ppih	37
1.55437e-163	1.07911	0.473	0.091	2.91025e-159	Cdk1	37
1.08288e-134	1.07765	0.393	0.082	2.02747e-130	Nrgn	37
4.65473e-268	1.07664	0.34	0.035	8.71506e-264	Gins1	37
1.06372e-145	1.0709	0.539	0.125	1.99161e-141	Fkbp5	37
9.55807e-169	1.06441	0.451	0.083	1.78956e-164	Paxip1	37
3.47087e-152	1.06334	0.481	0.101	6.49851e-148	Cinp	37
4.43607e-129	1.06068	0.621	0.167	8.30565e-125	Gm19585	37
2.03484e-152	1.05979	0.479	0.1	3.80984e-148	Fxn	37
1.24622e-133	1.05932	0.669	0.188	2.3333e-129	Rpa3	37
1.61484e-156	1.05809	0.446	0.087	3.02346e-152	Stk39	37
4.01449e-294	1.05776	0.319	0.028	7.51632e-290	Dscc1	37
0	1.05653	0.304	0.022	0	Aunip	37
1.31396e-144	1.05591	0.525	0.118	2.46013e-140	Slf1	37
3.81198e-145	1.05521	0.506	0.11	7.13717e-141	Cdca3	37
6.25836e-135	1.05152	0.554	0.137	1.17175e-130	Dck	37
5.16853e-145	1.04933	0.51	0.112	9.67704e-141	Itgb3bp	37
2.98607e-134	1.04925	0.564	0.142	5.59082e-130	Usp37	37
4.38913e-138	1.04687	0.514	0.12	8.21776e-134	Ints7	37
8.41403e-137	1.04602	0.84	0.292	1.57536e-132	Rfc1	37
2.22822e-136	1.04583	0.539	0.13	4.17189e-132	Cisd3	37
0	1.04439	0.304	0.022	0	Exo1	37
1.36306e-121	1.04333	0.512	0.135	2.55206e-117	Nrp1	37
1.30795e-141	1.04069	0.488	0.109	2.44887e-137	Nudt1	37
6.58217e-133	1.04059	0.541	0.133	1.23238e-128	Smco4	37
7.14557e-132	1.04006	0.595	0.154	1.33786e-127	Pold1	37
1.16879e-129	1.03941	0.79	0.263	2.18833e-125	Fam162a	37
6.36711e-132	1.03883	0.811	0.274	1.19211e-127	Hat1	37
2.44253e-127	1.03506	0.798	0.268	4.57315e-123	Ppa1	37
2.4327e-124	1.03366	0.667	0.195	4.55474e-120	Acot7	37
1.08555e-130	1.03044	0.529	0.13	2.03248e-126	Samd1	37
5.35315e-126	1.02952	0.605	0.163	1.00227e-121	Rnaseh2a	37
2.54552e-129	1.02711	0.543	0.136	4.76597e-125	Tssc4	37
2.843e-124	1.02705	0.65	0.186	5.32294e-120	Itpa	37
1.3597e-173	1.02704	0.381	0.06	2.54577e-169	Ncapg	37
2.3659e-134	1.02568	0.504	0.118	4.42968e-130	Rfwd3	37
1.65396e-117	1.02489	0.58	0.164	3.09671e-113	Cxcr3	37
5.36271e-120	1.02436	0.852	0.294	1.00406e-115	Cd28	37
6.84283e-133	1.02097	0.512	0.121	1.28118e-128	2610524H06Rik	37
5.53515e-227	1.01983	0.317	0.035	1.03635e-222	Nefh	37
1.40376e-118	1.01981	0.595	0.165	2.62827e-114	Dok2	37
4.01435e-157	1.01956	0.914	0.365	7.51607e-153	Hmgn2	37
9.2967e-116	1.01809	0.58	0.162	1.74062e-111	Cxcr6	37
8.78963e-274	1.01676	0.296	0.026	1.64568e-269	Zgrf1	37
4.49977e-143	1.01503	0.889	0.339	8.42492e-139	Rfc2	37
6.5741e-144	1.0148	0.444	0.091	1.23087e-139	Akip1	37
1.55689e-123	1.01361	0.551	0.144	2.91497e-119	Ndufaf2	37
8.36949e-119	1.01349	0.661	0.198	1.56702e-114	Anapc15	37
1.60511e-116	1.01098	0.675	0.203	3.00524e-112	Cks2	37
2.60464e-127	1.00975	0.486	0.116	4.87667e-123	Slc29a1	37
2.75661e-137	1.00934	0.44	0.093	5.1612e-133	Plk4	37
5.59901e-128	1.009	0.874	0.326	1.0483e-123	Fam111a	37
1.10832e-127	1.0072	0.469	0.11	2.07512e-123	Stard4	37
1.59759e-114	1.00466	0.695	0.221	2.99117e-110	Nudt5	37
3.25707e-173	1.00461	0.364	0.056	6.0982e-169	Ctps	37
4.98603e-148	0.999742	0.395	0.073	9.33534e-144	Mbnl3	37
4.48233e-130	0.997464	0.866	0.324	8.39226e-126	Paics	37
1.72373e-124	0.996765	0.459	0.106	3.22733e-120	Rrp1b	37
5.68737e-120	0.996372	0.352	0.072	1.06485e-115	Nrn1	37
1.24011e-117	0.995844	0.514	0.133	2.32185e-113	Shmt2	37
7.28185e-117	0.99183	0.541	0.144	1.36338e-112	Arl6ip6	37
1.81752e-113	0.991656	0.782	0.27	3.40295e-109	Rbmxl1	37
3.3528e-117	0.990693	0.549	0.142	6.27745e-113	Incenp	37
1.95853e-110	0.990213	0.667	0.206	3.66696e-106	Nxt1	37
2.71695e-109	0.989807	0.839	0.298	5.08694e-105	Zap70	37
3.53682e-106	0.986455	0.599	0.187	6.62199e-102	Serpinb6a	37
2.04675e-114	0.984264	0.475	0.121	3.83213e-110	Hist1h4i	37
1.2794e-104	0.983537	0.661	0.221	2.39542e-100	Icos	37
9.79722e-102	0.98341	0.71	0.264	1.83433e-97	Hist1h2ap	37
6.08975e-107	0.983001	0.695	0.224	1.14018e-102	Larp7	37
7.34589e-130	0.982237	0.901	0.352	1.37537e-125	Exosc8	37
2.4632e-108	0.978737	0.691	0.241	4.61185e-104	Odc1	37
5.72317e-109	0.977482	0.599	0.176	1.07155e-104	Nup62	37
3.29342e-103	0.976488	0.599	0.183	6.16628e-99	Lag3	37
8.5055e-193	0.976259	0.3	0.037	1.59248e-188	E2f8	37
4.77666e-105	0.976201	0.63	0.197	8.94334e-101	Batf	37
3.13157e-107	0.97589	0.747	0.253	5.86323e-103	Sdf2l1	37
8.91894e-116	0.975722	0.796	0.302	1.66989e-111	Ybx3	37
1.19031e-108	0.973542	0.549	0.151	2.22862e-104	Nrm	37
3.60115e-101	0.970884	0.691	0.227	6.74243e-97	Hopx	37
5.76276e-142	0.969798	0.391	0.073	1.07896e-137	Cdk2	37
7.55142e-122	0.969412	0.44	0.098	1.41385e-117	Sytl3	37
3.5654e-107	0.969033	0.815	0.291	6.6755e-103	Mrpl28	37
1.06076e-135	0.968826	0.401	0.079	1.98606e-131	Rad18	37
2.6936e-105	0.967846	0.578	0.172	5.04323e-101	Ddx1	37
1.01468e-119	0.965962	0.436	0.1	1.89979e-115	Alad	37
4.41417e-110	0.964892	0.79	0.288	8.26466e-106	Dpy30	37
2.20459e-137	0.962366	0.893	0.369	4.12766e-133	Cdk4	37
5.54851e-98	0.962327	0.696	0.228	1.03885e-93	Cd96	37
8.39956e-145	0.962007	0.364	0.064	1.57265e-140	Ube2t	37
3.27728e-249	0.960867	0.276	0.025	6.13605e-245	Ticrr	37
3.55411e-100	0.959617	0.584	0.182	6.65435e-96	Gstt2	37
1.33941e-98	0.958355	0.712	0.252	2.50778e-94	Id3	37
1.09216e-99	0.957718	0.644	0.208	2.04484e-95	Gar1	37
6.56344e-167	0.956615	0.331	0.049	1.22887e-162	Fancm	37
1.52014e-120	0.956042	0.837	0.342	2.84616e-116	Tpi1	37
6.90038e-100	0.955341	0.761	0.268	1.29196e-95	Fkbp2	37
3.48104e-116	0.954412	0.463	0.109	6.51756e-112	Pms2	37
7.064e-155	0.953174	0.339	0.054	1.32259e-150	Wee1	37
5.9914e-95	0.95164	0.7	0.232	1.12177e-90	Sh2d1a	37
3.08356e-101	0.95154	0.588	0.178	5.77335e-97	A430005L14Rik	37
5.99257e-99	0.95104	0.628	0.202	1.12199e-94	Idh3a	37
1.83108e-106	0.950653	0.815	0.311	3.42833e-102	Lsm2	37
1.5636e-97	0.949501	0.759	0.266	2.92752e-93	Cst7	37
2.99106e-188	0.949126	0.302	0.037	5.60015e-184	Bard1	37
7.25314e-99	0.948659	0.677	0.218	1.358e-94	Pmf1	37
1.1106e-150	0.948058	0.304	0.045	2.07938e-146	Esco2	37
8.20687e-94	0.946708	0.582	0.189	1.53657e-89	Il18r1	37
6.53836e-119	0.9465	0.383	0.081	1.22418e-114	Hist1h1d	37
2.15983e-118	0.946417	0.409	0.09	4.04384e-114	Mthfd1	37
2.05678e-132	0.945782	0.331	0.059	3.85091e-128	Zbtb32	37
5.45539e-109	0.945607	0.854	0.332	1.02141e-104	Suz12	37
5.33233e-168	0.944123	0.315	0.045	9.98372e-164	Cenpp	37
2.90077e-97	0.943725	0.695	0.236	5.43111e-93	Cops3	37
1.18044e-113	0.943688	0.428	0.099	2.21014e-109	Knstrn	37
6.88376e-100	0.943143	0.527	0.15	1.28885e-95	Timm8a1	37
1.53418e-98	0.942425	0.553	0.166	2.87245e-94	Carnmt1	37
1.73362e-99	0.942314	0.77	0.28	3.24585e-95	Pbdc1	37
3.75436e-121	0.941514	0.401	0.086	7.02929e-117	Nup43	37
2.15046e-101	0.940967	0.786	0.292	4.0263e-97	Oxct1	37
2.5022e-127	0.940745	0.352	0.067	4.68486e-123	Hist1h3c	37
2.53931e-116	0.940329	0.412	0.091	4.75434e-112	Ccna2	37
2.1431e-157	0.939531	0.321	0.048	4.01252e-153	Ncaph	37
3.99015e-101	0.939183	0.794	0.298	7.47076e-97	Bola3	37
1.43616e-99	0.939033	0.533	0.152	2.68893e-95	Hspbp1	37
3.00355e-137	0.937485	0.942	0.407	5.62355e-133	Impdh2	37
3.51507e-113	0.937274	0.43	0.101	6.58127e-109	Pycrl	37
1.95124e-107	0.936013	0.453	0.114	3.65331e-103	Ccdc167	37
9.10274e-97	0.935387	0.582	0.176	1.70431e-92	Psph	37
5.87696e-206	0.9345	0.27	0.028	1.10034e-201	Paqr4	37
3.60674e-97	0.934436	0.774	0.285	6.75289e-93	Smarcc1	37
1.26588e-99	0.934363	0.449	0.118	2.3701e-95	1700097N02Rik	37
1.88553e-153	0.934326	0.944	0.425	3.53027e-149	Selenoh	37
6.74021e-133	0.934081	0.364	0.068	1.26197e-128	Haus1	37
3.05508e-97	0.934039	0.572	0.169	5.72002e-93	Nudt19	37
2.66403e-104	0.932786	0.469	0.122	4.98786e-100	Ubr7	37
9.55584e-96	0.932245	0.696	0.241	1.78914e-91	Prelid3b	37
1.72793e-95	0.932011	0.481	0.135	3.23521e-91	Cdc25b	37
3.67163e-108	0.931726	0.447	0.11	6.87439e-104	Etaa1	37
3.39568e-94	0.931097	0.712	0.251	6.35774e-90	Eri1	37
4.39622e-110	0.930016	0.44	0.105	8.23104e-106	Tex30	37
9.08137e-138	0.929497	0.333	0.057	1.7003e-133	Hist1h2bj	37
1.44885e-115	0.92702	0.893	0.371	2.71268e-111	Alyref	37
1.45178e-96	0.926554	0.484	0.136	2.71816e-92	Galk1	37
8.3443e-98	0.925879	0.811	0.314	1.5623e-93	Bzw2	37
2.84705e-92	0.9255	0.652	0.219	5.33053e-88	Uchl5	37
1.32862e-88	0.925045	0.626	0.204	2.48757e-84	Cd226	37
8.6608e-104	0.924766	0.804	0.318	1.62156e-99	Erh	37
7.20022e-93	0.923219	0.733	0.269	1.3481e-88	Gars	37
3.18887e-92	0.922785	0.656	0.224	5.97052e-88	Dera	37
2.29758e-91	0.920393	0.739	0.268	4.30175e-87	Sae1	37
3.31393e-98	0.919819	0.805	0.317	6.20467e-94	Nop58	37
3.67603e-89	0.919263	0.7	0.247	6.88262e-85	Hjurp	37
2.22281e-91	0.918732	0.706	0.26	4.16177e-87	Lyar	37
4.75243e-90	0.918071	0.661	0.227	8.89797e-86	Ssbp3	37
3.67241e-98	0.917411	0.481	0.131	6.87586e-94	Fasn	37
1.15194e-89	0.91677	0.702	0.245	2.15677e-85	Mrpl35	37
5.68568e-104	0.915887	0.864	0.354	1.06453e-99	Nop56	37
4.61124e-94	0.91577	0.782	0.3	8.63363e-90	Snrpa1	37
4.30501e-93	0.914448	0.554	0.168	8.06028e-89	Ptrh2	37
1.67728e-91	0.914358	0.568	0.176	3.14037e-87	Asf1a	37
2.65484e-93	0.914287	0.778	0.295	4.97065e-89	Snrnp40	37
8.59909e-91	0.914275	0.628	0.211	1.61001e-86	Ap1s1	37
5.33487e-138	0.914069	0.305	0.049	9.98847e-134	Capn3	37
1.41398e-94	0.912973	0.825	0.319	2.64739e-90	Lsm8	37
3.52438e-118	0.912844	0.366	0.075	6.5987e-114	Cad	37
8.57925e-105	0.910604	0.416	0.101	1.60629e-100	Cnot9	37
6.93209e-148	0.909589	0.3	0.045	1.2979e-143	Chst2	37
3.52922e-96	0.909433	0.856	0.351	6.60777e-92	Ctsw	37
3.52872e-91	0.9089	0.545	0.164	6.60683e-87	Hddc2	37
3.14397e-91	0.907992	0.519	0.154	5.88646e-87	Prmt5	37
3.45663e-87	0.907813	0.718	0.26	6.47184e-83	Atic	37
1.83929e-103	0.907645	0.42	0.103	3.4437e-99	Suv39h1	37
9.06038e-88	0.90744	0.595	0.191	1.69637e-83	Kcnab2	37
2.0581e-85	0.907395	0.704	0.252	3.85339e-81	Lpxn	37
2.31694e-94	0.906911	0.467	0.129	4.33801e-90	Sntb2	37
2.4209e-86	0.906662	0.597	0.201	4.53265e-82	Timp2	37
1.96073e-108	0.906074	0.885	0.371	3.67108e-104	Hprt	37
4.17761e-109	0.905901	0.409	0.092	7.82174e-105	Ubash3a	37
4.69635e-144	0.905416	0.946	0.432	8.79297e-140	Ssrp1	37
9.49934e-87	0.905298	0.619	0.208	1.77856e-82	Plp2	37
3.22057e-86	0.903922	0.586	0.182	6.02988e-82	Camk4	37
5.67218e-87	0.903762	0.642	0.216	1.062e-82	Myg1	37
1.72522e-85	0.903427	0.687	0.238	3.23013e-81	Tfam	37
3.02393e-93	0.902832	0.451	0.123	5.66171e-89	Myb	37
3.86039e-86	0.901808	0.56	0.175	7.22782e-82	Racgap1	37
7.54211e-102	0.901521	0.405	0.098	1.41211e-97	Pmm1	37
6.10774e-102	0.901204	0.909	0.385	1.14355e-97	Itgal	37
3.89843e-91	0.901038	0.508	0.148	7.29903e-87	Psmg2	37
9.23915e-88	0.901022	0.77	0.29	1.72985e-83	Gmps	37
5.81847e-86	0.899072	0.584	0.189	1.08939e-81	Cdkn2aipnl	37
8.88295e-90	0.898946	0.519	0.157	1.66315e-85	Gclm	37
5.118e-97	0.898288	0.459	0.121	9.58243e-93	Dgcr8	37
1.41388e-98	0.896689	0.436	0.111	2.6472e-94	Memo1	37
1.53493e-88	0.8956	0.539	0.164	2.87385e-84	Mrps11	37
3.42584e-97	0.894567	0.43	0.11	6.4142e-93	Recql	37
8.43375e-93	0.894509	0.817	0.33	1.57905e-88	Naa10	37
1.47985e-90	0.893966	0.486	0.14	2.77073e-86	Hmgxb4	37
2.75096e-84	0.892986	0.673	0.236	5.15061e-80	Snrnp25	37
1.4335e-83	0.892533	0.646	0.22	2.68395e-79	Kars	37
2.0584e-84	0.890863	0.728	0.269	3.85393e-80	Mrpl40	37
4.81221e-123	0.890596	0.325	0.06	9.00989e-119	Atp10a	37
4.60728e-84	0.890452	0.584	0.192	8.62622e-80	Timm50	37
8.63216e-85	0.890253	0.615	0.207	1.6162e-80	Nsmce2	37
1.28226e-97	0.889601	0.839	0.352	2.40078e-93	Ddx39	37
5.28275e-83	0.88892	0.605	0.203	9.89089e-79	Atp2a2	37
2.78976e-84	0.887554	0.553	0.177	5.22327e-80	Ubap2	37
1.72405e-122	0.886808	0.327	0.06	3.22793e-118	Spc25	37
5.33563e-86	0.885335	0.722	0.276	9.9899e-82	Tmem126a	37
3.07079e-88	0.88523	0.494	0.143	5.74943e-84	Tdp2	37
9.4601e-92	0.884241	0.451	0.124	1.77121e-87	Hmbs	37
1.39709e-84	0.883077	0.784	0.304	2.61577e-80	Gtf3a	37
6.17447e-121	0.883021	0.327	0.061	1.15605e-116	Pkmyt1	37
6.22634e-85	0.882759	0.512	0.156	1.16576e-80	Tusc3	37
2.01294e-82	0.882618	0.704	0.267	3.76883e-78	Tcerg1	37
6.15465e-103	0.88258	0.891	0.386	1.15234e-98	Smc3	37
8.9356e-82	0.882568	0.597	0.199	1.67301e-77	Rps12-ps3	37
3.35002e-77	0.882457	0.543	0.187	6.27224e-73	Ikzf2	37
8.01341e-78	0.881077	0.691	0.252	1.50035e-73	Cd6	37
2.82795e-80	0.880974	0.605	0.206	5.29477e-76	Pcnt	37
1.47905e-78	0.880963	0.607	0.211	2.76922e-74	Rgcc	37
8.12064e-81	0.880681	0.722	0.269	1.52043e-76	Gm8186	37
3.2404e-107	0.877896	0.366	0.079	6.067e-103	Mthfd1l	37
7.64238e-138	0.876833	0.28	0.042	1.43088e-133	Hist1h1a	37
5.44931e-111	0.875908	0.333	0.066	1.02028e-106	Ndc80	37
1.60649e-76	0.875904	0.739	0.281	3.00784e-72	Themis	37
1.93497e-81	0.875763	0.58	0.189	3.62285e-77	Desi1	37
1.06708e-79	0.875126	0.634	0.226	1.99789e-75	Egln1	37
1.31996e-125	0.874235	0.294	0.05	2.47136e-121	Hist1h3a	37
1.74126e-90	0.874	0.409	0.107	3.26016e-86	Psmg1	37
2.22188e-102	0.873209	0.329	0.07	4.16004e-98	Fut7	37
2.83356e-79	0.873155	0.554	0.182	5.30528e-75	Gart	37
6.76746e-110	0.872307	0.339	0.069	1.26707e-105	Dis3	37
9.57562e-79	0.871661	0.611	0.211	1.79284e-74	Srsf4	37
7.92927e-78	0.871076	0.595	0.21	1.4846e-73	Cenpa	37
1.33178e-85	0.870744	0.469	0.136	2.49349e-81	Cfap20	37
1.75074e-95	0.870488	0.858	0.369	3.27791e-91	Etfb	37
8.26935e-83	0.870404	0.475	0.143	1.54827e-78	Aimp2	37
1.52031e-79	0.869822	0.714	0.27	2.84648e-75	Ncaph2	37
7.70373e-81	0.869701	0.761	0.297	1.44237e-76	Actl6a	37
3.70701e-85	0.869573	0.471	0.137	6.94063e-81	Ide	37
2.22933e-103	0.868756	0.36	0.08	4.17397e-99	Coq7	37
9.159e-83	0.868664	0.484	0.147	1.71484e-78	Uck2	37
1.52934e-76	0.867627	0.741	0.283	2.86339e-72	Rpn1	37
2.53569e-79	0.867523	0.73	0.281	4.74757e-75	Mrpl41	37
1.73735e-83	0.867148	0.471	0.139	3.25283e-79	Rnf168	37
6.50012e-77	0.866773	0.695	0.264	1.21702e-72	Dkc1	37
1.01918e-87	0.866315	0.854	0.358	1.90822e-83	Pfdn1	37
1.01416e-78	0.864713	0.57	0.194	1.89882e-74	Mrpl27	37
6.95197e-94	0.863801	0.385	0.094	1.30162e-89	Cbx6	37
1.6422e-78	0.86372	0.72	0.277	3.07469e-74	Pcbd2	37
2.45502e-81	0.863705	0.496	0.15	4.59653e-77	Dbf4	37
1.04382e-76	0.86357	0.574	0.193	1.95435e-72	Atxn1	37
2.01419e-79	0.862991	0.753	0.295	3.77117e-75	Trim27	37
1.08547e-102	0.862951	0.354	0.078	2.03233e-98	Sass6	37
8.07102e-82	0.862626	0.786	0.32	1.51114e-77	Zcchc17	37
5.4142e-170	0.862578	0.261	0.031	1.0137e-165	Tonsl	37
2.60472e-83	0.862495	0.825	0.343	4.87681e-79	Rnps1	37
2.59564e-79	0.862447	0.535	0.176	4.85983e-75	Get4	37
6.45006e-73	0.862349	0.636	0.257	1.20764e-68	Hist1h2ae	37
7.31343e-110	0.861946	0.936	0.426	1.36929e-105	Anapc5	37
7.80254e-75	0.861905	0.786	0.311	1.46087e-70	Kcnn4	37
2.29509e-99	0.86165	0.364	0.082	4.29709e-95	Xrcc5	37
1.68579e-76	0.861142	0.658	0.236	3.1563e-72	Eef1akmt1	37
1.60784e-75	0.860814	0.576	0.197	3.01037e-71	Atp8b4	37
1.89177e-107	0.860526	0.344	0.072	3.54196e-103	Rcc1	37
1.8358e-98	0.860013	0.362	0.083	3.43716e-94	Nup205	37
1.96995e-77	0.860012	0.658	0.253	3.68834e-73	Cldnd1	37
6.72801e-84	0.85985	0.44	0.126	1.25968e-79	Rbbp8	37
4.2171e-75	0.85935	0.735	0.289	7.89569e-71	Pdlim1	37
2.10967e-87	0.858846	0.432	0.116	3.94994e-83	Nbeal2	37
4.70115e-79	0.858457	0.77	0.309	8.80196e-75	Uba2	37
6.05305e-110	0.858358	0.92	0.421	1.13331e-105	Rbbp7	37
4.94032e-81	0.858262	0.488	0.149	9.24976e-77	Aifm1	37
2.64741e-73	0.858015	0.747	0.285	4.95674e-69	Hdac7	37
3.32529e-106	0.857762	0.934	0.449	6.22595e-102	Nkg7	37
2.98426e-75	0.857294	0.73	0.281	5.58743e-71	Rangap1	37
2.21959e-137	0.85676	0.272	0.04	4.15575e-133	Neil3	37
4.62888e-110	0.856616	0.311	0.06	8.66665e-106	Ankrd26	37
1.75993e-93	0.856166	0.379	0.093	3.29511e-89	Jpt2	37
2.0617e-91	0.855116	0.397	0.101	3.86011e-87	Mrps22	37
4.03648e-78	0.854853	0.741	0.296	7.5575e-74	Snrpa	37
5.10362e-94	0.854849	0.37	0.087	9.55551e-90	Cenpe	37
1.25852e-76	0.854787	0.745	0.292	2.35632e-72	Erg28	37
2.91215e-126	0.854074	0.282	0.046	5.45242e-122	Cdca5	37
1.12867e-100	0.85407	0.337	0.072	2.11321e-96	Knl1	37
5.58714e-104	0.853768	0.909	0.413	1.04608e-99	Eif1ax	37
1.68476e-107	0.853734	0.304	0.059	3.15437e-103	Diaph3	37
8.59706e-84	0.853661	0.885	0.381	1.60963e-79	Esyt1	37
4.32218e-88	0.853532	0.393	0.102	8.09241e-84	Ripk3	37
1.62733e-75	0.853529	0.714	0.277	3.04684e-71	Bex3	37
2.33509e-149	0.853139	0.257	0.034	4.37199e-145	Pbk	37
8.56484e-79	0.85255	0.788	0.323	1.6036e-74	Acp1	37
1.02047e-113	0.852319	0.305	0.057	1.91062e-109	Pole2	37
3.70836e-69	0.852311	0.405	0.129	6.94315e-65	Ctla2a	37
3.36979e-82	0.852266	0.438	0.125	6.30925e-78	Helb	37
2.44875e-76	0.851464	0.751	0.296	4.5848e-72	Blmh	37
2.50651e-74	0.851354	0.677	0.254	4.69293e-70	Exosc3	37
5.87115e-75	0.850763	0.673	0.26	1.09926e-70	Rilpl2	37
1.13926e-72	0.850014	0.671	0.251	2.13303e-68	Exosc7	37
3.08358e-84	0.849877	0.426	0.118	5.77339e-80	Cpox	37
5.71451e-84	0.849398	0.422	0.116	1.06993e-79	Tshz1	37
2.8521e-73	0.849214	0.613	0.218	5.34e-69	Scd2	37
3.84435e-72	0.846906	0.718	0.282	7.19778e-68	Cd5	37
2.23048e-72	0.846855	0.658	0.246	4.17613e-68	Gm17018	37
2.48568e-97	0.846643	0.899	0.41	4.65394e-93	Sms	37
1.74071e-73	0.846605	0.638	0.233	3.25913e-69	Rars	37
6.08999e-75	0.844982	0.807	0.33	1.14023e-70	Arl6ip4	37
2.08348e-87	0.844704	0.377	0.096	3.9009e-83	1110004E09Rik	37
9.40775e-77	0.844433	0.49	0.154	1.76141e-72	Agpat5	37
2.82538e-72	0.844398	0.63	0.23	5.28996e-68	Letm1	37
1.52038e-72	0.843317	0.675	0.254	2.8466e-68	Dcps	37
6.03807e-74	0.843304	0.77	0.311	1.13051e-69	Ssbp4	37
2.17757e-78	0.842996	0.798	0.333	4.07706e-74	Ssna1	37
6.43999e-76	0.842847	0.469	0.143	1.20576e-71	Gata3	37
9.90042e-80	0.842662	0.451	0.132	1.85366e-75	Gde1	37
9.62926e-74	0.842462	0.549	0.181	1.80289e-69	Prps2	37
4.11498e-75	0.842138	0.772	0.315	7.70448e-71	Kpnb1	37
2.5312e-72	0.841744	0.628	0.231	4.73917e-68	Isyna1	37
5.13015e-102	0.841687	0.905	0.421	9.60517e-98	Tmpo	37
3.4139e-77	0.841147	0.5	0.156	6.39184e-73	Bckdk	37
1.15941e-74	0.840876	0.506	0.16	2.17076e-70	2010111I01Rik	37
8.24416e-95	0.840715	0.354	0.082	1.54355e-90	Mbd4	37
1.55985e-71	0.840433	0.691	0.265	2.92051e-67	Ddx27	37
9.49455e-69	0.839769	0.652	0.237	1.77766e-64	Mllt3	37
3.7602e-74	0.839721	0.774	0.318	7.04021e-70	Actn4	37
1.92813e-72	0.839502	0.582	0.202	3.61003e-68	Polr2h	37
7.60701e-90	0.839297	0.893	0.401	1.42426e-85	Fundc2	37
1.05877e-91	0.838678	0.339	0.079	1.98233e-87	Nmral1	37
1.42553e-69	0.838187	0.685	0.259	2.66903e-65	Prpf19	37
4.75086e-71	0.836676	0.698	0.273	8.89503e-67	Hspa14	37
3.16893e-72	0.836367	0.539	0.179	5.93318e-68	Wdr12	37
5.20988e-74	0.836205	0.5	0.162	9.75445e-70	Adk	37
5.84535e-72	0.835632	0.588	0.211	1.09442e-67	Ncbp2	37
1.60027e-75	0.833718	0.475	0.144	2.99618e-71	Xlr4b	37
6.84805e-79	0.833532	0.827	0.356	1.28216e-74	Lsm3	37
1.08905e-87	0.833309	0.374	0.092	2.03902e-83	Tpx2	37
3.07869e-72	0.8333	0.792	0.326	5.76424e-68	Adss	37
8.78957e-71	0.833112	0.586	0.209	1.64567e-66	Mrpl16	37
9.94672e-69	0.83281	0.8	0.326	1.86233e-64	Dgkz	37
4.00439e-70	0.832526	0.726	0.283	7.49742e-66	Cnpy2	37
4.48014e-78	0.831746	0.444	0.13	8.38817e-74	Thyn1	37
1.83251e-90	0.831661	0.348	0.081	3.43102e-86	Prc1	37
9.28902e-70	0.831527	0.722	0.284	1.73918e-65	Prkcsh	37
1.39961e-124	0.831524	0.274	0.044	2.62049e-120	A630089N07Rik	37
2.11639e-105	0.831444	0.903	0.428	3.96251e-101	Baz1b	37
1.1319e-70	0.83123	0.599	0.216	2.11925e-66	Pgd	37
1.10383e-68	0.830993	0.589	0.207	2.0667e-64	Spata13	37
6.3901e-105	0.830986	0.918	0.438	1.19642e-100	Pa2g4	37
2.67135e-80	0.830877	0.42	0.118	5.00158e-76	Brip1os	37
9.0118e-69	0.830765	0.584	0.204	1.68728e-64	Prkca	37
7.31916e-93	0.830623	0.331	0.074	1.37037e-88	Kif11	37
7.63421e-71	0.829893	0.708	0.275	1.42935e-66	H2afx	37
3.6677e-73	0.829413	0.79	0.332	6.86704e-69	P4hb	37
1.4672e-68	0.829103	0.626	0.231	2.74704e-64	2310001H17Rik	37
1.67196e-67	0.82865	0.658	0.245	3.13041e-63	Slc1a5	37
1.1923e-82	0.828374	0.862	0.382	2.23234e-78	Mrpl42	37
6.55292e-75	0.828049	0.451	0.135	1.2269e-70	Msh3	37
2.63357e-68	0.827386	0.685	0.26	4.93084e-64	Ubl4a	37
8.85318e-69	0.826949	0.698	0.272	1.65758e-64	Cdc123	37
6.52097e-68	0.826605	0.673	0.255	1.22092e-63	Mtf2	37
5.29791e-68	0.826583	0.623	0.228	9.91927e-64	Acaa2	37
9.03326e-75	0.826344	0.481	0.149	1.6913e-70	Nelfcd	37
4.13173e-70	0.826167	0.702	0.28	7.73585e-66	Etfa	37
2.25344e-78	0.825744	0.407	0.114	4.21911e-74	Slc7a1	37
7.65952e-67	0.825707	0.792	0.325	1.43409e-62	Klk8	37
3.27088e-68	0.824786	0.588	0.217	6.12407e-64	Dpysl2	37
9.72637e-83	0.824243	0.802	0.388	1.82107e-78	Dapl1	37
4.63466e-67	0.823186	0.691	0.267	8.67747e-63	Naa50	37
2.4492e-101	0.823171	0.313	0.063	4.58564e-97	Aurkb	37
1.21048e-74	0.822799	0.449	0.137	2.26638e-70	Gnpda1	37
2.87809e-71	0.822746	0.786	0.33	5.38865e-67	Ndufa9	37
1.15932e-67	0.822435	0.588	0.21	2.17059e-63	Ttc39b	37
5.57273e-73	0.82242	0.815	0.349	1.04338e-68	Maz	37
1.59379e-76	0.82229	0.43	0.125	2.98406e-72	Mis18a	37
9.39857e-76	0.821522	0.829	0.359	1.75969e-71	Mrpl21	37
1.575e-67	0.820875	0.554	0.2	2.94887e-63	Hist1h1e	37
1.33274e-81	0.820514	0.298	0.07	2.49529e-77	Xcl1	37
2.08516e-68	0.820477	0.706	0.285	3.90405e-64	Cdk2ap1	37
4.92235e-67	0.820143	0.621	0.232	9.21612e-63	Isy1	37
6.03951e-78	0.820023	0.387	0.107	1.13078e-73	Tmem238	37
3.70057e-67	0.81997	0.638	0.244	6.92857e-63	Azin1	37
4.4118e-67	0.819069	0.66	0.257	8.26021e-63	Usp50	37
7.60186e-67	0.818995	0.646	0.242	1.4233e-62	Lage3	37
9.53304e-67	0.818917	0.656	0.254	1.78487e-62	Me2	37
3.65296e-114	0.818647	0.276	0.048	6.83944e-110	Trip13	37
7.43238e-86	0.81844	0.352	0.087	1.39156e-81	Aaas	37
2.21e-85	0.818137	0.352	0.086	4.13779e-81	Crtam	37
4.31517e-95	0.818004	0.307	0.065	8.07928e-91	Dna2	37
2.11862e-70	0.817859	0.465	0.151	3.9667e-66	Larp1b	37
3.24132e-71	0.817603	0.498	0.162	6.06872e-67	Mtx2	37
8.84384e-76	0.817406	0.418	0.121	1.65583e-71	Pabpc4	37
6.60458e-67	0.817279	0.539	0.184	1.23658e-62	Faah	37
2.47623e-69	0.816934	0.786	0.329	4.63625e-65	Mtch2	37
1.70976e-73	0.816741	0.442	0.133	3.20118e-69	Sacs	37
3.33277e-66	0.81602	0.626	0.235	6.23994e-62	Kdelr2	37
2.77883e-73	0.815846	0.282	0.07	5.2028e-69	1500009L16Rik	37
6.39328e-98	0.815826	0.313	0.065	1.19701e-93	Hook1	37
1.26411e-66	0.815121	0.558	0.2	2.3668e-62	Desi2	37
9.3022e-75	0.814722	0.434	0.129	1.74165e-70	Lcmt1	37
3.59008e-69	0.814579	0.496	0.166	6.72171e-65	Msl3	37
7.22715e-71	0.81337	0.465	0.144	1.35314e-66	Stk26	37
2.70568e-68	0.81336	0.749	0.311	5.06584e-64	Vps36	37
2.28431e-71	0.813296	0.79	0.34	4.27692e-67	Zbtb8os	37
6.32199e-64	0.813271	0.613	0.222	1.18367e-59	Abhd8	37
4.62691e-67	0.813067	0.549	0.191	8.66296e-63	Ncbp1	37
2.77187e-123	0.813032	0.27	0.043	5.18978e-119	Slc35g1	37
3.19664e-71	0.812511	0.819	0.358	5.98508e-67	Gng2	37
2.00545e-90	0.812164	0.337	0.077	3.7548e-86	Dlgap5	37
4.00295e-64	0.812061	0.566	0.206	7.49472e-60	Tox	37
1.62952e-76	0.811695	0.403	0.114	3.05095e-72	Rpp30	37
5.00447e-86	0.811657	0.348	0.084	9.36986e-82	Lyrm9	37
2.13628e-66	0.811623	0.58	0.208	3.99975e-62	Rbm10	37
1.30094e-66	0.811197	0.755	0.314	2.43576e-62	Dap3	37
1.52068e-67	0.811155	0.541	0.186	2.84717e-63	Parp2	37
1.75671e-65	0.811058	0.578	0.21	3.28908e-61	Fh1	37
2.93624e-67	0.811028	0.761	0.321	5.49752e-63	Tuba4a	37
1.30446e-73	0.810844	0.397	0.114	2.44234e-69	Exosc2	37
4.33762e-104	0.810811	0.94	0.479	8.12134e-100	Cd8a	37
2.88767e-84	0.810575	0.909	0.423	5.40658e-80	Psip1	37
2.35517e-71	0.810566	0.453	0.142	4.40959e-67	Rbm14	37
5.63112e-65	0.810438	0.613	0.236	1.05431e-60	Sept11	37
1.51989e-64	0.809541	0.784	0.327	2.84569e-60	Vars	37
1.09055e-72	0.809233	0.434	0.129	2.04183e-68	Dtd1	37
1.62703e-64	0.809139	0.623	0.234	3.04629e-60	Mpp6	37
8.91939e-92	0.809056	0.905	0.428	1.66998e-87	Polr2f	37
2.85533e-65	0.808581	0.628	0.242	5.34603e-61	Nup50	37
1.58403e-110	0.807942	0.988	0.506	2.96577e-106	Thy1	37
3.1637e-64	0.806959	0.576	0.209	5.9234e-60	Atp2a3	37
1.69104e-64	0.806797	0.613	0.228	3.16613e-60	Itgb1bp1	37
4.41271e-64	0.806165	0.628	0.24	8.26191e-60	Tufm	37
2.42229e-77	0.805895	0.383	0.104	4.53526e-73	Mmgt2	37
3.82827e-107	0.805718	0.267	0.047	7.16767e-103	Sgo1	37
8.45125e-89	0.805459	0.329	0.074	1.58233e-84	Carmil2	37
7.40423e-67	0.805124	0.484	0.164	1.38629e-62	Trmt6	37
9.89454e-120	0.80457	0.265	0.043	1.85256e-115	Poc1a	37
5.53062e-70	0.804138	0.85	0.381	1.0355e-65	Spn	37
3.30637e-65	0.803916	0.751	0.314	6.19052e-61	Strap	37
6.53613e-63	0.803736	0.671	0.263	1.22376e-58	Zbtb1	37
1.04253e-63	0.803635	0.667	0.265	1.95193e-59	Glo1	37
1.08819e-69	0.803509	0.809	0.357	2.03742e-65	Tmco1	37
6.19584e-71	0.803251	0.837	0.368	1.16005e-66	Rtn3	37
2.62877e-66	0.802964	0.527	0.181	4.92185e-62	Usp39	37
5.14728e-67	0.802765	0.817	0.357	9.63725e-63	Mlec	37
7.90051e-82	0.802697	0.344	0.086	1.47921e-77	Rnf219	37
3.86028e-119	0.802498	0.265	0.043	7.2276e-115	Spata24	37
1.55343e-71	0.802071	0.436	0.133	2.90848e-67	Pop4	37
1.2855e-64	0.801998	0.564	0.203	2.40684e-60	Ipo7	37
1.35485e-66	0.801761	0.77	0.328	2.53669e-62	Pcmt1	37
2.84934e-65	0.801404	0.578	0.211	5.33483e-61	Nelfe	37
2.5523e-64	0.801214	0.691	0.282	4.77866e-60	Nucb1	37
4.32561e-74	0.801101	0.364	0.099	8.09885e-70	Hdgfl3	37
4.607e-67	0.8005	0.804	0.346	8.62569e-63	Mrpl13	37
1.2182e-101	0.800404	0.259	0.046	2.28084e-97	Klrc1	37
5.83871e-89	0.800159	0.881	0.424	1.09318e-84	Anp32e	37
7.24567e-107	0.800076	0.946	0.467	1.35661e-102	Higd1a	37
4.89252e-66	0.799764	0.5	0.166	9.16026e-62	AI504432	37
1.29386e-68	0.799548	0.815	0.358	2.42249e-64	Eif3b	37
3.76214e-64	0.799533	0.523	0.183	7.04386e-60	Unc119	37
5.33899e-64	0.798722	0.714	0.295	9.99619e-60	Parp1	37
6.09328e-65	0.797925	0.506	0.176	1.14084e-60	Trap1	37
6.35068e-66	0.797689	0.788	0.338	1.18904e-61	Mrps12	37
9.85768e-66	0.797513	0.504	0.173	1.84565e-61	Ciapin1	37
1.45072e-62	0.797345	0.689	0.262	2.71619e-58	Cmc2	37
4.17955e-80	0.797085	0.329	0.082	7.82537e-76	Lin9	37
3.51047e-90	0.797057	0.938	0.452	6.57265e-86	Supt16	37
8.53101e-63	0.796855	0.716	0.293	1.59726e-58	Cdc34	37
6.41905e-65	0.796764	0.449	0.151	1.20184e-60	Oxsr1	37
2.39966e-63	0.796159	0.549	0.196	4.49288e-59	Pds5b	37
2.69573e-63	0.796114	0.58	0.217	5.04721e-59	Ppp1r7	37
4.0922e-62	0.795886	0.601	0.225	7.66183e-58	Taf1	37
1.75784e-69	0.795751	0.453	0.142	3.2912e-65	Ubac1	37
1.76939e-85	0.795545	0.337	0.08	3.31283e-81	Pigf	37
8.65826e-70	0.795051	0.428	0.13	1.62109e-65	Calu	37
5.56637e-63	0.794817	0.669	0.273	1.04219e-58	Gtf2f1	37
1.06793e-72	0.794491	0.405	0.117	1.99949e-68	Zbtb45	37
4.18493e-119	0.794381	0.959	0.492	7.83545e-115	Smc1a	37
6.58269e-62	0.79429	0.619	0.236	1.23248e-57	Eed	37
1.14494e-62	0.794064	0.753	0.317	2.14366e-58	Agfg1	37
7.26813e-66	0.793908	0.492	0.165	1.36081e-61	Prps1	37
4.96163e-67	0.793289	0.446	0.144	9.28967e-63	Rbl1	37
1.84932e-63	0.79321	0.529	0.185	3.46248e-59	Ccnh	37
2.9604e-123	0.793096	0.946	0.486	5.54276e-119	Mrpl18	37
1.25211e-72	0.792841	0.393	0.113	2.34433e-68	Tubgcp2	37
7.92457e-72	0.792729	0.362	0.102	1.48372e-67	Tfrc	37
3.24141e-63	0.792414	0.523	0.182	6.06889e-59	Atm	37
1.8278e-60	0.792022	0.658	0.255	3.42219e-56	Mrps9	37
3.31026e-66	0.791934	0.447	0.145	6.1978e-62	Smc5	37
7.36048e-66	0.791932	0.749	0.325	1.3781e-61	Ndufv1	37
1.50585e-63	0.791664	0.504	0.174	2.81941e-59	Aven	37
3.27894e-62	0.79143	0.593	0.223	6.13916e-58	Rnpep	37
2.39505e-81	0.791279	0.874	0.412	4.48425e-77	Magoh	37
2.53983e-61	0.791205	0.601	0.228	4.75533e-57	Brix1	37
1.00648e-61	0.790628	0.56	0.211	1.88443e-57	Polr3k	37
6.95022e-63	0.790004	0.554	0.2	1.30129e-58	Spcs3	37
3.39667e-84	0.789669	0.327	0.078	6.35959e-80	Haus7	37
2.61026e-84	0.789439	0.325	0.076	4.88719e-80	Gm45716	37
1.07496e-59	0.789101	0.654	0.256	2.01266e-55	Mical1	37
1.88556e-92	0.788857	0.265	0.052	3.53034e-88	Tbx21	37
4.62249e-61	0.78865	0.572	0.208	8.65469e-57	Mettl26	37
6.89203e-65	0.788521	0.494	0.166	1.29039e-60	Fdx1	37
8.75841e-80	0.788283	0.313	0.075	1.63984e-75	Ctla4	37
2.19209e-62	0.787621	0.535	0.195	4.10425e-58	Meaf6	37
2.51747e-62	0.787325	0.518	0.182	4.71345e-58	Fcho1	37
6.33252e-65	0.787292	0.463	0.153	1.18564e-60	Tsfm	37
6.02553e-96	0.787156	0.918	0.456	1.12816e-91	Pgam1	37
1.03529e-60	0.787035	0.615	0.238	1.93837e-56	Naa20	37
6.39499e-59	0.786857	0.632	0.242	1.19733e-54	Agpat3	37
6.66042e-66	0.786534	0.428	0.134	1.24703e-61	Rab37	37
1.30993e-64	0.786422	0.463	0.154	2.45258e-60	Thoc3	37
1.704e-80	0.78625	0.321	0.078	3.19041e-76	Lin54	37
6.37844e-61	0.786198	0.593	0.225	1.19424e-56	Khsrp	37
5.58341e-65	0.786101	0.798	0.35	1.04538e-60	Stip1	37
7.28652e-59	0.785725	0.722	0.296	1.36425e-54	Sf3a3	37
3.19957e-61	0.785305	0.549	0.199	5.99056e-57	Txnrd1	37
5.01375e-61	0.784496	0.737	0.311	9.38724e-57	Pin1	37
8.59533e-64	0.783529	0.549	0.191	1.6093e-59	Ube2c	37
6.02187e-67	0.783414	0.399	0.121	1.12747e-62	Xrcc6	37
8.62997e-67	0.783222	0.977	0.474	1.61579e-62	Skap1	37
1.32062e-60	0.782752	0.603	0.234	2.47259e-56	Slc25a39	37
3.32084e-66	0.782568	0.449	0.143	6.21761e-62	Asrgl1	37
9.81033e-81	0.782389	0.321	0.077	1.83679e-76	Ipo9	37
2.45684e-59	0.782071	0.486	0.178	4.59994e-55	Srm	37
6.15503e-62	0.781281	0.689	0.291	1.15241e-57	Txnl4a	37
2.4452e-71	0.780234	0.375	0.107	4.57815e-67	Mid1ip1	37
1.62105e-59	0.779458	0.582	0.229	3.0351e-55	Cep250	37
4.11065e-60	0.779437	0.574	0.212	7.69636e-56	Tmem192	37
2.35152e-61	0.778308	0.492	0.173	4.40276e-57	Adsl	37
1.74339e-55	0.778152	0.728	0.299	3.26415e-51	Def6	37
2.91069e-66	0.777299	0.416	0.129	5.44969e-62	Donson	37
1.15706e-60	0.777196	0.728	0.311	2.16636e-56	Ube2a	37
1.29681e-58	0.775704	0.747	0.318	2.42802e-54	Gatad2a	37
1.87479e-103	0.775689	0.955	0.486	3.51017e-99	Lsm6	37
2.08356e-83	0.775302	0.305	0.07	3.90105e-79	Pradc1	37
2.44059e-76	0.774882	0.864	0.417	4.56952e-72	Npm3	37
2.07157e-62	0.77482	0.79	0.352	3.8786e-58	Ebp	37
1.15979e-62	0.774472	0.442	0.146	2.17147e-58	Hnrnpll	37
1.97863e-59	0.773736	0.547	0.201	3.70459e-55	Smn1	37
8.64737e-83	0.773323	0.317	0.074	1.61905e-78	Gemin2	37
4.92259e-70	0.773272	0.362	0.102	9.21657e-66	Agfg2	37
2.39194e-71	0.772809	0.891	0.419	4.47842e-67	Thoc7	37
2.10624e-64	0.771747	0.432	0.137	3.94351e-60	Cenpq	37
6.50103e-77	0.771425	0.335	0.084	1.21719e-72	Cmss1	37
4.47098e-74	0.771016	0.339	0.089	8.37101e-70	Wiz	37
2.02081e-63	0.770232	0.804	0.366	3.78357e-59	Idh3g	37
1.12575e-76	0.769905	0.885	0.428	2.10774e-72	Nudt21	37
4.04011e-63	0.76942	0.844	0.388	7.5643e-59	Nup210	37
2.21201e-72	0.769286	0.897	0.426	4.14155e-68	Eif3l	37
1.32148e-78	0.76915	0.309	0.074	2.4742e-74	Abcb1b	37
1.30729e-57	0.768975	0.782	0.341	2.44763e-53	Bud31	37
1.37034e-63	0.768866	0.825	0.376	2.56568e-59	Mrps18c	37
1.88501e-56	0.768637	0.665	0.277	3.5293e-52	Arl2bp	37
1.13984e-56	0.768484	0.593	0.225	2.13413e-52	Nol12	37
9.7107e-70	0.768083	0.895	0.425	1.81813e-65	Hdac1	37
5.33308e-57	0.768053	0.593	0.229	9.98513e-53	Senp1	37
3.08253e-57	0.767921	0.634	0.263	5.77142e-53	Nolc1	37
2.82372e-56	0.767748	0.677	0.28	5.28684e-52	Commd1	37
7.50708e-87	0.767453	0.274	0.058	1.40555e-82	Haspin	37
4.74999e-58	0.767356	0.564	0.212	8.89341e-54	Ints11	37
4.74604e-55	0.767338	0.687	0.284	8.886e-51	Aak1	37
1.98088e-65	0.766656	0.418	0.129	3.70881e-61	Magohb	37
3.40235e-78	0.766656	0.315	0.076	6.37023e-74	Xndc1	37
2.19917e-56	0.766486	0.632	0.259	4.1175e-52	2810004N23Rik	37
1.83819e-59	0.766138	0.42	0.139	3.44165e-55	Tesc	37
4.22924e-57	0.766131	0.551	0.21	7.9184e-53	Ppie	37
2.73799e-64	0.766084	0.416	0.131	5.12635e-60	Nup85	37
4.0831e-57	0.765841	0.595	0.241	7.64479e-53	Mrto4	37
3.56958e-56	0.765752	0.613	0.24	6.68332e-52	Wdr61	37
1.75245e-56	0.765679	0.554	0.21	3.2811e-52	Hk1	37
6.30948e-84	0.765023	0.903	0.446	1.18132e-79	Phf5a	37
4.38272e-67	0.764827	0.833	0.391	8.20576e-63	Gspt1	37
4.93102e-89	0.764664	0.28	0.058	9.23234e-85	Trim37	37
2.16053e-96	0.764354	0.261	0.049	4.04515e-92	Cchcr1	37
9.34129e-56	0.764119	0.617	0.246	1.74897e-51	Cpsf2	37
5.47448e-61	0.764041	0.467	0.159	1.02499e-56	Pdk3	37
1.00323e-65	0.764039	0.397	0.12	1.87834e-61	Phtf1	37
5.03187e-58	0.763791	0.506	0.182	9.42116e-54	Txlna	37
1.20301e-57	0.763653	0.798	0.354	2.2524e-53	Srsf1	37
1.12236e-61	0.763616	0.883	0.409	2.10139e-57	Mrpl58	37
2.5095e-86	0.763548	0.934	0.507	4.69854e-82	Cd8b1	37
2.24196e-56	0.763078	0.51	0.186	4.19763e-52	Iqgap2	37
1.2373e-67	0.762893	0.875	0.414	2.3166e-63	Cenpx	37
2.93948e-56	0.762809	0.661	0.28	5.5036e-52	Gm47283	37
2.96544e-64	0.762695	0.831	0.386	5.5522e-60	Ptbp1	37
7.09824e-58	0.762693	0.755	0.333	1.329e-53	Mrpl4	37
8.28622e-55	0.762676	0.626	0.252	1.55143e-50	Cbfb	37
1.00911e-87	0.76266	0.905	0.457	1.88936e-83	Lsm5	37
1.50209e-59	0.762517	0.835	0.38	2.81236e-55	Dazap1	37
1.66031e-63	0.762445	0.839	0.392	3.1086e-59	Tcof1	37
3.06977e-77	0.762309	0.897	0.439	5.74753e-73	Nhp2	37
2.3423e-49	0.762214	0.798	0.337	4.38549e-45	Cd247	37
2.18971e-72	0.762067	0.87	0.419	4.0998e-68	Ndufb6	37
4.88112e-69	0.761866	0.356	0.1	9.13892e-65	Znhit3	37
1.07094e-56	0.761775	0.73	0.316	2.00512e-52	Uchl3	37
5.35682e-60	0.761729	0.763	0.341	1.00296e-55	Nubp1	37
1.175e-54	0.761676	0.607	0.24	2.19996e-50	Atp13a3	37
1.66407e-56	0.761522	0.78	0.343	3.11564e-52	Mrps23	37
5.31873e-66	0.761361	0.366	0.108	9.95826e-62	Golt1b	37
1.353e-58	0.760988	0.479	0.166	2.53322e-54	Rpf2	37
1.84726e-61	0.760986	0.389	0.121	3.45862e-57	Izumo1r	37
1.87626e-57	0.760914	0.525	0.192	3.51292e-53	Hars	37
6.65405e-61	0.760216	0.407	0.131	1.24584e-56	Unc119b	37
6.58641e-58	0.760201	0.49	0.175	1.23317e-53	Ppp5c	37
6.04727e-60	0.760077	0.453	0.153	1.13223e-55	Cc2d1b	37
1.85715e-67	0.759612	0.868	0.413	3.47714e-63	Rexo2	37
1.50787e-56	0.75954	0.533	0.198	2.82319e-52	Ctdspl2	37
5.30034e-55	0.759263	0.732	0.316	9.92382e-51	Glrx5	37
1.34536e-59	0.758759	0.447	0.149	2.51892e-55	Mtap	37
1.17797e-54	0.758472	0.65	0.265	2.20552e-50	Gps1	37
5.12621e-58	0.758068	0.482	0.172	9.59781e-54	Sart3	37
1.01794e-56	0.757734	0.78	0.338	1.90588e-52	Csrp1	37
6.1887e-60	0.757596	0.422	0.14	1.15871e-55	B4galt5	37
1.95919e-56	0.757429	0.815	0.364	3.66819e-52	Sipa1	37
7.79596e-57	0.757417	0.531	0.196	1.45964e-52	Hdgfl2	37
1.8288e-55	0.757043	0.675	0.286	3.42407e-51	Hras	37
3.35877e-125	0.757014	0.969	0.529	6.28862e-121	Ranbp1	37
9.73657e-73	0.756799	0.329	0.084	1.82298e-68	Xlr4a	37
6.8015e-78	0.756694	0.981	0.503	1.27345e-73	Lat	37
1.97576e-54	0.756342	0.745	0.321	3.69921e-50	Zmat5	37
7.29163e-65	0.756339	0.872	0.414	1.36521e-60	Prmt1	37
5.58347e-64	0.756104	0.385	0.118	1.04539e-59	Mphosph6	37
2.24361e-67	0.755962	0.84	0.403	4.20071e-63	Mrpl12	37
3.86705e-50	0.7559	0.854	0.378	7.24028e-46	Ptpn22	37
7.88968e-56	0.75564	0.543	0.205	1.47718e-51	Htatsf1	37
1.38196e-54	0.755508	0.617	0.249	2.58744e-50	Hikeshi	37
2.2899e-88	0.755482	0.27	0.055	4.28738e-84	Pfas	37
7.63782e-70	0.755424	0.346	0.093	1.43003e-65	Kif20b	37
1.15091e-81	0.755196	0.92	0.46	2.15484e-77	Ndufab1	37
4.21573e-70	0.754965	0.331	0.088	7.89311e-66	Npat	37
1.31496e-62	0.754619	0.866	0.407	2.46201e-58	Pole4	37
2.37678e-61	0.754379	0.829	0.386	4.45005e-57	Mrpl51	37
2.25096e-55	0.754192	0.582	0.235	4.21448e-51	Vma21	37
1.34158e-57	0.75374	0.465	0.163	2.51185e-53	Cep83	37
1.35634e-54	0.753364	0.572	0.223	2.53947e-50	Cnih1	37
5.90218e-55	0.753085	0.541	0.212	1.10507e-50	Nudcd2	37
1.21032e-132	0.753001	0.965	0.528	2.26609e-128	Snrpd1	37
1.37232e-81	0.752654	0.265	0.057	2.5694e-77	Ulbp1	37
5.36692e-54	0.752293	0.683	0.287	1.00485e-49	Taf12	37
7.69409e-54	0.751877	0.673	0.283	1.44056e-49	Timm17b	37
8.26194e-60	0.751667	0.782	0.362	1.54688e-55	Fkbp4	37
8.10023e-57	0.751533	0.504	0.18	1.51661e-52	Bud23	37
4.17451e-61	0.751276	0.829	0.388	7.81593e-57	Pds5a	37
3.34695e-61	0.751181	0.87	0.412	6.26649e-57	Cbx1	37
1.8835e-94	0.750578	0.257	0.048	3.52647e-90	Thop1	37
5.27187e-62	0.750321	0.383	0.117	9.87052e-58	Rcl1	37
8.19605e-54	0.750288	0.562	0.22	1.53455e-49	Ccdc82	37
2.84551e-74	0.750276	0.284	0.068	5.32764e-70	Mb21d1	37
4.47947e-68	0.750229	0.35	0.097	8.3869e-64	Stn1	37
1.49261e-53	0.749812	0.601	0.236	2.79462e-49	Eif1ad	37
1.21873e-58	0.749485	0.821	0.381	2.28182e-54	Psmd14	37
6.37017e-54	0.749359	0.718	0.313	1.19269e-49	Elof1	37
8.51636e-53	0.749017	0.658	0.274	1.59452e-48	Ptpa	37
3.74743e-66	0.748446	0.8	0.394	7.01632e-62	Capg	37
5.52332e-65	0.748012	0.899	0.435	1.03413e-60	Ndufs8	37
2.46979e-58	0.747695	0.449	0.153	4.62419e-54	Slc35b2	37
1.30796e-53	0.747586	0.661	0.281	2.44889e-49	Xpo1	37
8.96067e-61	0.747444	0.395	0.124	1.67771e-56	Ccdc69	37
1.02722e-52	0.746588	0.593	0.237	1.92326e-48	Nip7	37
1.04501e-52	0.746366	0.572	0.225	1.95658e-48	Abce1	37
7.48506e-61	0.746222	0.87	0.414	1.40143e-56	Ssr2	37
1.13839e-53	0.746151	0.56	0.215	2.1314e-49	Brcc3	37
6.30816e-52	0.746139	0.615	0.246	1.18108e-47	Nfyb	37
2.45873e-54	0.745909	0.519	0.196	4.60348e-50	Polr1c	37
4.5121e-56	0.745787	0.486	0.173	8.44801e-52	Dcaf15	37
6.78358e-58	0.745668	0.449	0.153	1.27009e-53	Pithd1	37
3.30751e-52	0.745646	0.589	0.234	6.19266e-48	Sf3a1	37
9.58931e-57	0.745561	0.44	0.147	1.79541e-52	Ehd3	37
3.66344e-64	0.745552	0.372	0.11	6.85905e-60	Eif2b1	37
5.81546e-53	0.745199	0.743	0.326	1.08883e-48	Mrps26	37
3.26425e-60	0.744926	0.86	0.405	6.11166e-56	Cops6	37
7.2686e-56	0.744741	0.477	0.171	1.3609e-51	Mrpl49	37
1.6227e-53	0.744738	0.574	0.226	3.03818e-49	Mrps25	37
5.36405e-55	0.744644	0.759	0.343	1.00431e-50	Eprs	37
1.19247e-66	0.744548	0.342	0.095	2.23266e-62	Endog	37
8.85605e-70	0.744542	0.327	0.087	1.65812e-65	Naa40	37
6.03233e-54	0.74419	0.477	0.17	1.12943e-49	Tnfsf8	37
1.07287e-56	0.744163	0.819	0.381	2.00873e-52	Denr	37
7.79665e-56	0.743992	0.757	0.343	1.45977e-51	Immt	37
1.07518e-58	0.743958	0.428	0.143	2.01305e-54	Med9	37
4.64365e-55	0.743589	0.482	0.176	8.6943e-51	Lrwd1	37
3.1556e-68	0.743529	0.342	0.093	5.90822e-64	Nusap1	37
4.37605e-61	0.743203	0.346	0.103	8.19328e-57	Hist2h2ac	37
2.98002e-53	0.743116	0.73	0.321	5.5795e-49	Ebna1bp2	37
4.63752e-53	0.743096	0.679	0.294	8.68283e-49	Cnot6	37
3.46591e-57	0.742631	0.449	0.154	6.48923e-53	Cse1l	37
3.23486e-55	0.742358	0.469	0.167	6.05662e-51	Tars	37
6.88122e-55	0.742076	0.457	0.165	1.28837e-50	Tmem109	37
4.4636e-65	0.741853	0.34	0.097	8.35721e-61	Arhgap11a	37
9.91558e-71	0.74161	0.895	0.447	1.85649e-66	Hdgf	37
7.24011e-56	0.741553	0.451	0.159	1.35557e-51	Mfsd10	37
1.50856e-85	0.741254	0.918	0.474	2.82448e-81	Pdap1	37
3.33761e-60	0.740836	0.815	0.385	6.249e-56	Eif4a3	37
5.42951e-65	0.740832	0.887	0.434	1.01657e-60	Rnaseh2c	37
5.83009e-54	0.740601	0.778	0.356	1.09157e-49	Dnajb11	37
2.64529e-59	0.740499	0.414	0.135	4.95277e-55	Taf6	37
2.17974e-59	0.740366	0.387	0.12	4.08112e-55	Rnf125	37
1.06467e-63	0.740146	0.868	0.421	1.99338e-59	Pop5	37
1.94594e-61	0.740016	0.37	0.114	3.64339e-57	Nup93	37
8.80935e-53	0.739872	0.767	0.345	1.64937e-48	Rpp21	37
1.06154e-53	0.739659	0.512	0.191	1.98753e-49	Acot9	37
3.09634e-61	0.73949	0.839	0.401	5.79728e-57	Eif2s1	37
7.9611e-59	0.739418	0.412	0.134	1.49056e-54	Naa16	37
1.09806e-55	0.739331	0.424	0.147	2.05589e-51	Ruvbl2	37
9.51214e-57	0.739251	0.432	0.146	1.78096e-52	Mospd3	37
2.05555e-54	0.739177	0.486	0.176	3.84861e-50	Gm9844	37
3.00178e-51	0.739077	0.593	0.239	5.62022e-47	Mrps5	37
1.52907e-58	0.738901	0.823	0.387	2.86288e-54	Mrps36	37
5.80406e-69	0.73881	0.911	0.453	1.08669e-64	Rdx	37
1.01983e-49	0.738803	0.7	0.297	1.90942e-45	Kif2a	37
1.03304e-50	0.738717	0.819	0.375	1.93417e-46	Lbr	37
2.92223e-58	0.738665	0.42	0.137	5.47129e-54	Sgf29	37
1.61237e-61	0.738535	0.282	0.076	3.01883e-57	Ppic	37
2.54781e-56	0.738129	0.444	0.152	4.77026e-52	Cdca4	37
1.1726e-50	0.737827	0.619	0.255	2.19546e-46	Acat1	37
4.23922e-52	0.73769	0.484	0.182	7.93709e-48	Apex1	37
8.33675e-51	0.737617	0.712	0.305	1.56089e-46	Mrps7	37
1.49611e-52	0.737499	0.533	0.205	2.80117e-48	Mrpl46	37
1.03179e-53	0.73733	0.506	0.189	1.93182e-49	Blvra	37
8.61015e-52	0.737209	0.57	0.225	1.61208e-47	Pank2	37
6.24294e-56	0.73707	0.467	0.163	1.16887e-51	Ehd4	37
1.00259e-61	0.736917	0.364	0.11	1.87715e-57	Mad2l2	37
1.28125e-51	0.736821	0.749	0.337	2.39889e-47	Mcmbp	37
1.9247e-69	0.736635	0.309	0.08	3.60362e-65	Lsm11	37
1.04746e-50	0.736175	0.595	0.237	1.96116e-46	Fmc1	37
6.66687e-51	0.73595	0.613	0.253	1.24824e-46	Lrmp	37
2.37747e-49	0.735902	0.708	0.304	4.45134e-45	Ten1	37
4.22014e-72	0.735175	0.296	0.073	7.90136e-68	Ttf2	37
5.82962e-54	0.734911	0.473	0.171	1.09148e-49	Rprd1b	37
2.6582e-50	0.734866	0.619	0.25	4.97694e-46	Sap30l	37
1.20137e-56	0.734813	0.412	0.138	2.24932e-52	Ddx19a	37
6.76495e-51	0.734593	0.654	0.275	1.2666e-46	Mrps18a	37
1.03235e-61	0.734543	0.375	0.113	1.93288e-57	Tyw1	37
1.82659e-51	0.734219	0.562	0.225	3.41993e-47	2310033P09Rik	37
6.25149e-55	0.734127	0.453	0.16	1.17047e-50	Ak6	37
1.36121e-55	0.733902	0.42	0.142	2.54859e-51	Hip1r	37
2.49105e-56	0.733889	0.422	0.14	4.664e-52	Hadh	37
8.81773e-82	0.733865	0.28	0.061	1.65094e-77	Smpd4	37
6.85907e-51	0.733828	0.599	0.247	1.28422e-46	Eftud2	37
9.2822e-50	0.733824	0.615	0.247	1.73791e-45	Lta4h	37
4.91582e-60	0.733445	0.375	0.116	9.20389e-56	Casp2	37
1.29589e-53	0.733438	0.477	0.172	2.42629e-49	Pspc1	37
1.42031e-51	0.733349	0.554	0.219	2.65924e-47	Psme3	37
4.30369e-63	0.733168	0.868	0.423	8.05781e-59	Txnl1	37
1.11524e-53	0.733154	0.784	0.363	2.08807e-49	Mrpl15	37
3.26513e-55	0.732984	0.446	0.155	6.1133e-51	Sh3glb2	37
1.62234e-50	0.732917	0.658	0.281	3.0375e-46	Timm17a	37
1.27176e-46	0.732883	0.757	0.333	2.38112e-42	Gimap5	37
1.86035e-64	0.73282	0.335	0.094	3.48314e-60	Bdh1	37
9.56807e-58	0.732762	0.393	0.127	1.79143e-53	Orc2	37
3.63592e-48	0.732629	0.689	0.294	6.80753e-44	Prkch	37
1.26005e-50	0.73242	0.576	0.23	2.35919e-46	Stoml2	37
1.2442e-48	0.732024	0.634	0.261	2.32951e-44	Nfatc1	37
7.13548e-52	0.73156	0.817	0.377	1.33598e-47	Mrps15	37
1.30469e-56	0.731505	0.796	0.377	2.44278e-52	Eif3j1	37
9.19478e-55	0.731364	0.426	0.149	1.72154e-50	Klhdc4	37
1.60013e-56	0.731341	0.379	0.123	2.99593e-52	Prkdc	37
3.19709e-60	0.731134	0.36	0.11	5.98591e-56	Pelp1	37
6.49406e-48	0.730867	0.728	0.32	1.21588e-43	Lgals9	37
2.20751e-68	0.730709	0.305	0.079	4.13312e-64	Bora	37
1.49218e-70	0.730704	0.905	0.457	2.7938e-66	Psmd13	37
1.65158e-51	0.730333	0.698	0.311	3.09226e-47	Psmd1	37
1.27133e-69	0.730256	0.891	0.448	2.38031e-65	Gtf2h5	37
5.60158e-51	0.730104	0.693	0.309	1.04878e-46	Hspa9	37
6.75967e-49	0.729865	0.619	0.255	1.26561e-44	Noc2l	37
5.3825e-49	0.728955	0.687	0.294	1.00777e-44	Casp3	37
2.82663e-52	0.728909	0.761	0.349	5.2923e-48	Timm8b	37
3.62782e-52	0.728761	0.5	0.186	6.79236e-48	Mta1	37
4.32263e-51	0.728622	0.658	0.29	8.09327e-47	Mrps6	37
5.66428e-79	0.728078	0.912	0.474	1.06052e-74	Ndufa12	37
1.74985e-50	0.727908	0.545	0.213	3.27624e-46	Ppil3	37
3.50552e-48	0.7273	0.685	0.293	6.56338e-44	Mrps17	37
1.55207e-56	0.727058	0.401	0.132	2.90594e-52	Pygb	37
6.08892e-67	0.726687	0.988	0.525	1.14003e-62	Trac	37
1.34133e-56	0.726647	0.409	0.134	2.51138e-52	Rab27a	37
7.36354e-55	0.726533	0.786	0.373	1.37868e-50	Ifi27	37
5.88025e-77	0.726531	0.897	0.465	1.10096e-72	Srsf7	37
1.48147e-58	0.726519	0.883	0.432	2.77376e-54	Dnajc2	37
8.377e-49	0.726431	0.749	0.336	1.56842e-44	Tlk1	37
1.15426e-49	0.726418	0.591	0.237	2.16111e-45	Chchd10	37
4.75421e-60	0.726411	0.37	0.113	8.9013e-56	Lonp1	37
3.01351e-49	0.726112	0.66	0.281	5.64219e-45	Ndfip1	37
8.74042e-55	0.725662	0.412	0.14	1.63647e-50	Rabepk	37
1.17273e-148	0.7254	0.981	0.571	2.1957e-144	Dbi	37
2.39983e-73	0.72538	0.255	0.057	4.49319e-69	Hist1h2ab	37
6.35756e-49	0.725179	0.665	0.288	1.19033e-44	Tnfrsf18	37
1.25155e-55	0.724791	0.414	0.138	2.34328e-51	Fdxr	37
1.82772e-58	0.724543	0.848	0.419	3.42204e-54	Slamf6	37
1.12029e-47	0.724536	0.737	0.326	2.09752e-43	Snapc5	37
1.24866e-48	0.72425	0.615	0.258	2.33786e-44	Drg1	37
7.54734e-52	0.723874	0.484	0.18	1.41309e-47	Rabggtb	37
8.01007e-57	0.723859	0.393	0.127	1.49973e-52	Pgrmc2	37
2.44708e-55	0.723554	0.805	0.386	4.58166e-51	Ccdc124	37
3.18252e-47	0.723463	0.609	0.247	5.95864e-43	Pld3	37
1.10239e-63	0.723203	0.333	0.093	2.064e-59	Spout1	37
9.70599e-55	0.722735	0.412	0.14	1.81725e-50	Pgrmc1	37
2.79235e-48	0.722674	0.638	0.269	5.22812e-44	Tial1	37
9.61057e-49	0.722554	0.591	0.244	1.79939e-44	Nsun2	37
1.59182e-58	0.722438	0.354	0.109	2.98036e-54	Gpaa1	37
1.0404e-54	0.721979	0.761	0.364	1.94795e-50	Rsl1d1	37
6.93198e-69	0.721949	0.29	0.073	1.29787e-64	Haus6	37
6.93058e-52	0.721654	0.475	0.17	1.29761e-47	Gnptg	37
6.44945e-64	0.721452	0.895	0.448	1.20753e-59	Ndufa10	37
3.02546e-51	0.721438	0.475	0.176	5.66457e-47	Abcf2	37
7.12497e-55	0.721369	0.8	0.383	1.33401e-50	Zranb2	37
1.40302e-67	0.72122	0.272	0.068	2.62688e-63	Tmem97	37
6.21513e-64	0.721049	0.304	0.081	1.16366e-59	Tex9	37
2.32109e-46	0.720727	0.813	0.369	4.34577e-42	Cib1	37
1.91519e-48	0.720624	0.572	0.23	3.58581e-44	Nubp2	37
7.22159e-49	0.720218	0.533	0.212	1.3521e-44	Ruvbl1	37
2.31575e-49	0.719966	0.541	0.213	4.33579e-45	Ptpn11	37
1.29862e-48	0.719764	0.586	0.242	2.43141e-44	Ctnnbl1	37
6.2096e-54	0.719763	0.821	0.393	1.16262e-49	Mtch1	37
5.28003e-54	0.71962	0.387	0.131	9.8858e-50	Lxn	37
7.29029e-70	0.719384	0.981	0.517	1.36496e-65	Cd2	37
2.56744e-49	0.719054	0.704	0.317	4.80702e-45	Psmc1	37
1.1888e-48	0.718523	0.724	0.328	2.22579e-44	Pfkp	37
3.31499e-56	0.718451	0.368	0.116	6.20665e-52	Wdr75	37
2.00533e-53	0.718403	0.418	0.145	3.75458e-49	Hdac3	37
3.09793e-48	0.718396	0.65	0.282	5.80025e-44	Impa1	37
1.81819e-47	0.718364	0.72	0.32	3.40419e-43	Polr2i	37
1.22306e-50	0.718273	0.819	0.384	2.28993e-46	Nans	37
3.19249e-52	0.717799	0.79	0.376	5.9773e-48	Psmd6	37
3.46865e-59	0.717639	0.34	0.1	6.49436e-55	Bicdl1	37
1.49979e-51	0.717592	0.811	0.386	2.80806e-47	Cox20	37
2.10426e-50	0.717398	0.481	0.182	3.9398e-46	Lman1	37
1.08622e-61	0.717353	0.325	0.093	2.03373e-57	Saal1	37
1.39718e-46	0.716914	0.712	0.315	2.61594e-42	Polr2c	37
4.06939e-53	0.7168	0.85	0.412	7.61911e-49	Ndufs3	37
5.65086e-48	0.716618	0.586	0.247	1.05801e-43	Tomm40	37
1.08674e-46	0.716603	0.661	0.286	2.0347e-42	Pdha1	37
4.13214e-47	0.716517	0.558	0.223	7.73661e-43	Pde3b	37
1.48128e-48	0.716378	0.545	0.216	2.7734e-44	Coro1c	37
3.79936e-50	0.716103	0.486	0.184	7.11355e-46	Mrpl22	37
3.64128e-49	0.71582	0.504	0.196	6.81757e-45	Ash2l	37
8.68233e-97	0.71577	0.969	0.534	1.62559e-92	Anxa6	37
6.0273e-47	0.715758	0.72	0.323	1.12849e-42	Brd9	37
5.35552e-50	0.715419	0.504	0.193	1.00271e-45	Mrpl55	37
2.64508e-54	0.715261	0.833	0.404	4.95238e-50	Vdac1	37
7.51895e-47	0.714966	0.687	0.3	1.40777e-42	Mphosph8	37
7.49305e-47	0.714216	0.646	0.28	1.40292e-42	C1d	37
4.17303e-56	0.714107	0.379	0.121	7.81316e-52	Med14	37
5.82115e-47	0.713566	0.763	0.35	1.08989e-42	Got2	37
2.57452e-51	0.713385	0.817	0.391	4.82028e-47	Psmc2	37
4.63777e-48	0.7133	0.537	0.214	8.68329e-44	Hdac2	37
1.06635e-47	0.71328	0.516	0.205	1.99652e-43	Ftsj3	37
2.35554e-66	0.71327	0.257	0.062	4.41028e-62	Gpr55	37
3.176e-49	0.713007	0.516	0.199	5.94643e-45	Pitpnb	37
2.02155e-57	0.712968	0.358	0.111	3.78495e-53	Toe1	37
4.31794e-57	0.712743	0.846	0.419	8.08448e-53	Lsm7	37
3.3317e-46	0.712713	0.623	0.26	6.23794e-42	Eif2a	37
2.31161e-69	0.712649	0.288	0.071	4.32802e-65	Ttll12	37
7.63154e-48	0.712604	0.66	0.294	1.42885e-43	Trim28	37
5.15943e-60	0.712494	0.313	0.09	9.66e-56	Nbn	37
1.39932e-47	0.712492	0.696	0.31	2.61994e-43	Smarcb1	37
1.36217e-48	0.712463	0.817	0.388	2.55039e-44	Grpel1	37
1.21739e-47	0.712377	0.667	0.297	2.27933e-43	Rad50	37
7.0951e-49	0.712354	0.518	0.203	1.32841e-44	Acads	37
1.479e-47	0.712333	0.564	0.231	2.76913e-43	Eif2ak2	37
1.84368e-55	0.711943	0.805	0.394	3.45192e-51	Pfdn6	37
5.00278e-51	0.711755	0.84	0.406	9.3667e-47	Rpn2	37
7.25977e-46	0.711437	0.733	0.319	1.35925e-41	Dynll2	37
1.1897e-46	0.711288	0.702	0.315	2.22747e-42	Hsd17b10	37
9.65659e-47	0.711129	0.599	0.252	1.808e-42	Vmp1	37
6.52131e-56	0.710759	0.366	0.117	1.22099e-51	Tdg	37
3.04131e-45	0.710415	0.671	0.291	5.69424e-41	Pigx	37
4.6978e-45	0.710339	0.685	0.302	8.7957e-41	Mta2	37
1.27147e-53	0.710273	0.829	0.406	2.38058e-49	Ola1	37
1.64624e-53	0.710132	0.399	0.134	3.08226e-49	Mrpl1	37
2.86558e-40	0.71008	0.802	0.362	5.36522e-36	Prkcq	37
5.30703e-51	0.709808	0.784	0.375	9.93634e-47	Eny2	37
4.31029e-67	0.709691	0.294	0.075	8.07016e-63	Fam216a	37
1.34642e-45	0.709637	0.704	0.315	2.52091e-41	Ilf2	37
7.78036e-51	0.709545	0.821	0.395	1.45672e-46	Mrpl34	37
9.26063e-59	0.709266	0.335	0.098	1.73387e-54	Wdyhv1	37
6.85335e-46	0.708901	0.687	0.303	1.28315e-41	Smim11	37
6.99817e-74	0.708723	0.936	0.493	1.31027e-69	Smc6	37
6.10743e-69	0.708675	0.286	0.071	1.14349e-64	Nup37	37
2.57745e-47	0.708572	0.708	0.323	4.82576e-43	Ilk	37
9.20977e-47	0.708527	0.556	0.226	1.72435e-42	Fmr1	37
3.16134e-48	0.708448	0.519	0.2	5.91898e-44	Smim8	37
2.57393e-44	0.708284	0.702	0.307	4.81917e-40	Mitd1	37
1.08937e-49	0.708158	0.457	0.167	2.03963e-45	Gramd1b	37
3.71414e-63	0.707995	0.309	0.084	6.95398e-59	Gmds	37
1.23388e-57	0.707625	0.321	0.093	2.31019e-53	Abcb9	37
9.0713e-51	0.707561	0.401	0.141	1.69842e-46	Cep162	37
1.71154e-44	0.706925	0.706	0.315	3.20451e-40	Emc7	37
3.07349e-64	0.706889	0.284	0.073	5.75449e-60	Tnfsf10	37
2.023e-45	0.706487	0.667	0.297	3.78766e-41	Glrx2	37
1.36769e-51	0.706342	0.823	0.401	2.56072e-47	Nsmce4a	37
3.94809e-53	0.706187	0.846	0.417	7.39201e-49	Snrpb2	37
1.54729e-46	0.705769	0.733	0.338	2.89699e-42	Cops5	37
1.36752e-67	0.705529	0.288	0.072	2.5604e-63	Haus5	37
1.74582e-65	0.705292	0.29	0.075	3.2687e-61	Nup107	37
4.19967e-48	0.705273	0.488	0.188	7.86305e-44	Hist1h4d	37
9.45941e-46	0.705212	0.626	0.268	1.77108e-41	Cyb5b	37
2.26039e-73	0.705155	0.891	0.473	4.23213e-69	Aprt	37
4.74273e-48	0.705115	0.477	0.181	8.8798e-44	Bcap29	37
1.03611e-47	0.70461	0.782	0.371	1.93991e-43	Dhx9	37
4.71608e-50	0.70458	0.453	0.165	8.82991e-46	Rwdd4a	37
2.35009e-122	0.704481	0.971	0.559	4.40008e-118	Hnrnpab	37
1.80726e-46	0.704247	0.539	0.218	3.38373e-42	Prpf31	37
4.31261e-58	0.70416	0.327	0.096	8.07449e-54	Ubxn8	37
6.05879e-46	0.703976	0.51	0.205	1.13439e-41	Phb	37
1.04324e-50	0.703645	0.8	0.388	1.95325e-46	Hadha	37
7.22748e-45	0.703508	0.589	0.246	1.3532e-40	Dars	37
9.01299e-45	0.703393	0.613	0.261	1.6875e-40	Zc3h18	37
5.63337e-62	0.703225	0.304	0.083	1.05474e-57	Tfdp2	37
1.88222e-48	0.70298	0.482	0.185	3.52408e-44	Comt	37
3.25553e-59	0.70277	0.327	0.095	6.09533e-55	Wdr5	37
3.52968e-43	0.702327	0.728	0.326	6.60862e-39	Sumo3	37
9.99189e-52	0.702213	0.87	0.432	1.87078e-47	Gm10073	37
7.25231e-50	0.702164	0.856	0.419	1.35785e-45	Ubtf	37
1.07471e-49	0.702019	0.438	0.158	2.01218e-45	Bop1	37
1.49181e-46	0.701954	0.776	0.365	2.79312e-42	Psmd12	37
4.55674e-50	0.701722	0.827	0.406	8.53159e-46	Dcun1d5	37
2.66904e-52	0.701672	0.84	0.416	4.99724e-48	Uba1	37
6.16598e-54	0.70162	0.924	0.473	1.15446e-49	Emb	37
2.09552e-45	0.701567	0.547	0.222	3.92345e-41	Ncbp3	37
1.01969e-47	0.70075	0.479	0.183	1.90917e-43	9130401M01Rik	37
9.77106e-46	0.700624	0.714	0.329	1.82944e-41	Plec	37
5.34257e-47	0.700416	0.751	0.352	1.00029e-42	Hif1a	37
7.15757e-47	0.700027	0.768	0.367	1.34011e-42	Srrt	37
3.41828e-46	0.699965	0.523	0.212	6.40004e-42	Kin	37
2.3302e-56	0.699908	0.866	0.437	4.36284e-52	Polr2j	37
4.36589e-45	0.699791	0.582	0.249	8.17426e-41	Ppid	37
2.57708e-45	0.699675	0.831	0.398	4.82507e-41	U2af2	37
7.79812e-61	0.699002	0.304	0.083	1.46004e-56	Hmces	37
2.53253e-43	0.698801	0.626	0.265	4.74166e-39	Rae1	37
4.10857e-44	0.698726	0.768	0.356	7.69248e-40	Copb2	37
1.65118e-45	0.698684	0.613	0.269	3.0915e-41	Pglyrp1	37
3.62202e-46	0.698211	0.529	0.213	6.7815e-42	Prpf38a	37
7.21858e-46	0.698011	0.512	0.201	1.35154e-41	Hsd17b12	37
3.08148e-47	0.697907	0.463	0.176	5.76945e-43	Mpv17l2	37
1.17404e-44	0.697558	0.586	0.248	2.19816e-40	Prkag1	37
4.38776e-49	0.697553	0.444	0.16	8.2152e-45	Ggct	37
2.87811e-45	0.697465	0.553	0.227	5.38868e-41	Lrrc59	37
1.11626e-55	0.697441	0.34	0.104	2.08997e-51	Cox18	37
1.70005e-71	0.697406	0.257	0.058	3.183e-67	Xlr4c	37
1.1502e-44	0.69729	0.726	0.337	2.15353e-40	Scamp3	37
2.41804e-45	0.697257	0.64	0.288	4.52729e-41	Acsl5	37
1.25567e-44	0.696997	0.588	0.248	2.35099e-40	Rpp25l	37
3.8541e-55	0.696909	0.344	0.107	7.21604e-51	Ccdc58	37
8.98856e-67	0.696397	0.268	0.065	1.68293e-62	Mzt2	37
9.05723e-45	0.695896	0.722	0.333	1.69579e-40	Dph3	37
1.48904e-61	0.695756	0.909	0.472	2.78793e-57	Uqcc2	37
6.35248e-41	0.6956	0.696	0.307	1.18937e-36	Ipcef1	37
2.37203e-43	0.695587	0.603	0.258	4.44116e-39	Tmem147	37
5.34839e-48	0.695465	0.831	0.406	1.00138e-43	Pdia6	37
4.63469e-53	0.695379	0.356	0.115	8.67753e-49	Ppp1r8	37
1.78633e-49	0.695368	0.424	0.149	3.34454e-45	Rbm43	37
4.59139e-47	0.69531	0.477	0.18	8.59647e-43	Mrps30	37
2.72744e-60	0.695231	0.311	0.086	5.10659e-56	Sdr39u1	37
1.64329e-45	0.695015	0.677	0.31	3.07673e-41	Psmd3	37
1.20405e-44	0.694495	0.543	0.223	2.25434e-40	Brd3	37
2.73156e-43	0.694143	0.652	0.287	5.1143e-39	Mak16	37
1.78548e-47	0.693888	0.442	0.162	3.34295e-43	Xpo7	37
6.83411e-43	0.69368	0.685	0.304	1.27955e-38	Atxn10	37
2.15274e-48	0.693557	0.434	0.157	4.03057e-44	Ltn1	37
4.05695e-45	0.693437	0.776	0.369	7.59582e-41	Etf1	37
1.29847e-45	0.693216	0.492	0.193	2.43113e-41	Myo1f	37
5.73481e-45	0.693142	0.547	0.224	1.07373e-40	Ccdc25	37
8.22587e-44	0.693076	0.693	0.316	1.54013e-39	Surf4	37
4.61556e-48	0.692877	0.42	0.152	8.64171e-44	Prpf4	37
1.05934e-46	0.692811	0.438	0.163	1.9834e-42	Gpatch4	37
3.30093e-50	0.692656	0.837	0.418	6.18034e-46	Srsf6	37
1.04141e-55	0.692528	0.315	0.093	1.94983e-51	Ptch1	37
1.79163e-44	0.692408	0.578	0.239	3.35446e-40	Cndp2	37
1.7191e-52	0.691659	0.848	0.427	3.21866e-48	Ndufb2	37
1.15506e-52	0.691658	0.354	0.113	2.16262e-48	Tmem209	37
5.03468e-48	0.691653	0.414	0.148	9.42644e-44	Rrs1	37
3.37666e-45	0.691559	0.531	0.221	6.32213e-41	Mrpl45	37
2.28464e-46	0.691504	0.486	0.187	4.27753e-42	Mtx1	37
3.03634e-44	0.691453	0.656	0.297	5.68493e-40	Sar1b	37
9.44383e-49	0.691378	0.414	0.147	1.76817e-44	Acd	37
1.23512e-46	0.691048	0.444	0.167	2.31252e-42	Rdm1	37
1.22357e-43	0.690972	0.578	0.244	2.29089e-39	Tmem165	37
1.37042e-45	0.690451	0.496	0.195	2.56583e-41	Mrpl2	37
5.39716e-88	0.690362	0.955	0.533	1.01051e-83	Nucks1	37
7.05759e-45	0.690345	0.508	0.2	1.32139e-40	Farsb	37
6.16549e-46	0.690234	0.411	0.153	1.15436e-41	Cdk6	37
5.36086e-46	0.690136	0.488	0.188	1.00371e-41	Dnlz	37
6.25218e-44	0.690001	0.716	0.336	1.1706e-39	Wdr43	37
5.65705e-51	0.689673	0.346	0.111	1.05917e-46	Gprin3	37
4.3045e-114	0.689637	0.965	0.56	8.05931e-110	Pgk1	37
4.79626e-48	0.689468	0.821	0.405	8.98004e-44	Skp1a	37
4.25187e-43	0.689433	0.582	0.249	7.96077e-39	Sf3a2	37
1.07693e-79	0.689249	0.946	0.519	2.01633e-75	Smarca5	37
4.0188e-54	0.688852	0.868	0.443	7.5244e-50	Ppm1g	37
2.34859e-48	0.688795	0.405	0.145	4.39726e-44	Xpnpep1	37
8.75262e-45	0.688672	0.463	0.188	1.63875e-40	Eea1	37
8.12617e-45	0.688419	0.512	0.194	1.52146e-40	Gpr174	37
3.74052e-44	0.688305	0.518	0.212	7.00338e-40	Lars	37
2.99204e-62	0.688299	0.278	0.072	5.60199e-58	Mecr	37
5.78752e-42	0.688208	0.732	0.342	1.0836e-37	Cab39	37
1.25874e-51	0.688066	0.34	0.11	2.35674e-47	Lmf2	37
4.48154e-60	0.688015	0.897	0.469	8.39079e-56	Ndufa5	37
1.78948e-45	0.687922	0.856	0.423	3.35044e-41	Itgb2	37
1.38149e-43	0.687628	0.539	0.222	2.58657e-39	Hcfc1	37
1.20499e-44	0.687511	0.519	0.201	2.25611e-40	Trim59	37
1.60045e-50	0.68699	0.377	0.127	2.99652e-46	Plrg1	37
1.20167e-42	0.68692	0.704	0.324	2.24989e-38	Rcc2	37
2.39163e-47	0.686856	0.44	0.162	4.47784e-43	Creld2	37
2.58355e-60	0.686556	0.28	0.074	4.83718e-56	Pms1	37
3.31519e-52	0.686555	0.366	0.119	6.20702e-48	Sephs1	37
3.09848e-41	0.686499	0.716	0.328	5.80128e-37	Samm50	37
1.03558e-55	0.686472	0.329	0.099	1.93891e-51	Dbr1	37
8.87291e-50	0.686335	0.36	0.121	1.66127e-45	Ak3	37
6.29749e-44	0.686233	0.512	0.203	1.17908e-39	Skiv2l2	37
2.99048e-43	0.686103	0.767	0.363	5.59908e-39	Cetn3	37
3.79058e-42	0.686006	0.763	0.359	7.09711e-38	Sptssa	37
3.39839e-45	0.685913	0.459	0.178	6.36281e-41	Asxl1	37
2.5317e-42	0.6859	0.632	0.277	4.74011e-38	Lsm1	37
5.79045e-44	0.685899	0.844	0.413	1.08415e-39	Adh5	37
3.14105e-59	0.685823	0.272	0.072	5.88098e-55	Il18rap	37
2.04195e-45	0.685366	0.786	0.382	3.82314e-41	Ech1	37
1.04361e-48	0.685215	0.377	0.129	1.95395e-44	Rrp15	37
1.77859e-51	0.684892	0.897	0.461	3.33004e-47	Sars	37
1.65622e-42	0.684674	0.57	0.239	3.10095e-38	Ppwd1	37
1.21057e-63	0.684443	0.268	0.068	2.26654e-59	Ctc1	37
1.4953e-40	0.684282	0.804	0.378	2.79965e-36	Nmi	37
2.88714e-44	0.684039	0.496	0.199	5.40559e-40	Wdr18	37
2.24851e-42	0.684027	0.572	0.24	4.20989e-38	Uri1	37
4.87558e-51	0.683923	0.364	0.12	9.12855e-47	Tmem41b	37
2.0539e-47	0.683086	0.414	0.149	3.84553e-43	Exosc9	37
3.70855e-41	0.683082	0.671	0.302	6.94352e-37	Fam120a	37
3.63082e-69	0.682454	0.257	0.059	6.79799e-65	Gemin6	37
3.65385e-44	0.682349	0.724	0.345	6.8411e-40	Ahnak	37
1.48516e-51	0.682234	0.352	0.113	2.78067e-47	1190007I07Rik	37
1.74916e-43	0.682129	0.728	0.346	3.27495e-39	Dnajc19	37
5.65171e-42	0.682027	0.584	0.252	1.05817e-37	Pigt	37
1.04309e-47	0.681933	0.412	0.147	1.95298e-43	Jak3	37
6.88732e-38	0.681879	0.733	0.337	1.28951e-33	Acap1	37
1.73262e-47	0.681872	0.405	0.144	3.24399e-43	Aldh9a1	37
3.21376e-43	0.681765	0.527	0.217	6.01712e-39	Snhg6	37
1.352e-41	0.681761	0.599	0.254	2.53135e-37	Cmas	37
4.64157e-41	0.681641	0.671	0.301	8.69041e-37	Babam1	37
5.372e-42	0.681639	0.589	0.255	1.0058e-37	Sdhc	37
6.33669e-42	0.681194	0.646	0.291	1.18642e-37	Qars	37
1.07874e-46	0.681167	0.86	0.431	2.01973e-42	Snf8	37
1.48292e-43	0.681085	0.494	0.196	2.77647e-39	Rev3l	37
1.24009e-53	0.681044	0.973	0.544	2.32183e-49	Cd3e	37
1.75713e-45	0.680917	0.461	0.174	3.28987e-41	Bola1	37
1.02087e-42	0.680454	0.7	0.324	1.91138e-38	Mrpl17	37
1.74172e-42	0.680166	0.543	0.23	3.26102e-38	Hsph1	37
2.02207e-43	0.680074	0.508	0.201	3.78592e-39	Cpsf3	37
4.51135e-57	0.679929	0.29	0.081	8.44661e-53	Gins3	37
1.23606e-44	0.679911	0.442	0.169	2.31427e-40	Mrps28	37
4.77433e-43	0.67984	0.496	0.197	8.93897e-39	Plcg1	37
9.20362e-65	0.679742	0.903	0.484	1.72319e-60	Rwdd1	37
6.3617e-56	0.679582	0.294	0.084	1.1911e-51	Gcsh	37
7.8334e-40	0.679537	0.661	0.292	1.46665e-35	Ankrd10	37
8.57487e-43	0.679303	0.527	0.217	1.60547e-38	Cep192	37
1.00878e-48	0.679183	0.835	0.424	1.88873e-44	Ddt	37
9.45564e-52	0.679164	0.337	0.106	1.77038e-47	Slc25a40	37
2.91165e-52	0.679019	0.879	0.454	5.45149e-48	Cuta	37
9.83441e-39	0.678767	0.735	0.337	1.8413e-34	Sla	37
7.47561e-51	0.678619	0.358	0.117	1.39966e-46	Mre11a	37
1.08906e-45	0.678602	0.986	0.536	2.03904e-41	Lck	37
5.63374e-54	0.677722	0.311	0.092	1.0548e-49	Hacd3	37
1.32301e-50	0.677691	0.34	0.11	2.47706e-46	Rbmx2	37
1.07928e-40	0.677215	0.685	0.317	2.02074e-36	Arap2	37
1.49889e-41	0.676916	0.654	0.3	2.80637e-37	Ddb1	37
1.16632e-39	0.676858	0.654	0.291	2.18371e-35	Eif4e	37
9.74779e-51	0.676799	0.346	0.112	1.82508e-46	Polr2d	37
1.42598e-41	0.676703	0.745	0.354	2.66985e-37	Ssbp1	37
1.4496e-44	0.676684	0.463	0.176	2.71408e-40	Haus3	37
3.48909e-44	0.676583	0.438	0.164	6.53263e-40	Sla2	37
7.47046e-59	0.675732	0.263	0.068	1.39869e-54	Fgf13	37
5.12336e-41	0.675586	0.593	0.261	9.59247e-37	Rbm28	37
6.12773e-40	0.675474	0.642	0.286	1.14729e-35	Mgat2	37
5.10571e-35	0.675312	0.741	0.328	9.55942e-31	Itk	37
9.87438e-74	0.674975	0.942	0.52	1.84878e-69	Banf1	37
6.48993e-48	0.674809	0.385	0.134	1.21511e-43	Ints1	37
4.06644e-38	0.674785	0.722	0.334	7.61359e-34	Lcp2	37
7.92334e-43	0.674765	0.475	0.192	1.48349e-38	Sssca1	37
4.84997e-46	0.674716	0.426	0.157	9.08061e-42	Aars	37
2.66561e-57	0.674666	0.889	0.473	4.99083e-53	Akr1b3	37
2.02729e-57	0.674023	0.3	0.083	3.7957e-53	Ccnb1	37
8.77526e-55	0.673913	0.282	0.08	1.64299e-50	Hist1h3e	37
1.99858e-47	0.673455	0.381	0.133	3.74194e-43	Slc25a17	37
3.55411e-43	0.673381	0.459	0.179	6.65436e-39	Mogs	37
6.32159e-82	0.673169	0.938	0.53	1.18359e-77	Fkbp3	37
8.31672e-45	0.672682	0.444	0.165	1.55714e-40	Ormdl1	37
7.04404e-47	0.672622	0.885	0.452	1.31886e-42	Sfr1	37
7.37295e-43	0.672476	0.827	0.409	1.38044e-38	Vps29	37
8.7521e-43	0.672446	0.73	0.351	1.63866e-38	Cd82	37
3.32583e-45	0.672188	0.449	0.168	6.22696e-41	Cebpzos	37
1.93801e-41	0.672164	0.747	0.36	3.62854e-37	Cs	37
8.10134e-53	0.671898	0.323	0.099	1.51681e-48	Dusp19	37
2.55817e-41	0.671673	0.747	0.36	4.78967e-37	Hdlbp	37
9.03011e-41	0.671512	0.603	0.269	1.69071e-36	Acly	37
5.19736e-48	0.67104	0.846	0.435	9.73102e-44	Cdv3	37
1.9668e-41	0.670866	0.461	0.19	3.68244e-37	Tsix	37
8.32315e-42	0.670781	0.516	0.208	1.55834e-37	Pih1d1	37
3.55394e-52	0.670453	0.313	0.095	6.65405e-48	Pot1a	37
7.71443e-130	0.670304	0.981	0.597	1.44437e-125	Nme1	37
8.70449e-41	0.670196	0.516	0.216	1.62974e-36	D16Ertd472e	37
2.68854e-50	0.670115	0.35	0.114	5.03376e-46	Cactin	37
3.62757e-42	0.670082	0.819	0.404	6.7919e-38	Polr2k	37
1.7285e-38	0.66992	0.671	0.303	3.23628e-34	Tpst2	37
8.25909e-44	0.669764	0.465	0.178	1.54635e-39	Nfkbil1	37
1.4022e-38	0.669534	0.683	0.311	2.62534e-34	Stim1	37
3.69606e-43	0.669373	0.868	0.441	6.92014e-39	Lamtor4	37
2.98577e-42	0.669315	0.492	0.196	5.59025e-38	Timm22	37
4.30383e-41	0.669253	0.759	0.367	8.05805e-37	Mrpl36	37
7.54087e-50	0.669156	0.335	0.107	1.41188e-45	Heg1	37
5.5175e-44	0.668805	0.416	0.156	1.03304e-39	Mum1	37
1.48413e-38	0.668537	0.679	0.312	2.77874e-34	Kmt5a	37
2.8381e-42	0.668421	0.479	0.186	5.31378e-38	Rfxap	37
2.00792e-42	0.668252	0.774	0.382	3.75944e-38	Mbd3	37
2.12554e-39	0.667876	0.63	0.282	3.97964e-35	Akt1	37
1.76218e-44	0.667856	0.444	0.169	3.29934e-40	Dtnbp1	37
1.14404e-60	0.667798	0.93	0.503	2.14199e-56	Rbbp4	37
1.05789e-42	0.667697	0.473	0.185	1.9807e-38	Acot13	37
3.5174e-39	0.667453	0.652	0.296	6.58562e-35	Sec13	37
6.92923e-50	0.667094	0.333	0.107	1.29736e-45	D030056L22Rik	37
1.74356e-48	0.667038	0.348	0.116	3.26447e-44	Tmem29	37
3.20695e-40	0.667023	0.537	0.223	6.00437e-36	Mri1	37
1.20663e-42	0.666974	0.447	0.174	2.25918e-38	0610010K14Rik	37
8.66163e-43	0.666754	0.453	0.176	1.62172e-38	Ebpl	37
1.4668e-44	0.666666	0.84	0.429	2.7463e-40	Eif4g1	37
1.33192e-40	0.666459	0.823	0.408	2.49376e-36	Ctbp1	37
2.69737e-36	0.66626	0.702	0.326	5.05028e-32	Inpp4b	37
3.82711e-39	0.666145	0.652	0.298	7.16551e-35	Mrpl11	37
5.11088e-45	0.665946	0.858	0.438	9.56911e-41	Lamtor5	37
1.29993e-44	0.665896	0.416	0.155	2.43385e-40	Uxt	37
2.07358e-44	0.665681	0.414	0.155	3.88237e-40	Mmadhc	37
9.09277e-48	0.665438	0.352	0.118	1.70244e-43	Lnpk	37
8.07012e-50	0.665409	0.342	0.11	1.51097e-45	Cox10	37
1.88154e-49	0.665348	0.337	0.109	3.52282e-45	Ndufaf7	37
6.96411e-46	0.665272	0.372	0.131	1.30389e-41	Nmt2	37
7.92741e-41	0.665036	0.498	0.2	1.48425e-36	Otud4	37
2.59358e-44	0.664937	0.426	0.158	4.85595e-40	Cnot10	37
9.98683e-49	0.664883	0.325	0.104	1.86983e-44	Frrs1	37
2.69875e-42	0.664745	0.471	0.184	5.05287e-38	Mrpl3	37
3.15233e-49	0.664677	0.294	0.091	5.90211e-45	Nmrk1	37
9.22867e-40	0.664544	0.543	0.231	1.72788e-35	Atp6v0a2	37
1.71547e-38	0.664406	0.638	0.285	3.21187e-34	Trappc1	37
3.0739e-44	0.664069	0.397	0.144	5.75526e-40	Rhno1	37
1.09133e-47	0.663896	0.358	0.12	2.04329e-43	Limk2	37
3.61747e-48	0.663884	0.344	0.114	6.773e-44	Fam173b	37
2.52061e-58	0.663719	0.823	0.453	4.71934e-54	Itgb1	37
2.95024e-39	0.663665	0.675	0.316	5.52374e-35	Stag1	37
1.01372e-38	0.663559	0.599	0.261	1.89799e-34	Vrk1	37
1.17765e-39	0.663428	0.603	0.272	2.20492e-35	2210016F16Rik	37
4.09684e-46	0.663079	0.829	0.427	7.67052e-42	Gadd45gip1	37
2.23888e-44	0.663048	0.399	0.145	4.19186e-40	Ankmy2	37
6.42252e-47	0.662942	0.36	0.124	1.20249e-42	Nudt4	37
3.31384e-44	0.662905	0.393	0.144	6.2045e-40	Urod	37
3.25543e-55	0.662777	0.905	0.486	6.09515e-51	Flna	37
2.85321e-39	0.66269	0.695	0.328	5.34207e-35	Sdhd	37
2.52419e-43	0.662685	0.442	0.169	4.72604e-39	Psmg3	37
2.00753e-45	0.662616	0.875	0.452	3.75869e-41	Tmem256	37
1.03939e-59	0.662492	0.27	0.07	1.94605e-55	Kif22	37
7.7902e-58	0.662286	0.272	0.072	1.45856e-53	Acat2	37
2.60475e-42	0.662232	0.442	0.171	4.87687e-38	Rnf126	37
5.78709e-48	0.661938	0.893	0.47	1.08352e-43	Ostc	37
1.2024e-66	0.66169	0.909	0.502	2.25125e-62	Tsn	37
4.5062e-53	0.661589	0.309	0.092	8.43696e-49	Gpr89	37
7.98683e-46	0.661492	0.897	0.47	1.49537e-41	Sept6	37
7.05686e-65	0.661477	0.936	0.514	1.32126e-60	Tecr	37
1.17478e-46	0.661464	0.358	0.122	2.19953e-42	Fbxo7	37
1.19463e-38	0.661378	0.648	0.297	2.23671e-34	Pam16	37
6.87472e-42	0.661034	0.457	0.18	1.28715e-37	Eif2b5	37
3.34843e-42	0.660522	0.459	0.177	6.26927e-38	Exosc10	37
2.0169e-38	0.660379	0.584	0.257	3.77625e-34	E2f4	37
4.57643e-38	0.66019	0.667	0.308	8.56845e-34	1110008P14Rik	37
6.19274e-38	0.660179	0.589	0.255	1.15947e-33	Map4k2	37
5.5176e-38	0.659842	0.65	0.298	1.03306e-33	Mrpl48	37
1.67866e-52	0.659824	0.895	0.477	3.14296e-48	1110004F10Rik	37
3.7075e-38	0.659812	0.625	0.282	6.94155e-34	Rab1b	37
4.05732e-41	0.659803	0.475	0.188	7.59651e-37	Nt5c3	37
1.7879e-55	0.659706	0.278	0.077	3.34749e-51	Nup188	37
3.25134e-50	0.659669	0.327	0.103	6.08749e-46	Zfp414	37
4.6153e-37	0.659522	0.815	0.401	8.64122e-33	Ddost	37
1.5078e-39	0.659447	0.537	0.231	2.82306e-35	Dpp3	37
1.18376e-38	0.659242	0.593	0.263	2.21635e-34	Btbd1	37
1.63738e-41	0.659218	0.447	0.178	3.06567e-37	Smarcad1	37
5.3515e-57	0.659209	0.263	0.07	1.00196e-52	Ska2	37
1.69956e-45	0.659141	0.362	0.126	3.18208e-41	Suclg2	37
4.18489e-40	0.659075	0.486	0.203	7.83536e-36	Nifk	37
3.26442e-38	0.658978	0.586	0.257	6.11198e-34	Zdhhc3	37
2.91465e-40	0.658906	0.504	0.205	5.4571e-36	Rpf1	37
2.04176e-42	0.658645	0.438	0.164	3.82278e-38	Pacsin1	37
4.60282e-38	0.658609	0.658	0.304	8.61785e-34	Med8	37
1.06555e-45	0.658543	0.335	0.115	1.99502e-41	Endod1	37
8.84073e-38	0.65849	0.621	0.275	1.65525e-33	Pdcl3	37
2.40992e-54	0.658389	0.29	0.082	4.5121e-50	Ints10	37
3.44139e-39	0.658298	0.527	0.223	6.44331e-35	Pycr2	37
4.57109e-54	0.658103	0.286	0.082	8.55845e-50	Nup155	37
2.42004e-46	0.657915	0.356	0.12	4.53105e-42	Impdh1	37
5.08538e-38	0.657863	0.603	0.268	9.52135e-34	Med30	37
8.70351e-45	0.657422	0.372	0.132	1.62956e-40	Zfp664	37
2.65419e-59	0.657362	0.982	0.574	4.96943e-55	Cd3g	37
1.18169e-38	0.656975	0.568	0.252	2.21248e-34	Sf3b4	37
2.55631e-52	0.656883	0.901	0.481	4.78618e-48	Bag1	37
5.50402e-38	0.656831	0.586	0.256	1.03052e-33	Eif2b2	37
6.96868e-41	0.656772	0.453	0.181	1.30475e-36	Mindy3	37
1.7363e-46	0.65646	0.35	0.118	3.25088e-42	Sephs2	37
5.54114e-38	0.655997	0.56	0.24	1.03747e-33	Stt3b	37
1.96319e-38	0.65578	0.745	0.351	3.67567e-34	Pnp	37
1.48582e-36	0.655701	0.691	0.32	2.78191e-32	Cops4	37
5.13715e-38	0.655597	0.56	0.241	9.61829e-34	Mettl9	37
2.92453e-32	0.655489	0.842	0.412	5.4756e-28	Bcl11b	37
5.04711e-45	0.655352	0.36	0.126	9.4497e-41	Mars	37
7.66992e-38	0.655089	0.576	0.25	1.43604e-33	Mphosph10	37
1.56451e-46	0.654824	0.344	0.116	2.92923e-42	Bcl2l12	37
1.40317e-39	0.654615	0.545	0.238	2.62715e-35	Cenpb	37
2.75149e-42	0.654352	0.875	0.458	5.15161e-38	Sh3kbp1	37
7.30036e-37	0.654313	0.656	0.301	1.36685e-32	Cd2bp2	37
2.4059e-50	0.654259	0.891	0.474	4.50457e-46	Mrpl20	37
7.97203e-40	0.653904	0.481	0.195	1.4926e-35	Tor2a	37
1.85039e-37	0.653881	0.574	0.249	3.46448e-33	B4galt1	37
1.24791e-56	0.653682	0.268	0.072	2.33645e-52	Tsen15	37
9.86007e-40	0.65368	0.494	0.203	1.8461e-35	Pmpcb	37
8.65886e-88	0.653637	0.949	0.553	1.6212e-83	Tkt	37
5.00146e-44	0.653515	0.362	0.129	9.36423e-40	Vps26b	37
8.27634e-40	0.653144	0.488	0.201	1.54958e-35	Lyrm2	37
3.80676e-37	0.653104	0.634	0.287	7.12739e-33	Emc2	37
6.49961e-58	0.653002	0.895	0.49	1.21692e-53	Metap2	37
9.79999e-41	0.652986	0.459	0.184	1.83485e-36	Eipr1	37
5.40421e-40	0.652749	0.782	0.393	1.01183e-35	Sap18	37
2.80629e-68	0.652749	0.924	0.527	5.25421e-64	Hspd1	37
4.68659e-39	0.65267	0.514	0.215	8.7747e-35	Ppp2r2d	37
1.1534e-34	0.652583	0.689	0.319	2.15951e-30	Was	37
1.34228e-41	0.652284	0.442	0.169	2.51315e-37	Chchd7	37
2.8023e-38	0.652215	0.588	0.261	5.24675e-34	Emc8	37
4.10616e-46	0.652084	0.337	0.113	7.68797e-42	Rnf121	37
1.1457e-41	0.65191	0.422	0.162	2.1451e-37	Metap1	37
1.96823e-40	0.651884	0.436	0.173	3.68512e-36	Tsr3	37
3.33023e-37	0.651839	0.652	0.3	6.2352e-33	Ilkap	37
1.88001e-44	0.651701	0.352	0.123	3.51995e-40	Ptgr2	37
2.21412e-37	0.651649	0.677	0.321	4.14549e-33	Eif2s3x	37
4.98052e-38	0.651566	0.521	0.222	9.32502e-34	Mob2	37
7.61765e-39	0.651559	0.539	0.236	1.42625e-34	Dcp2	37
3.01358e-38	0.651412	0.539	0.234	5.64233e-34	Usp14	37
2.89999e-52	0.651196	0.928	0.502	5.42966e-48	U2af1	37
1.20658e-46	0.651071	0.889	0.47	2.25907e-42	Vdac3	37
2.46815e-39	0.650984	0.498	0.208	4.62113e-35	Pfdn4	37
1.97843e-41	0.650977	0.407	0.156	3.70422e-37	Usp5	37
1.45031e-43	0.65094	0.344	0.121	2.71541e-39	Gna15	37
3.1239e-43	0.650839	0.829	0.429	5.84887e-39	Psmd2	37
1.88165e-45	0.650509	0.854	0.45	3.52301e-41	Syncrip	37
5.31016e-40	0.650264	0.463	0.184	9.94221e-36	Cep57	37
2.27949e-50	0.650215	0.286	0.085	4.26789e-46	Chd1l	37
1.28763e-55	0.650132	0.263	0.07	2.41083e-51	Fntb	37
5.64281e-38	0.649994	0.677	0.322	1.0565e-33	Lgals3bp	37
9.68419e-40	0.648833	0.798	0.404	1.81317e-35	Chchd1	37
6.08166e-37	0.648601	0.613	0.283	1.13867e-32	Api5	37
7.35614e-61	0.648468	0.92	0.513	1.37729e-56	Luc7l3	37
1.85187e-48	0.648275	0.321	0.102	3.46726e-44	Zw10	37
4.48111e-41	0.648162	0.428	0.165	8.38998e-37	Spsb3	37
1.24566e-35	0.648033	0.65	0.295	2.33224e-31	Man1a2	37
2.24799e-36	0.647965	0.632	0.286	4.20892e-32	Polr2l	37
1.4327e-47	0.647803	0.307	0.098	2.68244e-43	Chsy1	37
5.56216e-44	0.647344	0.348	0.121	1.0414e-39	Chchd4	37
8.39094e-41	0.647135	0.403	0.157	1.57104e-36	Map2k3	37
1.36558e-38	0.64699	0.5	0.21	2.55677e-34	Ormdl2	37
2.58296e-38	0.646923	0.516	0.219	4.83607e-34	Zwint	37
6.40264e-42	0.646849	0.409	0.153	1.19877e-37	Rbm15	37
4.04442e-55	0.646699	0.265	0.071	7.57237e-51	2310022A10Rik	37
1.76266e-73	0.64663	0.957	0.549	3.30022e-69	Fkbp1a	37
9.13079e-46	0.646585	0.887	0.47	1.70956e-41	Ndufa8	37
1.12422e-35	0.646518	0.683	0.322	2.10487e-31	Exosc5	37
3.60927e-41	0.646302	0.821	0.422	6.75764e-37	Psmb7	37
6.598e-39	0.646259	0.84	0.431	1.23534e-34	Ufc1	37
4.08258e-36	0.64593	0.728	0.354	7.64381e-32	Smarca4	37
5.09217e-40	0.645913	0.829	0.427	9.53407e-36	Nap1l4	37
1.05309e-35	0.645809	0.611	0.273	1.9717e-31	Osgep	37
1.00887e-38	0.645708	0.463	0.189	1.88891e-34	Polr2b	37
3.54341e-36	0.645671	0.714	0.347	6.63433e-32	Mcts1	37
8.36869e-36	0.645595	0.615	0.279	1.56687e-31	Sart1	37
1.97777e-38	0.645589	0.506	0.212	3.70298e-34	Malsu1	37
2.86127e-46	0.645527	0.874	0.465	5.35716e-42	Ppp1r14b	37
2.1734e-36	0.64541	0.593	0.264	4.06926e-32	Prdx3	37
2.95923e-38	0.64526	0.5	0.209	5.54056e-34	Fam207a	37
1.56759e-40	0.645198	0.424	0.162	2.935e-36	Pym1	37
3.26925e-36	0.645156	0.732	0.356	6.12102e-32	Pdrg1	37
1.52487e-39	0.645129	0.457	0.181	2.85502e-35	Rpe	37
1.15864e-36	0.645025	0.553	0.242	2.16932e-32	Ap1m1	37
2.63942e-50	0.644911	0.288	0.086	4.94179e-46	Itpripl1	37
1.46689e-41	0.64475	0.379	0.139	2.74645e-37	Cep97	37
6.97477e-52	0.644717	0.965	0.54	1.30589e-47	Gimap4	37
2.62129e-37	0.644591	0.547	0.242	4.90785e-33	Asnsd1	37
1.22083e-41	0.644347	0.389	0.146	2.28575e-37	Cfap36	37
7.01384e-41	0.644341	0.844	0.438	1.3132e-36	Eif4e2	37
1.35974e-48	0.644218	0.288	0.088	2.54584e-44	Pkp4	37
8.19073e-50	0.644164	0.953	0.523	1.53355e-45	Srpk1	37
6.65639e-35	0.643983	0.679	0.32	1.24628e-30	Aco2	37
1.08854e-36	0.643875	0.636	0.297	2.03808e-32	Trappc6a	37
1.94387e-36	0.643789	0.743	0.351	3.6395e-32	Mthfd2	37
2.65313e-35	0.643787	0.788	0.389	4.96746e-31	Fam173a	37
1.40782e-37	0.643777	0.516	0.218	2.63586e-33	Mpdu1	37
4.91917e-40	0.643448	0.442	0.172	9.21016e-36	Rpl36a-ps1	37
5.64295e-35	0.643418	0.683	0.327	1.05653e-30	Naa15	37
2.14059e-37	0.643291	0.529	0.228	4.00783e-33	AU020206	37
1.13954e-86	0.643067	0.99	0.612	2.13355e-82	Ms4a4b	37
1.50884e-44	0.642932	0.344	0.116	2.825e-40	Slain1	37
6.20406e-36	0.64277	0.603	0.273	1.16159e-31	Adipor2	37
1.71111e-37	0.64273	0.712	0.351	3.20371e-33	Kras	37
1.95806e-35	0.64247	0.574	0.25	3.66607e-31	Rsl24d1	37
7.09062e-36	0.641952	0.57	0.257	1.32758e-31	Bccip	37
4.64448e-35	0.641723	0.681	0.324	8.69586e-31	Cetn2	37
1.62328e-38	0.641711	0.467	0.192	3.03927e-34	Tm2d3	37
8.89628e-74	0.641626	0.946	0.55	1.66565e-69	Eno1	37
1.08313e-37	0.64146	0.856	0.443	2.02795e-33	Dhx15	37
4.2844e-42	0.64138	0.374	0.137	8.02168e-38	Mis12	37
1.7559e-44	0.641291	0.319	0.106	3.28758e-40	Cep57l1	37
5.19181e-33	0.640994	0.695	0.325	9.72064e-29	Stk10	37
1.37243e-43	0.640971	0.323	0.11	2.56959e-39	Cd3eap	37
5.43213e-37	0.640945	0.519	0.225	1.01706e-32	Mrpl19	37
4.72868e-35	0.640889	0.63	0.297	8.85351e-31	S1pr4	37
3.11442e-36	0.640777	0.551	0.24	5.83114e-32	Bms1	37
8.85727e-36	0.640738	0.689	0.332	1.65835e-31	Mrpl32	37
2.81342e-49	0.640726	0.3	0.091	5.26757e-45	Grhpr	37
6.33311e-34	0.640498	0.745	0.364	1.18575e-29	Sesn3	37
1.32492e-39	0.640367	0.434	0.169	2.48065e-35	Nde1	37
1.94001e-35	0.63985	0.597	0.273	3.63229e-31	Surf1	37
1.07072e-46	0.639817	0.881	0.474	2.0047e-42	Nudc	37
1.28903e-39	0.639666	0.426	0.167	2.41345e-35	Ykt6	37
3.09452e-43	0.639662	0.848	0.451	5.79386e-39	Hnrnpr	37
9.14038e-36	0.639506	0.551	0.24	1.71135e-31	Map4k1	37
4.72282e-39	0.6395	0.418	0.164	8.84253e-35	B230307C23Rik	37
9.73715e-43	0.639363	0.912	0.479	1.82309e-38	Ctsd	37
1.42747e-51	0.638993	0.267	0.075	2.67266e-47	Tmem154	37
5.50803e-38	0.638731	0.858	0.444	1.03127e-33	Ak2	37
2.0411e-34	0.638555	0.607	0.279	3.82154e-30	Frmd8	37
2.51021e-53	0.638429	0.938	0.521	4.69986e-49	Prpf40a	37
6.45813e-67	0.638263	0.957	0.546	1.20916e-62	Ap2s1	37
4.68821e-44	0.637847	0.87	0.465	8.77773e-40	Glrx3	37
1.49494e-57	0.637774	0.895	0.5	2.79897e-53	Sdhb	37
3.03265e-38	0.637748	0.467	0.188	5.67802e-34	Oser1	37
6.94763e-36	0.63772	0.716	0.352	1.3008e-31	Ppp2r1a	37
1.21028e-37	0.63736	0.438	0.178	2.266e-33	Timm9	37
4.45769e-35	0.637255	0.617	0.285	8.34614e-31	Guk1	37
1.56691e-44	0.6372	0.339	0.115	2.93373e-40	Ppm1d	37
3.69634e-40	0.636665	0.823	0.431	6.92066e-36	Srp19	37
7.88929e-41	0.636622	0.819	0.431	1.47711e-36	Wdr83os	37
1.74377e-33	0.636459	0.675	0.317	3.26487e-29	Eml4	37
4.01979e-36	0.636348	0.527	0.229	7.52625e-32	Emc4	37
2.42542e-44	0.636329	0.883	0.476	4.54112e-40	Bcap31	37
7.29397e-36	0.636255	0.778	0.388	1.36565e-31	Acadl	37
2.33187e-195	0.636082	0.998	0.722	4.36597e-191	Hmgb2	37
2.70698e-41	0.636036	0.36	0.129	5.06827e-37	Pim2	37
3.62076e-65	0.635978	0.992	0.578	6.77915e-61	Sept1	37
1.73221e-38	0.635899	0.446	0.178	3.24321e-34	Utp18	37
4.07074e-45	0.635704	0.313	0.103	7.62165e-41	Isoc2b	37
2.68229e-39	0.635668	0.412	0.162	5.02204e-35	Gtf2f2	37
1.77908e-38	0.635344	0.453	0.183	3.33098e-34	Cox19	37
1.81366e-46	0.635343	0.298	0.094	3.39572e-42	Hira	37
3.20615e-35	0.635278	0.751	0.375	6.00287e-31	Polr2m	37
9.46536e-45	0.635011	0.321	0.106	1.7722e-40	Ankrd39	37
1.0297e-34	0.634768	0.765	0.382	1.9279e-30	Smap1	37
4.45634e-37	0.634621	0.455	0.187	8.34361e-33	Oas3	37
8.12e-34	0.634609	0.813	0.413	1.52031e-29	Srp72	37
1.13866e-33	0.634505	0.85	0.436	2.13191e-29	Slc38a1	37
9.48158e-41	0.63415	0.377	0.14	1.77524e-36	Mrpl39	37
1.04147e-33	0.634098	0.648	0.302	1.94995e-29	Synj2bp	37
3.10405e-34	0.633974	0.623	0.287	5.81171e-30	Phax	37
1.09274e-42	0.63392	0.346	0.122	2.04594e-38	Ppp2r5d	37
3.22297e-35	0.633899	0.543	0.242	6.03436e-31	Adam10	37
4.92546e-36	0.633788	0.51	0.214	9.22195e-32	Tmc6	37
3.19942e-40	0.633768	0.403	0.152	5.99027e-36	Mad2l1bp	37
1.28653e-86	0.633363	0.986	0.586	2.40877e-82	Cbx3	37
1.41865e-35	0.633094	0.537	0.232	2.65613e-31	Pop7	37
2.49324e-38	0.632946	0.442	0.177	4.66809e-34	Ing2	37
6.23142e-35	0.632844	0.578	0.264	1.16671e-30	Imp4	37
1.38228e-38	0.632828	0.432	0.17	2.58804e-34	Mpst	37
4.74452e-32	0.632659	0.685	0.323	8.88316e-28	Ccdc88c	37
1.94726e-39	0.632613	0.831	0.436	3.64586e-35	Ddx46	37
2.43502e-32	0.632508	0.718	0.346	4.55909e-28	Larp4b	37
8.29742e-35	0.632496	0.646	0.309	1.55353e-30	Adprh	37
9.82278e-36	0.632051	0.506	0.22	1.83912e-31	Trpv2	37
2.70125e-33	0.631449	0.66	0.312	5.05756e-29	Tpp2	37
1.03766e-34	0.631439	0.562	0.252	1.94281e-30	Atf1	37
2.74373e-42	0.631139	0.823	0.439	5.13709e-38	Cyc1	37
2.19877e-41	0.631122	0.37	0.134	4.11676e-37	Dscr3	37
7.23543e-39	0.631	0.42	0.165	1.35469e-34	Cyp51	37
5.61079e-41	0.630936	0.374	0.137	1.05051e-36	Cnot11	37
1.7982e-40	0.630902	0.37	0.136	3.36677e-36	Gnpat	37
1.4288e-32	0.630884	0.718	0.346	2.67515e-28	Ppp4r3a	37
5.24472e-36	0.630838	0.492	0.207	9.81969e-32	Thumpd3	37
2.0865e-39	0.630717	0.385	0.146	3.90655e-35	Slf2	37
2.92722e-35	0.630704	0.527	0.233	5.48062e-31	2610507B11Rik	37
3.46769e-40	0.630151	0.377	0.14	6.49255e-36	Usp10	37
5.27828e-39	0.630029	0.842	0.441	9.88252e-35	Psmc4	37
6.89416e-33	0.629897	0.64	0.295	1.29079e-28	4930453N24Rik	37
2.79372e-56	0.629647	0.934	0.525	5.23068e-52	Pdcd5	37
9.36465e-40	0.629494	0.827	0.437	1.75334e-35	Srsf10	37
1.39871e-50	0.629447	0.881	0.488	2.6188e-46	Uqcrc1	37
5.92085e-48	0.629402	0.282	0.085	1.10856e-43	Dgkh	37
7.255e-49	0.629345	0.27	0.079	1.35835e-44	Acaca	37
5.98852e-41	0.62934	0.35	0.126	1.12123e-36	Cstf2	37
4.67099e-32	0.62902	0.667	0.311	8.7455e-28	Pstpip1	37
4.40326e-49	0.62897	0.914	0.506	8.24423e-45	Manf	37
9.56718e-34	0.628837	0.819	0.423	1.79126e-29	Sptbn1	37
7.66003e-37	0.628657	0.451	0.181	1.43419e-32	Mfng	37
5.83064e-48	0.628383	0.274	0.081	1.09167e-43	Pitpnm2	37
2.34736e-40	0.628213	0.375	0.14	4.39496e-36	Rtca	37
4.714e-36	0.627929	0.465	0.195	8.82602e-32	Slc20a1	37
4.05714e-52	0.627876	0.924	0.517	7.59619e-48	Mrps24	37
1.66069e-58	0.627746	0.946	0.548	3.1093e-54	Smc4	37
4.86934e-35	0.627636	0.488	0.207	9.11687e-31	Dennd2d	37
7.70422e-38	0.627559	0.424	0.17	1.44246e-33	Vps52	37
1.87924e-33	0.627511	0.593	0.271	3.5185e-29	Pdlim2	37
1.42469e-35	0.627243	0.815	0.419	2.66745e-31	Rex1bd	37
1.70444e-61	0.627235	0.951	0.547	3.19122e-57	Ppp1cc	37
1.06853e-35	0.626852	0.488	0.207	2.00062e-31	Man2a1	37
1.54384e-31	0.62675	0.73	0.356	2.89053e-27	Galnt1	37
1.88285e-49	0.626704	0.27	0.079	3.52527e-45	1700037H04Rik	37
2.71277e-33	0.626614	0.726	0.359	5.07913e-29	Emd	37
2.76742e-44	0.626463	0.309	0.102	5.18145e-40	Slc35e1	37
4.96156e-38	0.626295	0.416	0.166	9.28953e-34	Pdzd11	37
1.30871e-32	0.626259	0.644	0.304	2.4503e-28	Srpr	37
3.4898e-33	0.626101	0.646	0.308	6.53395e-29	Gtf2a2	37
1.07258e-47	0.62602	0.274	0.082	2.00818e-43	Trmt11	37
1.31254e-42	0.625894	0.339	0.117	2.45747e-38	Bag4	37
2.30855e-33	0.625844	0.625	0.293	4.32229e-29	Washc3	37
4.19901e-36	0.625823	0.467	0.195	7.8618e-32	Dld	37
2.6163e-33	0.625801	0.529	0.238	4.8985e-29	Nsg2	37
4.18316e-33	0.625738	0.582	0.266	7.83213e-29	Gimap7	37
5.8938e-34	0.625634	0.833	0.441	1.1035e-29	Cd27	37
2.72921e-39	0.625428	0.368	0.138	5.1099e-35	Trmt2a	37
3.90329e-33	0.625426	0.611	0.283	7.30814e-29	Ivns1abp	37
7.55004e-34	0.625405	0.558	0.251	1.41359e-29	Ino80e	37
9.16183e-36	0.625287	0.471	0.199	1.71537e-31	Mrps18b	37
7.53579e-35	0.625285	0.508	0.216	1.41093e-30	2510002D24Rik	37
1.01659e-39	0.625145	0.858	0.457	1.90335e-35	Psmc5	37
6.31024e-45	0.624965	0.296	0.094	1.18147e-40	Trp53i13	37
2.61985e-33	0.624864	0.642	0.306	4.90514e-29	Chchd3	37
1.11259e-35	0.624824	0.475	0.201	2.0831e-31	Tradd	37
2.67231e-35	0.624807	0.49	0.21	5.00336e-31	Tmx1	37
1.30042e-31	0.624549	0.702	0.339	2.43477e-27	Lsm14a	37
1.61293e-33	0.624538	0.652	0.316	3.01989e-29	Mydgf	37
2.24758e-37	0.624471	0.426	0.169	4.20814e-33	Zbtb11	37
1.62413e-40	0.624439	0.844	0.454	3.04086e-36	C1qbp	37
6.45902e-49	0.624327	0.257	0.073	1.20932e-44	Hist1h4h	37
3.21342e-37	0.62419	0.813	0.427	6.01648e-33	Psmc6	37
3.26292e-35	0.624066	0.498	0.211	6.10916e-31	Taf3	37
9.86962e-36	0.623947	0.477	0.204	1.84789e-31	Tspan31	37
1.03757e-75	0.623896	0.959	0.564	1.94264e-71	Ndufs6	37
7.30215e-39	0.623774	0.385	0.147	1.36718e-34	Psmd5	37
2.76624e-37	0.623653	0.397	0.157	5.17923e-33	Pigs	37
1.86957e-34	0.623541	0.533	0.234	3.5004e-30	Ss18	37
6.15645e-32	0.623527	0.665	0.318	1.15267e-27	Tex261	37
1.15999e-33	0.623498	0.558	0.251	2.17185e-29	Dnmt3a	37
3.97807e-39	0.623451	0.385	0.145	7.44814e-35	Xpo4	37
2.75299e-36	0.623269	0.455	0.19	5.15441e-32	Bad	37
4.72447e-34	0.623154	0.531	0.237	8.84563e-30	Nfx1	37
7.19567e-38	0.622983	0.393	0.153	1.34724e-33	C2cd3	37
1.96693e-33	0.622896	0.704	0.352	3.68269e-29	Ogdh	37
1.49581e-35	0.622838	0.453	0.187	2.80061e-31	Ndufaf4	37
1.69096e-34	0.622813	0.514	0.224	3.16599e-30	Virma	37
6.07907e-41	0.622766	0.331	0.116	1.13818e-36	Abca2	37
4.73808e-39	0.62262	0.368	0.137	8.87111e-35	Clcc1	37
5.36821e-38	0.622339	0.383	0.146	1.00509e-33	Adamts10	37
1.66089e-40	0.622209	0.352	0.128	3.10969e-36	Phf10	37
2.2726e-41	0.622204	0.339	0.12	4.25499e-37	Dxo	37
3.65772e-32	0.622186	0.673	0.326	6.84835e-28	Cnih4	37
1.84745e-39	0.621771	0.362	0.134	3.45898e-35	Ints9	37
5.67151e-37	0.621623	0.42	0.169	1.06188e-32	Slc35a4	37
7.78231e-40	0.621619	0.368	0.136	1.45708e-35	Ccdc127	37
5.6829e-31	0.621537	0.685	0.327	1.06401e-26	Zdhhc18	37
2.86658e-37	0.621353	0.907	0.492	5.36709e-33	Hcls1	37
1.98458e-36	0.621256	0.42	0.169	3.71573e-32	Mesd	37
2.5325e-35	0.62107	0.457	0.194	4.7416e-31	Nvl	37
1.3468e-38	0.621018	0.405	0.154	2.52161e-34	Eefsec	37
1.97341e-36	0.620854	0.422	0.171	3.69482e-32	Htatip2	37
9.45614e-39	0.620761	0.366	0.138	1.77047e-34	Nup54	37
2.14646e-34	0.620758	0.56	0.259	4.01882e-30	Znhit1	37
5.62441e-38	0.620724	0.848	0.455	1.05306e-33	Tomm5	37
6.09676e-33	0.620579	0.625	0.289	1.1415e-28	Rpgrip1	37
1.55459e-32	0.620543	0.603	0.281	2.91066e-28	Alkbh5	37
6.64786e-57	0.620187	0.957	0.548	1.24468e-52	Tcp1	37
4.1219e-32	0.620124	0.615	0.284	7.71744e-28	Capn1	37
8.62264e-38	0.620053	0.407	0.156	1.61442e-33	Acyp1	37
2.4815e-34	0.62004	0.529	0.241	4.6461e-30	Qdpr	37
1.73887e-47	0.620004	0.893	0.5	3.25569e-43	Cct3	37
1.84866e-33	0.61977	0.537	0.24	3.46124e-29	Rbfa	37
1.90735e-36	0.619668	0.399	0.16	3.57113e-32	Zmpste24	37
4.72966e-43	0.619654	0.296	0.097	8.85534e-39	Cep19	37
4.95999e-45	0.619625	0.298	0.095	9.28658e-41	Gon7	37
1.35065e-33	0.619551	0.825	0.43	2.52882e-29	Atp1a1	37
1.06869e-46	0.619496	0.286	0.088	2.00091e-42	Vegfb	37
2.37711e-35	0.619342	0.449	0.187	4.45066e-31	Clpp	37
1.39621e-39	0.619333	0.381	0.141	2.61413e-35	Mrpl44	37
8.72589e-37	0.619272	0.438	0.176	1.63375e-32	Eif2b4	37
5.28857e-32	0.619141	0.891	0.471	9.90179e-28	Tbc1d10c	37
1.4587e-33	0.619077	0.897	0.475	2.73112e-29	Rinl	37
1.73901e-36	0.618938	0.874	0.467	3.25595e-32	Dnajc3	37
2.22495e-31	0.618795	0.677	0.327	4.16577e-27	Utp11	37
5.96077e-50	0.618696	0.259	0.073	1.11603e-45	Tdp1	37
5.9808e-47	0.618687	0.292	0.089	1.11979e-42	Cnnm3	37
1.97666e-34	0.618647	0.494	0.212	3.7009e-30	Oard1	37
2.58688e-39	0.618454	0.84	0.457	4.84341e-35	Trp53	37
2.70625e-32	0.618355	0.582	0.263	5.06691e-28	Exosc4	37
6.5398e-44	0.618341	0.897	0.496	1.22445e-39	Ube2m	37
9.21701e-44	0.618212	0.912	0.506	1.7257e-39	Fbl	37
1.49888e-34	0.618128	0.469	0.203	2.80635e-30	Afg3l1	37
1.01456e-44	0.617776	0.28	0.088	1.89957e-40	Tbrg4	37
4.72701e-33	0.617741	0.665	0.326	8.85038e-29	Arpc1a	37
1.62309e-32	0.617575	0.605	0.286	3.03891e-28	Mybbp1a	37
2.20533e-33	0.617543	0.496	0.211	4.12903e-29	Notch1	37
1.66139e-34	0.617507	0.695	0.35	3.11062e-30	Pkp3	37
1.5232e-39	0.617422	0.856	0.461	2.85188e-35	Anapc11	37
2.26669e-38	0.617351	0.842	0.454	4.24392e-34	Snrpc	37
8.00725e-37	0.617309	0.862	0.461	1.4992e-32	Psmd7	37
4.14972e-35	0.617072	0.447	0.185	7.76952e-31	Nol11	37
1.02994e-34	0.617065	0.496	0.212	1.92836e-30	Echs1	37
7.89732e-90	0.617029	0.977	0.603	1.47861e-85	Dnajc15	37
3.83634e-42	0.617004	0.864	0.472	7.18277e-38	Mrpl54	37
2.39023e-36	0.616932	0.387	0.153	4.47524e-32	Panx1	37
5.09274e-38	0.616703	0.379	0.144	9.53513e-34	Yaf2	37
6.42136e-35	0.616665	0.804	0.422	1.20227e-30	Mrpl57	37
4.09643e-32	0.616376	0.549	0.243	7.66974e-28	Rhof	37
3.91795e-32	0.616348	0.735	0.368	7.33558e-28	Mrps34	37
4.59156e-32	0.616284	0.617	0.292	8.59678e-28	Gon4l	37
7.4832e-33	0.616185	0.584	0.273	1.40108e-28	Ylpm1	37
6.73174e-39	0.615886	0.374	0.14	1.26038e-34	Utp23	37
2.64527e-32	0.61568	0.642	0.296	4.95274e-28	Svbp	37
2.28155e-30	0.615461	0.839	0.436	4.27175e-26	Grk6	37
6.80495e-39	0.615319	0.37	0.137	1.27409e-34	Minpp1	37
4.38068e-33	0.615317	0.523	0.232	8.20195e-29	Hscb	37
1.64269e-47	0.615028	0.265	0.078	3.07561e-43	Hgsnat	37
1.28449e-32	0.614966	0.543	0.243	2.40496e-28	Commd2	37
2.3856e-33	0.614961	0.527	0.24	4.46656e-29	Map7d1	37
8.30571e-31	0.614904	0.737	0.367	1.55508e-26	Tmem208	37
7.21494e-44	0.614874	0.288	0.092	1.35085e-39	Trmt2b	37
1.87909e-31	0.614686	0.636	0.303	3.51822e-27	Fcf1	37
4.93882e-43	0.614685	0.309	0.103	9.24695e-39	Fancl	37
1.90375e-37	0.614527	0.313	0.113	3.56439e-33	Itgae	37
6.26429e-31	0.614137	0.716	0.356	1.17286e-26	Rad21	37
1.56395e-32	0.614125	0.572	0.265	2.92819e-28	Cops2	37
1.35809e-33	0.613992	0.516	0.225	2.54274e-29	Ttc1	37
5.29699e-36	0.613802	0.426	0.173	9.91756e-32	Acadvl	37
1.57756e-33	0.613668	0.504	0.219	2.95366e-29	Med29	37
3.10229e-35	0.61355	0.444	0.183	5.80841e-31	Spg7	37
8.78301e-33	0.613415	0.545	0.25	1.64444e-28	Smarcc2	37
4.39221e-33	0.613351	0.765	0.394	8.22353e-29	Zcrb1	37
2.64536e-31	0.613218	0.732	0.367	4.9529e-27	Ssr3	37
5.22871e-94	0.613214	0.981	0.6	9.78972e-90	Atp5g3	37
3.43791e-36	0.613212	0.407	0.162	6.43681e-32	Hmgcl	37
8.23411e-29	0.613136	0.782	0.397	1.54167e-24	Sash3	37
1.97975e-41	0.612845	0.302	0.101	3.70668e-37	Atad3a	37
4.16837e-40	0.612769	0.302	0.105	7.80443e-36	Ero1l	37
2.16919e-47	0.612352	0.259	0.075	4.06138e-43	Mlh1	37
1.00772e-38	0.612229	0.34	0.124	1.88676e-34	Syt11	37
9.8453e-33	0.611913	0.547	0.248	1.84334e-28	Cdk5rap3	37
5.03375e-35	0.611796	0.438	0.181	9.42468e-31	Dcaf12	37
7.86141e-31	0.61171	0.741	0.373	1.47189e-26	Yeats4	37
3.89834e-33	0.61153	0.521	0.227	7.29887e-29	Slco3a1	37
3.41456e-42	0.611427	0.309	0.103	6.39308e-38	Pgam5	37
1.32726e-33	0.611404	0.477	0.205	2.48502e-29	Phf6	37
2.79938e-42	0.611305	0.307	0.103	5.24127e-38	Poldip2	37
5.40793e-40	0.611286	0.321	0.113	1.01253e-35	Nipsnap1	37
1.24631e-30	0.61128	0.759	0.387	2.33347e-26	Sept9	37
1.31923e-39	0.61127	0.331	0.118	2.46999e-35	Wdr6	37
3.34735e-33	0.611221	0.512	0.223	6.26724e-29	Ufd1	37
6.70386e-39	0.611149	0.34	0.125	1.25516e-34	Decr1	37
4.56989e-32	0.611099	0.553	0.25	8.5562e-28	Elovl1	37
2.03146e-33	0.61054	0.473	0.201	3.80351e-29	Ppp1r16b	37
9.34942e-46	0.610396	0.265	0.08	1.75049e-41	Tmem263	37
3.19056e-30	0.610254	0.642	0.304	5.97368e-26	Derl2	37
6.33723e-32	0.610228	0.56	0.258	1.18652e-27	Ddx47	37
3.17398e-39	0.610112	0.344	0.125	5.94265e-35	Prkaca	37
4.04338e-59	0.609878	0.946	0.551	7.57043e-55	Tmem14c	37
3.31276e-28	0.609705	0.805	0.409	6.20247e-24	Abhd17a	37
7.69788e-38	0.609624	0.375	0.141	1.44127e-33	Ing3	37
2.7912e-46	0.609249	0.261	0.076	5.22597e-42	Tbc1d2b	37
4.70882e-36	0.608954	0.395	0.158	8.81633e-32	Dhrs4	37
5.51654e-39	0.608817	0.329	0.118	1.03286e-34	Utp6	37
1.56353e-33	0.608766	0.482	0.211	2.9274e-29	Nup214	37
5.51586e-55	0.608316	0.928	0.536	1.03273e-50	Ndufc2	37
4.27459e-34	0.608311	0.831	0.444	8.00332e-30	Abcf1	37
3.55981e-30	0.60829	0.642	0.306	6.66504e-26	Flii	37
2.88746e-30	0.607809	0.695	0.342	5.4062e-26	Ufm1	37
1.35686e-41	0.607628	0.296	0.098	2.54045e-37	Yars	37
8.88601e-42	0.607358	0.311	0.105	1.66373e-37	Pde12	37
5.42706e-36	0.607282	0.387	0.153	1.01611e-31	Zdhhc21	37
3.32386e-37	0.607208	0.37	0.141	6.22327e-33	Gipc1	37
7.81376e-37	0.607054	0.379	0.147	1.46297e-32	Mrpl10	37
2.97865e-35	0.606989	0.842	0.455	5.57693e-31	Kcnq1ot1	37
8.96087e-32	0.60694	0.566	0.265	1.67774e-27	Pon2	37
4.44755e-30	0.606888	0.718	0.358	8.32715e-26	Dnajc1	37
1.26748e-30	0.60674	0.609	0.289	2.3731e-26	Ube2v2	37
2.77288e-42	0.606596	0.29	0.095	5.19166e-38	Kptn	37
3.04912e-30	0.606396	0.704	0.35	5.70887e-26	Sar1a	37
3.11332e-41	0.606333	0.305	0.103	5.82906e-37	E130309D02Rik	37
1.11443e-33	0.60615	0.467	0.2	2.08654e-29	Gnl1	37
2.29428e-38	0.606043	0.329	0.119	4.29558e-34	Selenoi	37
3.07573e-39	0.605772	0.305	0.107	5.75869e-35	Qsox1	37
1.01335e-26	0.605726	0.718	0.348	1.8973e-22	Rasal3	37
1.08929e-36	0.60556	0.879	0.483	2.03947e-32	Ndufs2	37
2.72057e-33	0.605488	0.465	0.201	5.09372e-29	Ndufs1	37
8.39931e-31	0.605459	0.768	0.4	1.5726e-26	Emc10	37
2.30759e-32	0.605386	0.512	0.233	4.32051e-28	Lypla1	37
8.39975e-51	0.605365	0.934	0.543	1.57268e-46	Itgb7	37
2.39493e-33	0.605285	0.471	0.203	4.48403e-29	Anapc1	37
2.53079e-31	0.605245	0.56	0.258	4.73841e-27	Sbf1	37
3.80973e-39	0.605208	0.333	0.118	7.13295e-35	Rab19	37
1.09351e-43	0.60504	0.265	0.082	2.04738e-39	Tstd3	37
2.74471e-34	0.604944	0.434	0.18	5.13892e-30	Dohh	37
4.7806e-31	0.604834	0.576	0.268	8.95072e-27	Snx4	37
2.15781e-31	0.604601	0.537	0.244	4.04007e-27	Elk3	37
1.14414e-38	0.604326	0.914	0.512	2.14217e-34	Canx	37
1.08011e-83	0.60426	0.975	0.599	2.0223e-79	Hnrnpd	37
1.00704e-35	0.60411	0.395	0.156	1.88549e-31	Nacc1	37
1.2209e-38	0.603819	0.335	0.12	2.28589e-34	Noc4l	37
3.76624e-41	0.603803	0.302	0.101	7.05153e-37	Tmco4	37
2.21242e-36	0.603796	0.372	0.143	4.14231e-32	Pmpca	37
4.5321e-44	0.603652	0.268	0.083	8.48545e-40	Hmga1	37
3.78738e-29	0.603597	0.593	0.27	7.09111e-25	Il27ra	37
4.08845e-34	0.603569	0.422	0.176	7.6548e-30	Pom121	37
4.33988e-36	0.60356	0.383	0.15	8.12556e-32	Lrrc47	37
8.03217e-31	0.603546	0.813	0.429	1.50386e-26	Fermt3	37
1.66606e-115	0.60347	0.988	0.634	3.11937e-111	Dek	37
3.61293e-34	0.603448	0.391	0.159	6.76448e-30	Mdn1	37
1.63394e-37	0.603304	0.327	0.12	3.05922e-33	Glb1	37
5.58413e-31	0.603038	0.556	0.255	1.04552e-26	Fam50a	37
1.94776e-32	0.603015	0.484	0.213	3.6468e-28	Crnkl1	37
6.0561e-34	0.602964	0.442	0.185	1.13388e-29	1810030O07Rik	37
1.11828e-75	0.602921	0.971	0.589	2.09376e-71	Mrpl33	37
1.31398e-34	0.602667	0.391	0.158	2.46017e-30	Stim2	37
1.82143e-31	0.602617	0.525	0.24	3.41026e-27	Pigp	37
7.42352e-39	0.602557	0.319	0.114	1.38991e-34	Xrcc1	37
9.61105e-38	0.602554	0.887	0.491	1.79948e-33	Taf1d	37
4.33708e-29	0.602519	0.747	0.378	8.12031e-25	Rnf7	37
5.67406e-32	0.602228	0.504	0.223	1.06235e-27	Mrps35	37
1.06379e-39	0.602208	0.307	0.106	1.99174e-35	Uck1	37
1.74908e-36	0.60218	0.372	0.143	3.2748e-32	Lpcat3	37
2.85047e-34	0.602047	0.405	0.167	5.33694e-30	Cyb561d2	37
1.11872e-30	0.602031	0.804	0.423	2.09457e-26	Naa38	37
7.24113e-43	0.601879	0.924	0.524	1.35576e-38	Mrps14	37
3.86305e-77	0.601822	0.977	0.592	7.23278e-73	Raly	37
3.1088e-30	0.601692	0.772	0.399	5.8206e-26	Nsmce1	37
1.55243e-30	0.601611	0.63	0.306	2.90661e-26	Mea1	37
2.45404e-34	0.601353	0.8	0.431	4.5947e-30	Bcas2	37
4.26464e-33	0.601268	0.465	0.198	7.98468e-29	Dhrs7	37
5.6521e-34	0.601162	0.424	0.176	1.05824e-29	Sec23b	37
2.07019e-34	0.601019	0.393	0.16	3.87603e-30	Scaf4	37
5.86873e-29	0.600683	0.658	0.322	1.0988e-24	Ssr1	37
4.10617e-31	0.600632	0.533	0.244	7.68798e-27	Dcaf13	37
5.06115e-32	0.600387	0.446	0.191	9.47599e-28	Mgst2	37
4.34018e-30	0.600374	0.669	0.333	8.12611e-26	Dmac1	37
6.20858e-34	0.600315	0.411	0.169	1.16243e-29	Galk2	37
5.44022e-32	0.600256	0.496	0.221	1.01857e-27	Ei24	37
5.84376e-49	0.60019	0.858	0.513	1.09413e-44	Trbc1	37
7.51638e-31	0.600146	0.556	0.261	1.40729e-26	Bscl2	37
5.54361e-43	0.600135	0.284	0.09	1.03793e-38	Hivep3	37
1.04744e-35	0.600105	0.37	0.144	1.96112e-31	Trappc13	37
4.92869e-44	0.600087	0.272	0.084	9.22798e-40	Pitrm1	37
1.053e-29	0.60002	0.751	0.385	1.97153e-25	Aip	37
4.24838e-34	0.599909	0.414	0.17	7.95423e-30	Cers5	37
1.55938e-36	0.599383	0.339	0.127	2.91963e-32	Txndc12	37
7.13445e-30	0.599372	0.646	0.319	1.33578e-25	Prpf8	37
1.74414e-37	0.599269	0.317	0.115	3.26556e-33	Eif2d	37
2.46802e-30	0.599106	0.562	0.257	4.62088e-26	Trabd	37
3.04434e-49	0.598818	0.951	0.547	5.69992e-45	Ube2s	37
1.43004e-30	0.59866	0.829	0.441	2.67747e-26	Cntrl	37
1.36456e-30	0.598529	0.564	0.267	2.55486e-26	Anxa11	37
3.46076e-31	0.59842	0.5	0.225	6.47958e-27	Alg5	37
1.14191e-42	0.598209	0.267	0.083	2.13799e-38	Entpd5	37
9.18687e-31	0.5982	0.874	0.47	1.72006e-26	Zmat2	37
1.54793e-47	0.597982	0.936	0.54	2.89818e-43	Aurkaip1	37
2.60756e-26	0.597937	0.71	0.345	4.88214e-22	Gimap9	37
2.71631e-32	0.597884	0.693	0.358	5.08574e-28	Klrd1	37
2.4738e-49	0.597709	0.897	0.518	4.6317e-45	Mrpl23	37
9.47902e-28	0.5977	0.706	0.351	1.77476e-23	Znrd1	37
1.47576e-29	0.597495	0.695	0.349	2.76306e-25	Bcl7c	37
8.5487e-31	0.597221	0.525	0.235	1.60057e-26	Dnajc21	37
7.48653e-30	0.597118	0.543	0.242	1.4017e-25	Tnik	37
1.11791e-40	0.59705	0.282	0.093	2.09306e-36	Mgat5	37
1.58612e-32	0.59672	0.434	0.185	2.96969e-28	Riox2	37
1.93829e-32	0.596615	0.453	0.195	3.62906e-28	Psmd9	37
9.06147e-32	0.596515	0.475	0.209	1.69658e-27	Atxn7l3	37
1.29263e-26	0.596484	0.712	0.355	2.42019e-22	Tespa1	37
5.55099e-37	0.596049	0.825	0.457	1.03931e-32	Txn2	37
8.15274e-37	0.596036	0.356	0.135	1.52644e-32	Lap3	37
1.72857e-27	0.595889	0.671	0.321	3.2364e-23	Rps6ka1	37
1.48853e-30	0.595848	0.553	0.257	2.78697e-26	Iws1	37
6.25844e-32	0.59562	0.459	0.197	1.17177e-27	Parvg	37
4.70561e-35	0.595585	0.379	0.15	8.81032e-31	Rb1	37
1.08297e-44	0.595473	0.253	0.075	2.02765e-40	Cryl1	37
3.74837e-29	0.595371	0.584	0.279	7.01808e-25	Clns1a	37
1.10554e-40	0.59537	0.29	0.095	2.06991e-36	Gm20324	37
7.33022e-34	0.59521	0.399	0.163	1.37244e-29	Znhit2	37
2.92611e-33	0.595134	0.432	0.18	5.47856e-29	Thap7	37
6.44555e-36	0.594973	0.86	0.476	1.2068e-31	Eif6	37
3.00851e-33	0.594788	0.401	0.167	5.63283e-29	Fam98b	37
1.13286e-41	0.594631	0.284	0.092	2.12105e-37	Gfm1	37
1.69436e-28	0.594454	0.669	0.33	3.17235e-24	Map4	37
8.28869e-39	0.594415	0.298	0.103	1.55189e-34	Prkar2a	37
1.75482e-41	0.594263	0.261	0.083	3.28556e-37	4930503L19Rik	37
2.09528e-34	0.593921	0.399	0.16	3.92298e-30	Bet1	37
8.56293e-81	0.59391	0.973	0.604	1.60324e-76	Pycard	37
9.39732e-27	0.593621	0.724	0.36	1.75946e-22	Gtf2i	37
9.1991e-28	0.593579	0.78	0.404	1.72235e-23	Mapk1	37
4.47074e-34	0.593487	0.819	0.448	8.37057e-30	Hspa4	37
4.06602e-29	0.593474	0.603	0.286	7.61282e-25	Pnkd	37
1.43111e-45	0.593457	0.251	0.074	2.67946e-41	Cbr4	37
5.75286e-32	0.593345	0.87	0.476	1.07711e-27	1110008F13Rik	37
6.8403e-53	0.593321	0.99	0.622	1.28071e-48	Cd3d	37
1.42956e-30	0.593269	0.492	0.215	2.67657e-26	Arhgef3	37
4.26215e-30	0.593235	0.564	0.269	7.98002e-26	Dpm2	37
1.6013e-29	0.593139	0.588	0.28	2.99812e-25	Luc7l	37
2.17203e-36	0.593064	0.335	0.124	4.06669e-32	Gpn3	37
1.03502e-37	0.592729	0.313	0.112	1.93787e-33	Cpsf4	37
2.78693e-40	0.592535	0.278	0.091	5.21797e-36	Utp4	37
1.82902e-28	0.592042	0.675	0.328	3.42447e-24	Pou2f2	37
8.18882e-29	0.592011	0.741	0.384	1.53319e-24	Ubn1	37
7.04639e-29	0.591993	0.811	0.43	1.3193e-24	Ccar1	37
3.10109e-29	0.591922	0.578	0.272	5.80617e-25	2210016L21Rik	37
4.69886e-29	0.591814	0.601	0.287	8.79767e-25	Emsy	37
1.89165e-38	0.591556	0.309	0.109	3.54173e-34	Gm49336	37
1.57732e-32	0.591449	0.428	0.177	2.95322e-28	Thumpd1	37
1.47458e-25	0.591365	0.745	0.376	2.76086e-21	Phf14	37
8.66464e-44	0.591018	0.265	0.081	1.62228e-39	Prep	37
3.45145e-35	0.590965	0.346	0.132	6.46216e-31	Atp2b4	37
6.02401e-51	0.590878	0.922	0.542	1.12787e-46	Sf3b5	37
3.56687e-28	0.59067	0.611	0.294	6.67825e-24	Cdc26	37
2.21235e-35	0.590594	0.358	0.137	4.14218e-31	Orc3	37
9.23634e-53	0.590555	0.936	0.551	1.72932e-48	Ndufc1	37
9.7145e-27	0.590499	0.753	0.385	1.81885e-22	Vps13a	37
8.45962e-35	0.590499	0.42	0.171	1.58389e-30	Gsr	37
1.8858e-27	0.590312	0.65	0.316	3.53078e-23	Edem1	37
3.9913e-31	0.590299	0.473	0.207	7.47291e-27	Gpr171	37
4.21864e-31	0.590218	0.473	0.208	7.89856e-27	Sin3a	37
6.0463e-24	0.590198	0.802	0.411	1.13205e-19	Gm8369	37
1.15373e-86	0.590172	0.984	0.613	2.16013e-82	Lsm4	37
3.19523e-32	0.5901	0.444	0.188	5.98243e-28	Tmem70	37
1.28134e-32	0.590052	0.449	0.194	2.39906e-28	Isg20	37
2.76443e-31	0.59005	0.471	0.204	5.17585e-27	Tubgcp4	37
1.56391e-32	0.589897	0.405	0.169	2.92812e-28	Nfatc2	37
1.02939e-32	0.589561	0.905	0.503	1.92732e-28	Ewsr1	37
6.79041e-42	0.589461	0.29	0.094	1.27137e-37	Tpgs2	37
2.39358e-62	0.589348	0.957	0.575	4.48151e-58	Romo1	37
2.33776e-29	0.589298	0.549	0.255	4.37699e-25	Tgs1	37
2.37843e-28	0.588904	0.796	0.421	4.45314e-24	Pin4	37
1.94836e-27	0.588882	0.636	0.305	3.64792e-23	Gm9493	37
2.17803e-28	0.588554	0.599	0.285	4.07792e-24	Cul1	37
9.85071e-33	0.588464	0.401	0.163	1.84435e-28	Rab3ip	37
1.60003e-27	0.588293	0.724	0.369	2.99574e-23	Ugcg	37
7.31857e-31	0.587824	0.488	0.216	1.37026e-26	Eci2	37
9.22652e-29	0.587807	0.578	0.272	1.72748e-24	Rbm27	37
3.1004e-27	0.58754	0.77	0.399	5.80488e-23	Commd3	37
1.79836e-26	0.587531	0.848	0.449	3.36706e-22	Mrpl14	37
7.34335e-28	0.587472	0.652	0.322	1.3749e-23	Adrm1	37
7.02394e-29	0.587466	0.566	0.265	1.31509e-24	Ppp1r2	37
4.57931e-36	0.587292	0.327	0.12	8.57383e-32	Gin1	37
1.1805e-30	0.587256	0.479	0.212	2.21024e-26	Nkap	37
7.33656e-28	0.587187	0.691	0.35	1.37362e-23	Nars	37
1.87369e-38	0.587162	0.305	0.106	3.50811e-34	Flywch1	37
1.85916e-28	0.586858	0.623	0.306	3.4809e-24	Uhrf2	37
3.59056e-39	0.586514	0.897	0.514	6.7226e-35	Cd48	37
1.38043e-31	0.586497	0.434	0.186	2.58459e-27	N4bp2	37
3.40761e-25	0.586454	0.718	0.357	6.38007e-21	Cd164	37
8.72029e-28	0.586275	0.605	0.289	1.6327e-23	Esf1	37
2.25891e-36	0.586197	0.321	0.117	4.22936e-32	Fam136a	37
1.63685e-31	0.586125	0.858	0.471	3.06467e-27	Slc9a3r1	37
5.72682e-30	0.585931	0.79	0.425	1.07223e-25	Tardbp	37
8.51874e-35	0.585928	0.35	0.134	1.59496e-30	Camk2g	37
1.057e-31	0.585498	0.422	0.181	1.97902e-27	Rps19bp1	37
1.69568e-37	0.585475	0.93	0.535	3.17482e-33	Atp1b3	37
6.92435e-29	0.585447	0.809	0.435	1.29645e-24	Sarnp	37
4.28939e-37	0.585408	0.895	0.509	8.03103e-33	Hnrnpl	37
4.96817e-27	0.585347	0.646	0.313	9.30191e-23	Ing1	37
9.39271e-33	0.585248	0.379	0.153	1.7586e-28	Prmt3	37
3.30388e-27	0.585158	0.714	0.365	6.18586e-23	Casp8	37
1.48943e-31	0.585106	0.438	0.186	2.78866e-27	Zfp326	37
2.8977e-39	0.58509	0.28	0.094	5.42535e-35	Nudt2	37
9.69758e-32	0.584954	0.426	0.179	1.81568e-27	Sigirr	37
8.65659e-29	0.584933	0.516	0.239	1.62077e-24	Upf1	37
2.97217e-35	0.584906	0.331	0.124	5.56479e-31	Taf2	37
3.94965e-27	0.584854	0.632	0.308	7.39492e-23	Arl1	37
6.57531e-28	0.584842	0.72	0.372	1.2311e-23	Nfatc3	37
2.78805e-30	0.584803	0.516	0.23	5.22006e-26	Kpna3	37
1.99432e-26	0.584627	0.634	0.305	3.73396e-22	Sema4d	37
1.07089e-37	0.584587	0.307	0.108	2.00502e-33	Cdpf1	37
4.56202e-33	0.584503	0.393	0.159	8.54148e-29	Pus1	37
7.78748e-29	0.584479	0.545	0.257	1.45805e-24	Spen	37
1.38416e-36	0.584462	0.897	0.511	2.59157e-32	Runx3	37
5.30511e-31	0.584377	0.459	0.2	9.93277e-27	Armc1	37
1.93976e-27	0.584312	0.673	0.337	3.63182e-23	Ahsa1	37
2.82268e-33	0.584294	0.375	0.15	5.2849e-29	Sh2b1	37
1.46599e-28	0.584219	0.817	0.439	2.74477e-24	Sod1	37
3.50745e-34	0.584196	0.333	0.127	6.567e-30	Dcaf1	37
2.21557e-40	0.584182	0.288	0.095	4.14821e-36	Ttc32	37
6.30928e-33	0.584128	0.844	0.467	1.18129e-28	Cacybp	37
8.16082e-34	0.584054	0.362	0.142	1.52795e-29	Wdr3	37
1.04338e-32	0.584037	0.399	0.162	1.95353e-28	Cds2	37
3.76346e-30	0.584036	0.479	0.217	7.04632e-26	Ube2j1	37
7.66601e-28	0.583923	0.591	0.285	1.43531e-23	Gsk3a	37
3.1711e-28	0.583851	0.743	0.391	5.93726e-24	Setx	37
7.637e-34	0.583761	0.352	0.137	1.42988e-29	Rrp9	37
7.07122e-36	0.583225	0.325	0.12	1.32394e-31	Mrpl37	37
1.33409e-42	0.583184	0.255	0.078	2.49783e-38	Polr1e	37
7.35819e-27	0.583163	0.728	0.375	1.37767e-22	Cfdp1	37
1.2824e-34	0.583036	0.335	0.128	2.40104e-30	Mrpl50	37
4.16478e-30	0.582834	0.471	0.209	7.79771e-26	Coro7	37
9.78418e-27	0.582612	0.733	0.381	1.83189e-22	Pcnp	37
4.76175e-35	0.582384	0.319	0.119	8.91543e-31	6030458C11Rik	37
3.15336e-31	0.582359	0.426	0.182	5.90403e-27	Tmem189	37
9.01779e-27	0.582359	0.642	0.315	1.6884e-22	Ube2j2	37
7.48752e-31	0.582222	0.44	0.189	1.40189e-26	Dpy19l1	37
1.30782e-29	0.582222	0.51	0.24	2.44864e-25	Asna1	37
2.10024e-35	0.582187	0.856	0.481	3.93228e-31	Ube2n	37
3.33987e-32	0.582042	0.403	0.167	6.25323e-28	Dpp9	37
4.79313e-27	0.582034	0.619	0.304	8.97418e-23	Ccdc47	37
4.62984e-37	0.581999	0.916	0.523	8.66845e-33	Sec11a	37
8.20789e-30	0.581927	0.84	0.461	1.53676e-25	Imp3	37
2.27242e-35	0.581819	0.333	0.125	4.25465e-31	Gpat4	37
1.88389e-29	0.581718	0.479	0.216	3.52721e-25	Rrp7a	37
3.3369e-31	0.581713	0.411	0.175	6.24767e-27	Slc38a10	37
4.7883e-36	0.581711	0.325	0.118	8.96514e-32	Zfp422	37
6.14089e-30	0.581691	0.484	0.217	1.14976e-25	Faim	37
2.52794e-32	0.581569	0.403	0.164	4.73307e-28	Cbr1	37
6.45325e-28	0.581315	0.753	0.397	1.20824e-23	Idh3b	37
1.88042e-26	0.581276	0.661	0.334	3.52071e-22	Sec61a1	37
2.18728e-29	0.58123	0.498	0.23	4.09524e-25	Bag6	37
2.94383e-43	0.580993	0.261	0.079	5.51174e-39	Carm1	37
5.41715e-30	0.580832	0.467	0.209	1.01425e-25	Nop14	37
9.79591e-34	0.580769	0.35	0.136	1.83409e-29	Zfp672	37
2.98596e-41	0.5806	0.267	0.084	5.59061e-37	Ints5.1	37
5.7814e-38	0.580596	0.288	0.099	1.08245e-33	Wrnip1	37
1.70807e-29	0.580459	0.477	0.212	3.19802e-25	Sucla2	37
1.29574e-32	0.580409	0.379	0.155	2.42602e-28	Tmem183a	37
4.52149e-31	0.580397	0.422	0.18	8.46559e-27	Klhdc2	37
2.92835e-33	0.580214	0.372	0.149	5.48275e-29	Tsen34	37
6.17679e-36	0.580165	0.304	0.11	1.15648e-31	Agtpbp1	37
6.42821e-28	0.580158	0.543	0.256	1.20355e-23	Pdia4	37
8.77683e-38	0.58013	0.282	0.096	1.64329e-33	Nop2	37
7.12459e-62	0.57996	0.942	0.572	1.33394e-57	1810037I17Rik	37
2.70392e-30	0.579723	0.453	0.199	5.06256e-26	Stk16	37
9.51203e-28	0.579552	0.607	0.301	1.78094e-23	Srek1	37
1.60264e-79	0.579497	0.951	0.599	3.00062e-75	H2afv	37
8.90927e-47	0.579429	0.944	0.558	1.66808e-42	Pnn	37
5.36992e-33	0.579403	0.342	0.135	1.00541e-28	Lrrcc1	37
3.68991e-32	0.579399	0.409	0.168	6.90862e-28	Taf11	37
1.81005e-37	0.578992	0.294	0.102	3.38895e-33	Dhrs7b	37
1.03296e-26	0.578974	0.691	0.351	1.93402e-22	Ccdc59	37
5.13312e-34	0.578921	0.34	0.131	9.61074e-30	Elp2	37
4.05841e-26	0.578838	0.733	0.38	7.59855e-22	Ddx18	37
2.52654e-26	0.57863	0.66	0.327	4.73044e-22	Acbd6	37
3.14302e-26	0.578484	0.63	0.307	5.88467e-22	Cuedc2	37
2.58588e-27	0.578389	0.599	0.292	4.84155e-23	Bak1	37
1.2286e-27	0.578304	0.562	0.263	2.30031e-23	Bri3bp	37
[truncated: 753 more rows]

## Sheet: 38
p_val	avg_log2FC	pct.1	pct.2	p_val_adj	gene	seurat_cluster_no
0	1.75467	0.925	0.189	0	Ifit1	38
0	1.66457	0.618	0.08	0	Ifit3b	38
0	1.65011	0.935	0.225	0	Ifit3	38
0	1.58574	0.594	0.092	0	Rsad2	38
2.85502e-281	1.52294	0.673	0.136	5.34546e-277	Iigp1	38
1.21948e-252	1.43182	0.632	0.136	2.28323e-248	Ddx60	38
5.49981e-236	1.38977	0.634	0.142	1.02973e-231	Ifit1bl1	38
1.09513e-219	1.35717	0.697	0.19	2.05041e-215	Isg20	38
1.01207e-198	1.30328	0.683	0.184	1.89489e-194	Oasl2	38
1.65793e-243	1.29014	0.868	0.293	3.10414e-239	Gbp7	38
1.20035e-201	1.2259	0.762	0.258	2.24741e-197	Ifi208	38
1.86184e-205	1.21162	0.841	0.311	3.48593e-201	Slfn5	38
8.36179e-194	1.20378	0.772	0.27	1.56558e-189	Usp18	38
1.03397e-162	1.19843	0.616	0.184	1.9359e-158	Oas3	38
1.08218e-260	1.17036	0.974	0.424	2.02617e-256	Isg15	38
6.57785e-188	1.16531	0.829	0.293	1.23157e-183	Rtp4	38
3.4455e-203	1.16001	0.856	0.332	6.451e-199	Igtp	38
1.72907e-143	1.15651	0.384	0.079	3.23734e-139	Cmpk2	38
4.51117e-200	1.11585	0.856	0.345	8.44626e-196	Ifi206	38
1.6431e-123	1.11543	0.447	0.116	3.07638e-119	Ifit2	38
2.89994e-144	1.11065	0.35	0.066	5.42956e-140	Gbp6	38
1.43543e-207	1.1006	0.906	0.377	2.68756e-203	Slfn1	38
2.73843e-142	1.05455	0.705	0.277	5.12716e-138	Daxx	38
4.73634e-156	1.05059	0.268	0.037	8.86785e-152	Trim30c	38
1.0586e-196	1.03901	0.915	0.405	1.98201e-192	Zbp1	38
1.90822e-131	1.0376	0.691	0.274	3.57277e-127	Ifi214	38
2.21677e-142	1.03338	0.754	0.307	4.15046e-138	Ifi213	38
3.48904e-149	1.03008	0.764	0.318	6.53254e-145	Slfn8	38
1.23453e-103	1.0126	0.333	0.078	2.31141e-99	AW011738	38
7.49591e-125	1.0115	0.673	0.268	1.40346e-120	Ddx58	38
1.63429e-100	1.01074	0.484	0.164	3.05988e-96	Phf11c	38
1.01086e-130	1.00037	0.732	0.302	1.89263e-126	Xaf1	38
1.86562e-106	0.994563	0.587	0.226	3.493e-102	Slco3a1	38
9.4426e-91	0.989918	0.37	0.102	1.76794e-86	Oasl1	38
1.90648e-151	0.982382	0.884	0.396	3.5695e-147	Irf7	38
6.69218e-88	0.965035	0.478	0.173	1.25298e-83	Ifih1	38
2.31756e-121	0.94891	0.717	0.332	4.33917e-117	Herc6	38
3.39531e-103	0.937086	0.63	0.275	6.35703e-99	Gbp9	38
2.39405e-131	0.936347	0.785	0.366	4.48238e-127	Gbp4	38
1.62044e-87	0.922349	0.555	0.231	3.03395e-83	Eif2ak2	38
1.29456e-79	0.91776	0.325	0.089	2.4238e-75	Tgtp2	38
9.57659e-105	0.900112	0.677	0.309	1.79302e-100	Parp9	38
1.54767e-73	0.895025	0.429	0.156	2.8977e-69	Asb13	38
8.64957e-119	0.888154	0.785	0.381	1.61946e-114	Rnf213	38
9.20724e-77	0.886554	0.541	0.222	1.72387e-72	Treml2	38
8.57258e-98	0.878601	0.717	0.328	1.60504e-93	Itk	38
3.52213e-138	0.859968	0.866	0.451	6.59448e-134	Parp14	38
7.35737e-124	0.8595	0.831	0.423	1.37752e-119	Samd9l	38
1.50504e-59	0.836369	0.368	0.137	2.81788e-55	Dhx58	38
4.693e-97	0.832573	0.848	0.419	8.78671e-93	Lef1	38
1.55734e-68	0.830668	0.254	0.064	2.91582e-64	Tgtp1	38
1.40018e-63	0.820975	0.266	0.072	2.62155e-59	Gm19705	38
1.3965e-55	0.819913	0.386	0.152	2.61467e-51	Mx1	38
1.48026e-85	0.819749	0.726	0.363	2.77149e-81	Gbp2	38
1.74376e-61	0.8163	0.278	0.079	3.26485e-57	H2-T24	38
6.14834e-145	0.807824	0.929	0.516	1.15115e-140	Ccnd2	38
6.04946e-77	0.803124	0.701	0.345	1.13264e-72	Gm2682	38
5.08001e-72	0.799114	0.602	0.29	9.51131e-68	Irgm1	38
1.98799e-57	0.796935	0.469	0.205	3.72212e-53	Ssbp2	38
2.49417e-151	0.792339	0.933	0.53	4.66983e-147	Ifi47	38
5.46836e-60	0.78172	0.53	0.248	1.02384e-55	Pdk1	38
3.05803e-52	0.778585	0.392	0.163	5.72555e-48	BC147527	38
4.52078e-50	0.773939	0.384	0.162	8.46426e-46	1600014C10Rik	38
8.31978e-75	0.763412	0.711	0.364	1.55771e-70	Prkcq	38
1.00349e-47	0.76286	0.35	0.139	1.87884e-43	Tdrp	38
2.42183e-46	0.750637	0.331	0.126	4.53438e-42	Art2b	38
5.08323e-53	0.74456	0.506	0.238	9.51732e-49	Nsg2	38
1.78248e-114	0.743223	0.841	0.485	3.33734e-110	Trim30a	38
5.11462e-44	0.738852	0.262	0.091	9.5761e-40	Oas1a	38
1.71538e-62	0.738245	0.596	0.309	3.2117e-58	Mitd1	38
3.62289e-45	0.726071	0.417	0.19	6.78315e-41	Scml4	38
4.68306e-54	0.725949	0.61	0.31	8.7681e-50	Txk	38
1.26227e-61	0.720793	0.612	0.323	2.36335e-57	Lgals3bp	38
2.23138e-71	0.720318	0.719	0.398	4.17782e-67	Phf11b	38
3.89365e-42	0.719073	0.28	0.104	7.29009e-38	Mov10	38
1.04211e-50	0.717879	0.51	0.261	1.95114e-46	Gbp8	38
2.67958e-168	0.712501	0.974	0.609	5.01698e-164	Ifi203	38
2.86189e-149	0.709751	0.996	0.612	5.35831e-145	Ms4a4b	38
2.94374e-53	0.703268	0.557	0.296	5.51156e-49	Pml	38
4.5786e-42	0.703074	0.406	0.19	8.57252e-38	Helz2	38
3.27661e-62	0.697089	0.756	0.413	6.13479e-58	Bcl11b	38
2.35868e-71	0.686297	0.846	0.476	4.41615e-67	Skap1	38
8.06424e-37	0.685327	0.339	0.149	1.50987e-32	Gm4070	38
6.46156e-110	0.68516	0.85	0.527	1.2098e-105	Ifi209	38
4.28368e-50	0.680895	0.537	0.293	8.02034e-46	Ascc3	38
6.69385e-34	0.676623	0.343	0.147	1.25329e-29	Igfbp4	38
9.70231e-41	0.676253	0.461	0.238	1.81656e-36	Socs1	38
7.91071e-36	0.670941	0.356	0.171	1.48112e-31	Parp11	38
5.17033e-47	0.668524	0.594	0.33	9.68041e-43	Cd69	38
4.08866e-75	0.667329	0.933	0.545	7.65521e-71	Cd3e	38
7.76579e-66	0.667149	0.673	0.396	1.45399e-61	Dtx3l	38
3.39451e-45	0.657667	0.563	0.309	6.35555e-41	Ipcef1	38
4.14569e-34	0.653954	0.374	0.18	7.76197e-30	Fam26f	38
8.49403e-64	0.653602	0.902	0.527	1.59034e-59	Trac	38
1.85557e-117	0.653389	0.978	0.61	3.47419e-113	Ms4a6b	38
7.7078e-44	0.65226	0.547	0.3	1.44313e-39	Pik3ip1	38
7.34017e-33	0.650646	0.319	0.147	1.3743e-28	Parp10	38
1.14902e-67	0.650557	0.919	0.538	2.15131e-63	Lck	38
4.06707e-33	0.65052	0.319	0.147	7.61477e-29	Trim21	38
4.00947e-36	0.641561	0.427	0.222	7.50693e-32	Trim30d	38
1.13996e-31	0.639175	0.264	0.108	2.13435e-27	Irgm2	38
2.74889e-33	0.638895	0.392	0.195	5.14675e-29	Sidt1	38
1.1535e-35	0.636168	0.433	0.223	2.15971e-31	Fam102a	38
1.72814e-119	0.632947	0.943	0.61	3.2356e-115	Mndal	38
2.9001e-44	0.631648	0.6	0.338	5.42985e-40	Fam189b	38
5.96241e-38	0.623941	0.482	0.273	1.11634e-33	Ppa1	38
4.44344e-59	0.623056	0.949	0.575	8.31946e-55	Cd3g	38
1.05611e-63	0.616009	0.719	0.443	1.97736e-59	Ifi35	38
1.66614e-76	0.615779	0.823	0.52	3.11951e-72	9930111J21Rik2	38
1.30345e-56	0.614867	0.756	0.454	2.44044e-52	Dgka	38
2.96472e-73	0.608295	0.986	0.622	5.55085e-69	Cd3d	38
3.39775e-73	0.607937	0.793	0.505	6.36161e-69	Trim12a	38
3.32634e-27	0.60731	0.28	0.131	6.2279e-23	Zcchc2	38
2.04558e-28	0.604059	0.303	0.145	3.82994e-24	Herc3	38
1.56982e-40	0.596876	0.547	0.323	2.93918e-36	Lgals9	38
2.05882e-109	0.592733	0.921	0.623	3.85473e-105	Bst2	38
1.02606e-32	0.590208	0.465	0.271	1.92109e-28	Stat2	38
1.49366e-36	0.589834	0.502	0.3	2.79657e-32	Trim56	38
6.70398e-53	0.588512	0.772	0.476	1.25519e-48	Emb	38
2.23442e-45	0.58838	0.589	0.362	4.1835e-41	Usp25	38
7.95854e-62	0.587516	0.841	0.529	1.49008e-57	Satb1	38
6.47938e-48	0.586681	0.833	0.505	1.21314e-43	Lat	38
8.1833e-35	0.584005	0.567	0.329	1.53216e-30	Inpp4b	38
2.94531e-54	0.583974	0.726	0.459	5.5145e-50	Utrn	38
2.65537e-48	0.579641	0.693	0.43	4.97165e-44	Grap2	38
4.59001e-49	0.578238	0.687	0.427	8.59387e-45	Ssh2	38
1.82877e-72	0.574255	0.909	0.609	3.424e-68	Ly6a	38
1.81986e-53	0.572928	0.831	0.519	3.40732e-49	Cd2	38
6.53473e-55	0.571366	0.86	0.544	1.2235e-50	Hcst	38
2.07553e-30	0.569488	0.445	0.258	3.88601e-26	Trim25	38
2.48439e-31	0.568209	0.484	0.284	4.65152e-27	Vps37b	38
4.38685e-29	0.560998	0.433	0.254	8.21349e-25	Fam208b	38
4.71732e-25	0.556097	0.358	0.2	8.83224e-21	Atp8b4	38
4.39188e-40	0.553728	0.713	0.443	8.22291e-36	Cd27	38
3.6471e-32	0.547818	0.565	0.341	6.82847e-28	Cd247	38
3.04892e-30	0.546232	0.492	0.293	5.7085e-26	Pdlim1	38
6.69457e-23	0.543529	0.319	0.171	1.25343e-18	Lgals8	38
7.55298e-48	0.54028	0.762	0.51	1.41414e-43	Cd8b1	38
2.9658e-45	0.539185	0.642	0.429	5.55287e-41	Zufsp	38
1.44758e-21	0.537271	0.264	0.126	2.71031e-17	Rapgef4	38
2.44663e-37	0.532314	0.624	0.395	4.58083e-33	Tcof1	38
2.72785e-66	0.530563	0.992	0.682	5.10736e-62	Trbc2	38
7.85858e-153	0.525849	0.992	0.742	1.47136e-148	Stat1	38
5.56464e-51	0.525192	0.766	0.507	1.04187e-46	Arhgap15	38
3.01922e-53	0.522214	0.785	0.525	5.65288e-49	Evl	38
1.25082e-20	0.52221	0.319	0.173	2.34191e-16	Tnfsf8	38
3.13517e-20	0.520499	0.327	0.184	5.86998e-16	Pmepa1	38
9.11242e-134	0.520271	0.959	0.7	1.70612e-129	Sp100	38
2.88985e-39	0.519361	0.831	0.539	5.41067e-35	Sell	38
1.11731e-21	0.511281	0.36	0.213	2.09194e-17	Notch1	38
9.57865e-35	0.511185	0.561	0.368	1.79341e-30	Casp8	38
6.20145e-26	0.510798	0.533	0.329	1.1611e-21	Klk8	38
4.87066e-68	0.509871	0.846	0.593	9.11934e-64	Rapgef6	38
1.18821e-35	0.507802	0.575	0.382	2.22469e-31	Nmi	38
8.17457e-26	0.507	0.575	0.388	1.53053e-21	Ly6c2	38
1.89213e-42	0.506289	0.709	0.476	3.54263e-38	Zcchc11	38
6.85804e-26	0.505954	0.567	0.356	1.28403e-21	Ctsw	38
2.89313e-95	0.50373	0.886	0.65	5.4168e-91	Smchd1	38
1.38436e-38	0.502091	0.722	0.491	2.59194e-34	Il7r	38
1.1072e-29	0.500471	0.642	0.413	2.07301e-25	Gm8369	38

[truncated: 7 more sheets: 39, 40, 41, 42, 43, 44, 45]
