# Supplementary material for: Insights into regulatory T-cell and type-I interferon roles in determining abacavir-induced hypersensitivity or immune tolerance
Source: Front Immunol. 2025 Jun 6;16:1612451. doi: 10.3389/fimmu.2025.1612451 (PMC12178900; doi:10.3389/fimmu.2025.1612451)
Supplement: Supplementary file 5 [file Table3.xlsx]

## Sheet: Supplementary Table 3
Supplementary Table 3: DEG upregulated ≥1.5 FC on DT + ABC vs ABC or DT, and in ABC vs Untr
Av log2 FC >= 0.585 (corresponding to 1.5 x increase).
DT + ABC vs ABC																	DT + ABC vs DT															ABC vs Untr
T-cell subsets									LN landscape								T-cell subsets						LN landscape									T-cell subsets							LN landscape
CD4 TE	Treg	CD4 TN	CD8 TEA-1	CD8 TEA-2	CD8+ TM/Ex prec	CD8 TN	CD8 N/EA-ISG	gdT	cDC-1	cDC-2	Mf	NK	pDC	Tcells	XCR1 DC-2		CD4 TEff	CD4 TN	CD8 TEff/Ex	CD8 TM/Ex prec	CD8 TN	gdT	cDC1	cDC2	Mf	ncMono	pDC	Tcells	XCR1 DC-1	XCR1 DC-2		Treg	CD4 TN	CD8 TEA-1	CD8 TEA-2	CD8 TN	CD8 N/EA-ISG	gd-T	T-cells
Igkc	Igkc	Igkc	Igkc	Igkc	Igkc	Igkc	Igkc	Igkc	Igkc	Igkc	Igkc	Igkc	Ighg2c	Igkc	Igkc		ifitm3	ifit3	Ighg2c	Ighg2c	ifit3	ifit3	Ly6a	Ifi27l2a	Slfn1	Ifi27l2a	Trbc2	ifit3	ifitm1	ifitm1		Fos	Ccl5	Hspa1a	Ccl5	Ccl5	Ccl5	Fos	Ccl5
ifitm1	Gzmb	ifit3	Ighg2c	ifit1	ifitm1	ifit3	S100a6	Ighg2c	Ramp3	Ramp3	Gbp2	Fabp5	ifitm1	ifitm1	ifitm1		ifit3	Oasl2	ifitm1	ifitm3	ifit1	irf7	Ramp3	Ramp3	Iigp1	Ly6a	Ighg2c	ifitm1	Oas3	isg15		Ccl5	Fos	ifit3	S100a4	Fos	Hspa1b	Gm11127	Fos
ifitm3	Lgals3bp	Oasl2	Ighg1	ifit3	Ighg2c	Ighg2c	Ighg2c	ifitm1	Ighg2c	Ifi27l2a	Ighg2c	Ifi27l2a	Ccnd2	Ighg2c	ifitm3		ifitm1	irf7	ifit3	Ramp3	irf7	Ifi213	Trbc2	Trbc2	Fcgr1	isg15	isg15	Ighg2c	isg15	Trbc2		ifit3	Fosb	Ctla2a	Dusp1	Fosb	Gm4951	Tspyl2	Fosb
ifitm2	Oas3	isg15	ifitm1	ifitm1	Ly6a	ifitm1	Fabp5	Fabp5	ifitm1	Lgals1	Upp1	Ly6a	Ighg1	ifitm2	Ccnd2		Ighg2c	Rnf213	Klrc1	ifitm1	ifitm1	ifitm1	Ighg2c	Ly6a	Ifi205	Trbc2	ifitm1	irf7	isg20	Ifi27l2a		S100a4	Dusp1	Luzp1	Jun		Fos	Jun	ifit3
Ighg2c	Ighg2c	Iigp1	ifitm3	ifitm3	ifitm3	Ly6a	ifitm1	ifitm3	Pkib	Ighg2c	Iigp1	Ighg2c	Serpinb6b	ifitm3	S100a4		Usp18	ifit3b	ifitm3	Rsad2	ifitm3	ifit1	ifitm1	ifitm1	Cxcl10	Zbp1	Iigp1	ifit1	ifitm6	Ly6a		Tyrobp		Fosb	H2-Ab1		Mrpl14	Ppp1r15a	S100a6
Gzmb	ifitm2	Ighg2c	Gzmb	Ighg2c	Ighg1	Oasl2	ifitm2	Ighg1	Ighg1	ifitm1	Cxcl10	Ighg1	Igha	Pclaf	Ccl22		ifit3b	isg15	Dhx58	ifit3	ifit3b	ifit3b	Trbc1	Ass1	Ifi204	Cxcl9	Cd3d	Oasl2	Ifi44	Zbp1		Ppp1r15a		ifit3b	Nelfcd		Oas1a	Fosb	Dusp1
Gzma	ifitm1	ifit3b	Fscn1	S100a6	S100a6	ifit1	Ighg1	Gzmb	ifitm3	Ly6a	Gbp5	Ccl22	Ccl22	Fabp5	Ighg2c		ifit1	isg20	ifit1	Fam46a	Ighg2c	Phf11b	Ms4a4b	Cd3d	Ifi211	Cd3d	Ccnd2	ifitm3	Trbc2	Cd3d		S100a6		isg15			Gm19705		Ly6c2
Fscn1	Ube2c	S100a6	ifitm2	isg15	ifitm2	Fabp5	Anxa2	Hist1h1b	Ly6a	Cd3d	Gm4951	ifitm3	Fscn1	Ighg1	Ifi27l2a		irf7	ifitm1	Lag3	Ifi213	Oasl2	Zbp1	Cd3d	Ms4a4b	Upp1	irf7	Ms4a4b	ifit3b	Oasl2	Slfn1		Ifi213		Oas1a			Plac8		S100a4
Ighg1	Cxcr3	ifitm1	Fabp5	Oasl2	Ccl22	Ighg1	Fscn1	Ccl22	Flrt3	Grasp	Tnfaip2	ifitm1	ifitm2	Ube2c	ifitm2		isg15	ifit1	irf7	Klrc1	Rnf213	Oas3	Ifi27l2a	Lgals1	Ly6i	Trbc1	Trbc1	Rnf213	Ms4a4b	irf7		Manbal		Pde2a			1110032A03Rik		irf7
Lgals3	Slc16a3	Fabp5	Ccl22	Ly6a	Runx2	Ccl22	Igha	ifitm2	Vdr	Stmn1	Ighg1	Ubap2	Serpinb9	Mki67	Fabp5		Oasl2	Iigp1	Plac8	Ly6a	Ly6c2	Ighg2c	Nkg7	Trbc1	Ly6a	Ptprcap	ifitm3	isg15	Slfn1	Ccnd2		Apip		irf7
Ube2c	Agpat4	ifit1	Mt1	irf7	isg15	ifitm2	Ccl22	Top2a	Pdcd1lg2	Ighg1	Slfn1	Setbp1	Gbp7	Lag3	Upp1		Ifi213	Ighg2c	Gzma	Plac8	Ly6a	Cmpk2	irf7	Cd8b1	Gm4951	S100a10	Sct	ifitm2	Ifi213	Upp1		ifit3b		S100a6
Pclaf	Ccr2	Rnf213	Ly6a	Rnf213	Cdc25b	isg15	Hist1h1b	Mki67	Cd80	Ube2c	Il18bp	ifitm2	Fabp5	Birc5	Ms4a4c		Gzmb	Ifi213	Oasl2	Gm19585	ifitm2	isg15	Gcnt2	Ighg2c	Oas3	Cd3g	isg20	Oas3	Ighg2c	Nkg7		Entpd1		5830411N06Rik
Gbp2	Helz2	ifitm3	Gzma	Fabp5	Plac8	ifitm3	Stmn1	Fscn1	Stat4	S100a10	Spon1	Rnf213	Socs2	Top2a	Slfn5		ifitm2	Rtp4	AA467197	ifit3b	isg15	Rnf213	Cd8b1	isg15	Ms4a6d	Ms4a4b	Rsad2	isg20	ifitm3	Ighg2c		ifit1		Ccl5
Fabp5	Map2k3	Gbp2	Igha	isg20	Igha	Iigp1	AY036118	Pclaf	Gm13546	Pclaf	ifitm1	Ifih1	Marcksl1	Ccl22	isg15		Ly6c2	Xaf1	Ifi214	ifitm2	Lgals1	Oasl2	Oasl2	S100a10	C3	ifitm3	Ms4a6b	Ifi213	Gbp2	ifitm3		Fosb		Dusp1
Serpinb6b	ifitm3	irf7	Rsad2	Ifih1	Lgals3	S100a6	Top2a	Ifi204	Ggta1	Hist1h2ae	Fcgr4	Mtch1	Pclaf	Hist1h1b	Ube2c		Phf11b	Zbp1	Ifi213	Eif2ak2	Usp18	Rtp4	isg15	Pclaf	Gbp2	Cd8a	Ptcra	Usp18	Iigp1	Ifit2		Oas1a		Ppp1r15a
Ccl22	Pclaf	Rtp4	Iglc1	Cd86	Rsad2	ifit3b	Cxcl10	Gimap7	Got1	Cd8b1	Fcgr1	Gm12840	Jchain	S100a6	2010111I01Rik		Rsad2	Ms4a4c	Dapl1	Klrc2	Zbp1	ifit1bl1	Cd3g	Ube2c	Ifit2	Samhd1	Apod	Rsad2	Gcnt2	Lck		Ly6a		Pfkl
Gbp7	Ighg1	Ccl22	Lgals3	Ccl5	ifit3	Oas3	Pclaf	Igha	AA467197	Stat4	Ccl22	Pcnt	AW112010	Serpinb6b	Trbc2		Gramd3	Stat2	isg20	ifit1	Eif2ak2	Gzmb	ifitm3	Shisa5	Il1rn	Thy1	Oasl2	Lag3	Oasl1	Ifi204		irf7		Gzmm
1500009L16Rik	Neb	Ighg1	Mxd1	Plac8	Cacnb3	Pclaf	Hist1h2ae	Ube2c	Slc27a3	AA467197	Gda	Pclaf	Cacnb3	ifit3	Fscn1		Oas3	Herc6	Ms4a6d	Ddx60	Oas3	Igtp	Gimap4	Gramd3	ifit3	ifitm1	Slfn5	Zbp1	Ifi204	Igtp		Fuca1		1700025G04Rik
Stmn1	C1qtnf6	Igtp	Birc5	Gzmb	Mx1	Fscn1	Cst3	Serpinb6b	Igha	Gatsl2	Igha	Ube2c	Ccr7	Fscn1	Ighg1		Abcb1a	Trim12c	Il12rb2	Usp18	Pclaf	Mx1	Cd3e	Chp1	Ly6c2	Gbp2	Gimap4	Ly6a	Ifi47	Cd3e		Unc119		Gm36839
Rnf213	Dgat1	Stat2	Il4i1	Stk19	Oas3	Zbp1	Bcl2a1b	AY036118	Crem	Ms4a4b	ifit3	Hells	Ighg2b	Anxa2	Igha		Trim30a	Sp140	ifitm2	Gna15	Stmn1	Ifi214	Pkib	irf7	Ifi213	Pnp	Zbp1	Rtp4	Trbc1	Slfn5		Metrn		Ly6a
Ctla4	Nkg7	Parp14	Hist1h1b	AW011738	Rnf213	irf7	Lgals1	Rnf19b	Gcnt2	Trbc2	Il1rn	Fscn1	Gzma	Lgals3	Cflar		Ifi214	Pclaf	Usp18	Gzma	Ms4a4c	isg20	Rnf157	Eva1b	ifitm1	Ifit2	Oas3	Phf11b	Lgals9	ifitm2		isg15		Ap3s1
Abcb1a	Havcr2	isg20	Klrc1	ifitm2	Gimap7	Ccl5	Ccl5	Ncf1	Rnf157	Smchd1	Ms4a6d	Birc5	Ccl5	isg15	Mndal		Gm8369	Slfn5	Tg	Rnf213	Rtp4	Trim30a	Slc27a3	Zbp1	Mafb	Slfn1	Gbp7	Xaf1	Ifit2	Gzma		Crmp1		Jun
Myo9b	Sdcbp2	Zbp1	Gimap7	Pclaf	Cd7	Igha	ifitm3	Cxcl16	Nfil3	Zbp1	Serpinb9	Mt1	Trim30b	Gzmb	Slfn1		Slfn8	Ly6a	Oas3	Nmrk1	isg20	Usp18	Vdr	Lactb	Klra2	Hmgb2	Cd3e	Trim30a	Cd300lf	ifit1		Asl		Eif2ak2
Rsad2	Mki67	Ccl5	Ighg2b	Irf8	1500009L16Rik	Stmn1	Iglc1	isg15	Runx3	Sema7a	Gbp3	Gimap7	Glipr2	Rrm2	Ifi203		Cd8b1	Oas3	Slfn1	Il12rb2		Hist1h1b	Thy1	Cd3g	Oasl1	Iigp1	Trim30b	Herc6	Ms4a4c	Gimap1		Rab19		Scly
ifit3	isg15	Gbp7	Lilr4b	Ighg2b	Rasa3	Ube2c	Ptms	Gm10073	Sema7a		Serpinb6b	Irf8	Lyz2	1500009L16Rik	Pkp3		Pml	ifit1bl1	Iglc1	Tnfrsf25		Acsbg1	Ms4a6b		Cxcl9	Cd8b1	Sdc3	Gzmb	Wfdc17	Xaf1				Xcl1
Ccr2	isg20	ifitm2	Bcl3	Gbp7	Klrc1	Rnf213	Ifi204	Cd163l1	Abtb2		Ifit2	Nin	Mki67	Stmn1	Ly6a		Ifngr1	Nkg7	Ramp3	Klrk1		Ifi27l2a	Flrt3		Oasl2	Trac	Cd3g	Gzma	ifitm2	2010111I01Rik				Hspa1b
Dgat1	Plac8	Fscn1	Gm19585	Fam168a	Gzma	Rtp4	Glod4	Nckap1l	Ube2c		Mafb	Pou2f2	Hist1h1b	Igha	Trim12c		Oas1a	ifitm3	Gzmb	Herc6		Cd163l1	Ifi47		Chil3	Gbp2b	Lat	Ly6c2	Ccnd2	Cd3g				Tyrobp
Cacnb3	Rilpl2	Ube2c	Cd160	Iigp1	ifit1	Mt1	S100a4	Herc6	Ighg2b		S100a8	Cenpa	Ptcra	Ccnb2	AY036118		ifit1bl1	ifitm2	Ly6a	isg15		Ddx58	Slfn1		Spon1	Gbp4	Ifi44	Ms4a4c	Sell	Trim12c				Cenpt
L3mbtl3	Fam46a	Pclaf	Hist1h2ae	Notch1	Gatsl3	Gzma	Serpinb6b	Sp140	Ifi27l2a		Batf2	Dtx3l	Cd3d	Gzma	Ankrd17		Dapl1	Ly6c1	Pdcd1	Phf11b		Trim34a	Lck		Fcgr3	Hk3	Ifi204	Iigp1	Gbp5	Iigp1
AY036118	Ctla2a	Cst3	Gadd45g	Parp9	Ramp3	AY036118	Lgals3	Cryba4	Cd86		Cd63	ifit3	Prrt1	Ptms	ifit1		Ifih1	Ddx60	Klrd1	St6galnac3		Ly6a	Crem		Nupr1	Ubd	Dapl1	Eif2ak2	Ifi27l2a
Dpp4	Tpi1	Ighg2b	Dtx1	Oasl1	Fabp5	Slfn5	Cyfip2	Fbrs	Cd274		Gbp7	Mms19	AA467197	Cdca3	Ccr7		Rtp4	Igtp	Dgat1	irf7		Zbtb16	Lat		ifit1	Cd3e	Slfn1	Plac8	Gzmb
Lag3	Gm19585	Dtx3l	Ifi213	Gm10073	Ighg2b	Birc5	Stat2	Cacnb3	Mir155hg		ifit1	Supt6	Adgrg5	Cdca8	Cenpf		Phf11a	Rsad2	Rsad2	Lysmd2		Slbp	Cd2		Gbp5	Cxcl10	Pclaf	Slfn5	Cst7
irf7	Rtp4	Serpinb6b	Slfn5	Mt1	Dpy19l1	Hist1h1b	Cd74	ifit3	Il1rn		Klra2	Vhl	Trim30c	Oasl2	Stk17b		Gzma	Gbp2	Il7r	Dgkh		Herc6	Stat4		Il18bp	Nkg7	Nkg7	Pclaf	Igtp
Lgals3bp	Tnfrsf9	Oas3	Ube2c	Igha	Pclaf	Igtp	Mt1	Trim34a	P2ry10		Ccr7	Syt11	Gimap4	Mt1	Zbp1		Trim25	Cd8b1	ifit1bl1	Oasl2		Slfn1	Dapl1		Ighg2c	Gm15056	Sgcb	Lgals3bp	Fcgr1
Clic4	Gna15	Usp18	Pclaf	Phf11b	Rtp4	Top2a	Tmem176a		Gpr65		Ifi205	Smg5	Gbp2	Ly6a	Ifit2		Pnpla7	Trim30a	Gm19585	Amdhd2		ifitm3	ifit3		isg15	Lck	Adgrg5	Dhx58	Ly6a
Gm10073	Ube2g2	Slfn5	isg15	Cxcl10	Gna15	Parp14	Cd63		Pclaf		Lilr4b	isg15	Cd79a	Tyms	Rtp4		Zcchc11	Oas2	Ddx60	Oas3		Samd9l	Gm13546		Ifi206	Cd2	Lck	Ddx60	Ly6c2
Nkg7	Ccdc88b	Gbp9	Lpin2	Ctsh	Vps37b	Eif2ak2	Marcksl1		Cd200		Cxcl9	Nus1	Stmn1	Spc24	Top2a		Cxcr3		isg15	Gypc		Pclaf	Ube2c		Msr1	Gimap4	Trac	ifit1bl1	Plet1
Igha	Stmn1	Hist1h1b	Mki67	Ppid	Trib2				Birc5		Socs1	Cog5	Iigp1	Oas3	Tpx2		Herc6		Gnptab	Lgals3bp		Zswim8	Trac		Hp	Ighg2c	Ifi213	Ifi214	Phf11d
Gbp3	Fut7	Herc6	ifit1	Birc5	S100a4				Jchain		Ly6a	Herc6	Cxcl16	Ccna2	Hmmr		Ms4a4c		Tbx21	Rtp4		Lgals3bp	Got1		Cebpb	Dut	Rnf213		Gimap1
Ifi214	1500009L16Rik	Gbp4	Tmem176a	Ighg1	Nbeal2				Zyx		Cdkn1a	Tnfrsf9	Slfn1	Cks1b	Myd88		Rnf213		Ifi206	Ggh		Samhd1	Ptprcap		Trbc2	Srgn	Gzma		Gbp7
Birc5	Tagln2	Plac8	Gngt2	Sytl3	Pde4d				Bcl2l14		Gbp4	Mlec	Cdkn1a	Cenpe	Ifi27		Ifi208		Xdh	Insl6		Trafd1	Zbp1		S100a8	Shisa5	Thy1		Cd8b1
Dtx3l	Txnrd1	Ddx60	Elf4	Zcchc2	Il12rb2				Npr1		Oasl1	Chtop	Rsad2	Nsd2			Fam26f		Zbp1	Helz2		Mki67	Gzma		Rsad2	Oasl2	Ifit2		Zbp1
Oasl2	Pnkp	ifit1bl1	ifit3	Herc6	Slfn5				Trim25		Fcgr3	4833403J16Rik	Cd3e	S100a4			Gna15		Rnf213	Elovl6		Trim21	Pclaf		Ifi44	Tubb4b	Phf11b		Rsad2
Plac8	Fam110a	Xaf1	AW011738	Mki67	Serpinb9				Nrros		C3	Ezh2	Ms4a4b	Cenpf			Serpinb6b		ifit3b	E2f2		Ifi204	Ly6c2		Fam26f	Rtp4	ifitm2		Xaf1
Stat2	Klrg1	Irgm2	Ptms	Tex10	irf7				Cnn3		Il1r2	Stmn1	Ms4a6b	Nrp1			bst2		Gimap7	Taf7		Daxx	Ablim1		Gda	Serpina3g	ifit1		Trac
Traf3ip2	Irgm2	Cd8a		Socs3	Fscn1				Epb41		Cfb	Gzmb	Adgre5	Marcksl1			Trim12c		Sdcbp2	Phf11c		Apol7e	Xaf1		Batf2	Ube2c	Ube2l6		Gpr171
Pde4d	ifit1	Ifi213		Ube2c	Stat2				Grasp		Msr1	Gmppa	Dapl1	Lgals3bp			Hist1h2ae		Gm39323	Gm4707		Gng2	Gimap3		Tnfaip2	Ldha	Cd79a		Cd2
Gimap7	Gzma	Trafd1		Zbp1	Hip1r				Htr7		Ifi204	Rasa3	Cd83	AY036118			Gnptg		Ugcg	Gm28935		9930111J21Rik2	Gimap1		Fcgr4		Xaf1		Ms4a6b
Rilpl2	Ehd4	Trim12c		Serpinb6b	Jchain				Jaml		Tarm1	Igha	Pld3	Cks2			Ddx60		Treml2	Dpp4		Fam76a	Rtp4		Gbp3		Gpr55		Usp18
Racgap1	Tmem126a	Anxa2		Cd160	Cmpk2				Stmn1		Oas3	Crebbp	AY036118	Serpinb9			Parp14		Ly6c2	Ndst1		Wls	Nfil3		Gbp7		AA467197		Tppp3
Cd7	Fscn1	Ly6a		Lonp1	Arhgef18				Tnip3		Igtp	Il4i1	Birc5	Ighg2b			Ifi204		Cd8b1	Cmpk2		Stat2	Runx3		Pla2g7		Oasl1		Dapl1
isg15	Mpdu1	Ube2l6		H2-Aa	Birc5				Mxi1		Pla2g16	Trafd1	Top2a	ifit1			Lag3			Parp14		Gbp6	Skap1		Cfb		Rtp4		Oas1a
ifit1	Prrc2b	Parp9		Edc4	Usp18				Glipr2		Pla2g7	Cxcl16	Cd63	Ezh2			Gbp6			Hip1r		Trim30d	Iigp1		Zbp1		Gm8369		Nkg7
Mx1	Rhoc	Cacnb3		Utp20	Gzmb				Oasl2		Zbp1	Zdhhc3	Bcl2l14	Hist1h2ae			Nkg7			Tmem33		Maf	Gimap6		Lilr4b		Cd2		Gimap4
Gramd3	Abcb1a	Ms4a4c		Trim30a	Lgals3bp				Nr4a2		F10	AY036118	Lgals3	Tpx2			Slfn5			Slc30a7		Zufsp	ifit1		Rtp4		Lgals3bp		Pdcd1lg2
Hist1h1b	Bscl2	Pml		Hist1h1b	Ncf1				Gpd2		Rtp4	Gns	Igkc	Ccl5			isg20			Klrd1		Phf11c	Satb1		Trbc1		Trim30c		Thy1
Zbp1	Ccr5	Gbp8		Gpr107	Klrk1				Pla1a		Ighg2b	Crkl	Ly6i	Cdc25b			1500009L16Rik			Pibf1		Oasl1	Trim30a		Cd3d		Phf11a		Cd3d
Tmc6	S100a6			Trafd1	Phf11c				Gzma		Creb5	Cd63	Agpat3	Ccnb1			Ifit2			2810001G20Rik		Tsc22d3	Il1rn		Dok3		A530064D06Rik		Cd3e
Rab29	Igha			Stmn1	B230307C23Rik				Rbbp8		Ifi213	Trim12c	Lat	Rnf213			Irgm1			Ccr6		Gm19585	Gm8369		Phf11d		Rrm2		Sct
Pnpla7	Sla			Ipo4	Mt1				Cmc2		Hp	Myb	ifitm3	Uhrf1			Samd9l			Ift22		Pnpla2	Iglc1		Gbp4		Prrt1		Glipr2
Sp140	Gmppb			Pknox1	Rom1				Ikzf4		Mxd1	Zfp26	Cacna1s	Lockd			Serp2			Oas1a		Phf11a	Ifi209		Igtp		Il12rb1		Gbp3
Orc2	Rrbp1			Fscn1	Ccl5				Coro2a		Ifi211	Apol7c		Rilpl2			Zbp1			St3gal4		Il7r	Rac2		Lgals9		Gimap3		Socs1
Jchain	Ccl5			Eea1	Gadd45b				Wipf1		Ly6i	Ap3b1		Itgb1			Pde4d			Gzmb		Gm10073	Cd8a		irf7		Hsd11b1		Iglc1
2010111I01Rik	Pdcd1lg2			Tmem147	Podnl1				Cytip		isg15	Usp18		Cd160			Cmpk2			Xdh		Sla	Gbp7		Oas1a				A530032D15Rik
Eif2ak2	Podnl1			Pafah1b2	Serpinb6b				Trbc1		Chil3	Rom1		Fut7			Tsta3			Haao		Ltb4r1	Il2rb		Lgals3bp				Helz2
Iigp1	ifit3b			Msi2	Atp2b4				Pfkp		Cd38	Rogdi		E2f2			Gbp7			Ly6c2		Znfx1	Oas3		isg20				Gzma
Il18rap	Casc3			Wars	Arap2				Gadd45g		Tgm2	Mkl2		Tnfrsf4			Iigp1			Rnf114		Slfn5	Ly6e		Parp12				Ifi203
Sec24b	Mapk6			Adar	Nmrk1				Ccnd2		Fam26f	Basp1		Zbp1			Erlec1			Arhgef12		Gbp2	Npr1		Dhx58				Upp1
Ccl5	Anxa2			Cand1	Fut7				Zbp1		Trbc1	Ncor2		Casp3						Ifi208		Slco3a1	Shisa5		Csf3r				Arid5b
Cat	Cd8b1			Ptms	Klrd1				Lgals1		C1qb	CAAA01118383.1		Cdk1						Dtx3l		Smchd1	Igtp		F10				Cd3g
Gm30054	Cdk6			Slc25a25	Gm5547				Capg		Il15ra			Cacnb3								Notch2			Ifi207				Cfap126
Aspscr1	Rsad2			AI504432	Adap1				Prps1		Oasl2			irf7								Xaf1			Hk3				Ube2l6
Dut	Svbp			Cd63	Vcpip1				Lactb		Trim30c			Prc1								1110059E24Rik			Pla2g16				Cebpb
Ifih1	Crem			Mapk6	Cdca3				Pdlim4		Phf11d			Cenpw								Ifit2			Cmklr1				AW011738
Ttf1	Gpr183			Fam208b	Fgl2				Tmem106a		Rsad2			Nusap1								Iigp1			Mmp14				Ifi209
Syngr2	Gng2			Lgals3bp	Trim30a				Casc1		Ifi44			Tk1								Adgrg5			Ube2l6				Ly6i
Ly75	Pglyrp1			Casp1	Itpr1				Klrk1		Pdlim4			isg20								Jaml			Cd3g				B430306N03Rik
Elovl1	Slc35b2			Tmx2	Abcb1a				isg15		Fgl2			Tacc3								Rbl1			Ifi47				ifit3
Sntb2	Khnyn			Atp6v1c1	Mki67				Sphk1		Ifi206			Lgals1								Gna15			Slfn4				Cybb
Rnf125	Jchain			Slain2	Iigp1				Nkg7		Socs2			Ncapd2								Blk			Axl				Ablim1
bst2	Usp18			Zc3hc1	Tnfrsf25				Lrrfip1		Parp12			Kif15								Cryba4			Thy1				Cmpk2
Ifi213	Rnf125			Marcksl1	Batf3				Hist1h1b		Slfn4			Klrc1								Ikzf3			Xdh				Ifi206
Gimap4	Zfp52			Il4i1	Adar				Top2a		Hk3			Eif2ak2											Ccr1				Herc6
	Ehd1			Mmd	Impa2				Trbc2		Glipr2			Eea1											Il1r2				Treml2
	Stat4			Lgals1	Klrc2				Plk2		Dok3			Zbtb32											Creb5				Gpr141
	Wars			Nsd2	Padi2				Iglc1		Gbp8			Jchain											C1qb				Il21r
	Trafd1			Sec31a	Ar				Dut		C1qc			Trafd1											Aldh3b1				Ctsw
	B3gat3			Pias4	Ifi213				Il1b		Htr7			Asf1b											Clec5a				Mndal
	Lag3			Stat3	Phf11b				Tmem131		Cacnb3			Rtp4											Xaf1				Lat
	Serp1			Tmem176a	Nek9				Gnptab		Ccnd2			Bcl2a1b											Oas1g				Cd274
	Fam117b			Pfkfb3	Dennd5a				Txnrd1		Clec4n			Lig1											Dram1				Cd79a
	Fabp5			Eomes	Camk4				Osm		AW112010			Stat2											Klrk1				Lck
	Cd79b			Jchain	Cxcr3				Orai1		Saa3			Incenp											Sell				ifit1
	Glipr2			AY036118	Top2a				Plek		Trbc2			Gna15											Trim30d				Pik3ip1
	Cdc25b			Tbl1xr1	Rhoc				Cxcl9		H2-Q6			Cdkn3											Gm21188				Armcx6
	Hist1h2ae			Npepps	Gm10036				Lmnb1		Tgfbi			Knl1											1600014C10Rik				irf7
	Serpina3g			Man2a1	Tnip3						AA467197			Gm19585											Rnf213				Casp4
	Gm5547			Gzma	Slfn8						isg20			Icos											Trac				Crem
	Emb			Trim39	Gm30054						Ramp3			Cenpm											Ifi208				Fcer1g
	Ly6a			Tex2							Birc5			Plk1											Lat				Arid5a
	Gimap7			Helz2							Mt1			Cenpa											Adap2				Rnasel
	Bcl3			Tnfrsf4							Ly6c2			Mcm5											Cyp4f18				Cd300a
	Frmd4b			Cables2							ifit1bl1			Ccdc50											Casp4				Tgm2
	Ccr4			Slc25a22							Oas1g			Cst3											Nkg7				Dhx58
	Bad			Igtp							Cebpb			Ybx3											Mlkl				Ptprcap
	Zbp1			ifit1bl1							F830016B08Rik			Pdcd1											Oas2				Ddx58
	Pgm2			Ccl22							AB124611			Kif22											Gimap4				Il1b
	ifit1bl1			Prdm2							Rab20			Slamf6											Socs1				Oas2
	Ifi209			2410002F23Rik							Nkg7			Atp2b4											Cd3e				Gm4951
	Lrba			Ube2l6							Aldh3b1			Gng2											Ddx58				Rnf213
	Tiparp			Gprasp1							Znfx1														Slfn5				Xdh
	Keap1			Cacnb3							Tmem106a														Cd38				S100a10
	Wls			Iglc1							Cd274														Hacd4				Cd69
	Dhx58			Hars2							Nupr1														Mgst1				Slc4a8
	Dtx3l			Hsph1							Myof														Cd8b1				Apod
	Spen										Lgals9														Treml2				Capg
	Lgmn										Oas1a														Ccnd2				Cdkn2d
	Ccl22										Parp10														Nr1h3				Ms4a6d
	Eif2ak2										P2ry14														Aif1				Gimap6
	irf7										C1qa														F830016B08Rik				Eva1b
	Gmfg										Cmklr1														ifit3b				Slfn5
	Trim30a										AW011738														Capg				B4galt5
	Myo1f										Casp4														Trim30c				Cnn3
	Mrpl54										Ube2c														C1qc				Cdkn1a
	Aspscr1										Gzma														Pml				Jak3
	Plaa										Ncf4														A530040E14Rik				Pacsin1
	Nabp1										Jchain														Mx1				Gm21188
	Oasl2										Capg														Vcan				Ifih1
	Fez2										Mmp14														ifit1bl1				Hspa2
	Man2a1										Vcan														Ms4a4b				Irgm1
	Pde4d										Scimp														Socs3				1600014C10Rik
	Birc5										Thy1														Pilra				Ifi207
	Glrx										Gbp6														Tgfbi				Frmd4a
	Gadd45b										Gadd45b														Fpr2				Klrb1b
	Dpy19l1										C130050O18Rik														Lyz2				Skap1
	Ccnb2										Slc4a8														Aoah				Fam110a
	Malt1										Pfkp														AW011738				Lgmn
	Csrp1										Aif1														B430306N03Rik				Tcn2
	Phf11b										Slco3a1														Msrb1				Rtp4
	Mrpl36										Mlkl														Herc6				Ddx60
	Prc1										Tcn2														Znfx1				Parp14
	Stard4										Acod1														Clec4a3				Acap1
	Dtx1										Ube2l6														Ifi27l2a				Kdr
	Slc39a4										Chd7														Lck				Il18r1
	Sytl3										Cd300lf														Grina				Ets1
	Stat3										Gnb4														Ifi209
	Popdc2										Rnf213														Eif2ak2
	Baz1a										Cxcl16														P2ry14
	Apaf1										Trafd1														C130050O18Rik
	Oas1a										Mgst1														Gimap3
	Ighg2b										Nrp2														C1rl
	Xaf1										Ocstamp														Gbp6
	Glrx5										Xdh														Slc11a1
	Psen2										Csf3r														Mthfr
	F830016B08Rik										Oas2														AB124611
	S100a4										Apol7c														Ccr2
	Padi2										Irf1														Daxx
	Ttpal										Tfec														Ifih1
	Tmem30a										Il2rb														Tfec
	Bak1										Fscn1														Phf11a
	Pld3										Ly75														Dapl1
	ifit3										Clec5a														Slc28a2
	Xab2										Hmox1														Cd2
	Batf										Ccr1														Gzma
	Aebp2										Gng12														Ddx60
	Mxd1										Slc28a2														Rasa3
	Lgals1										Msrb1														Pdlim4
	Ifi211										Il4ra														Arap1
	Txndc17										Irgm2														Treml4
	Trim56										Iglc1														Rab20
	Msmo1										Slc11a1														Maf
	Ms4a6d										Dram1														Myof
	Rexo5										Mthfr														Clcn7
	Luc7l3										irf7														Tbxas1
	Zmat5										Bcl2l11														Acod1
	Oasl1										Ifih1														Ccr5
	N4bp1										Ccl5														Blvrb
	Acox3										Aoah														Ikbke
	Ubl3										Socs3														Rasgrp1
	Uhrf1										Glrx														Irgm1
	Maf										Clcn7														Cd93
	Polr2c										Treml2														Cdkn1a
	1110008P14Rik										Adap2														Il4ra
	Pvr										Gm12185														C1qa
	Ralgds										Bcl2l14														Phf11b
	Matk										Sdc3														AA467197
	Ermn										Pilrb1														Pla2g15
	Iigp1										Nr1h3														Mov10
	Cacnb3										Cd2														Ifi214
	Cmtm7										Gm21188														Fgd4
	Sh3bgrl										Dusp5														Dusp6
	3110001I22Rik										Blvrb														Tppp3
	S1pr4										Lgals3bp														Ablim1
	Gbp7										Nfil3														Ppt2
	Tpst2										Gimap4														Bst1
	Slamf6										Nudt17														Cd69
	Mrpl18										Grina														Mpp1
	Ap2s1										Slc7a11														Parp10
	Icos										Ifi27l2a														Smpdl3b
	Serinc3										Hrh2														Il2rb
	Gbp2										Man2a1														Ifi203
	Prdx2										S1pr2														Trafd1
	Hif1a										Pclaf														Nmi
	bst2										Lyz2														Sdc3
	Il10										C1rl														Tcn2
	Cdca3										Serpina3f														Il15ra
	Sdhb										Cish														Ramp3
	Ifi206										Ninj1														Ipcef1
	Apobec1										Eva1b														Saa3
	Tap1										Tbxas1														Gm5431
	Selenom										Mpp1														H2-T24
	Wdr78										Arid5a														Parp14
	Cenpo										Cd3d														Irf8
	Pde3b										Eif2ak2														Mpeg1
	Parp14										Pdk3														Gng12
	Grb2										Bcl2a1a														Hopx
	Ctsz										Ikbke														Hif1a
	Kif5b										Hacd4														Tbkbp1
	Cst3										Tnfrsf4														Trim30a
	Lamtor5										Ms4a4b														Cmpk2
	Cox17										Insl6														Trem3
	Tcf25										Pilra														Serpina3f
	Igtp										Sell														Slco3a1
	Tnfrsf4										Trpm2														Ccl6
	Tor1aip1										Dnase1l3														Tpst2
	Aup1										Slfn9														Fcgr2b
	Tkt										Rilpl2														Fam241a
											Ifi207														Cd300lf
											Gbp2b														AW112010
											Spint1														Mxd1
											Pld3														Lilrb4a
											Gzmb														Irf1
											Ifi47														Tarm1
											Mpeg1														Nampt
											Stat2														Ninj1
											Gm14005														Parp11
											Rbbp8														Iglc1
																									Gm12185
																									Slfn8
																									Slfn9
