# Supplementary material for: Insights into regulatory T-cell and type-I interferon roles in determining abacavir-induced hypersensitivity or immune tolerance
Source: Front Immunol. 2025 Jun 6;16:1612451. doi: 10.3389/fimmu.2025.1612451 (PMC12178900; doi:10.3389/fimmu.2025.1612451)
Supplement: Supplementary file 6 [file Table4.xlsx]

## Sheet: Supplementary Table 4
Supplementary Table 4 - High Ligand-Receptor (L-R) loadings within factor 8 and factor 9
	LR-factor 8	LR-factor 9
	Adam15^Itga9	Adam15^Itgav
	Adam17^Itga5	C3^Itgam
	Adam23^Itga4	Col9a3^Itga1_Itgb1
	Adam23^Itgb3	Col9a3^Itga2_Itgb1
	Adam9^Itga6	Igfbp4^Lrp6
	Agrn^Itgb1	Plat^Itgam
	Angptl2^Itga5_Itgb1	Tnr^Itgav_Itgb3
	Calr^Itga2b	Thbs4^Itgav_Itgb3
	Clec11a^Itga10
	Col11a1^Itga1_Itgb1
	Col27a1^Itga1_Itgb1
	Col27a1^Itga2_Itgb1
	F11r^Itgal_Itgb2
	F13a1^Itga4
	Fn1^Itga2
	Fn1^Itga4_Itgb1
	Fn1^Itga4_Itgb7
	Fn1^Itga5_Itgb1
	Fn1^Itga6
	Fn1^Itga8_Itgb1
	Fn1^Itgav_Itgb1
	Fn1^Itgav_Itgb3
	Fndc5^Itgav
	L1cam^Itgav_Itgb3
	Mfge8^Itgb3
	Mfge8^Itgb5
	Sema7a^Itga1_Itgb1
	Spp1^Itga8_Itgb1
	Spp1^Itgav_Itgb3
	Vcam1^Itga4_Itgb1
	Vwf^Itgb1
	Anxa2^Tlr2	Irak4^Tlr7
	Irak4^Tlr6	Mmp9^Tlr9
	Btla^Tnfrsf14	Fadd^Fas
	Fasl^Tnfrsf1a	Tnf^Fas
	Grn^Tnfrsf1a	Tnf^Ptprs
	Lta^Tnfrsf14	Tnf^Sema4c
	Tnf^Ffar2	Tnf^Tnfrsf1a
	Tnfsf12^Tnfrsf12a	Tnf^Tnfrsf1b
	Tnfsf12^Tnfrsf8	Tnfsf12^Cd163
	Tnfsf13b^Tnfrsf13c	Tnfsf13b^Tfrc
	Tnfsf14^Ltbr	Tnfsf13b^Tnfrsf13b
	Tnfsf14^Tnfrsf14
	Ccl17^Ccr4	Ccl25^Ccr10
	Ccl22^Ccr4	Ccl25^Ccr9
	Cxcl16^Cxcr6	Ccl4^Ccr5
	Fn1^Dpp4	Cxcl10^Sdc4
	Gnai2^Cxcr2	Il18^Il1rl2
	Mif^Cd74_Cxcr2
	Pam^Dpp4
	Vasp^Cxcr2
	Xcl1^Xcr1
	Il18^Il18r1_Il18rap
	Cd80^Cd28
	Cd80^Ctla4
	Cntn1^Notch2	Dll1^Notch4
	Dll1^Notch2
	Jag1^Notch1
	Jag2^Notch1
	Jag2^Notch2
	Gzma^F2rl2
	Hspa8^Adrb2	Hsp90aa1^Egfr
	Il15^Il15ra_Il2rb_Il2rg	Il10^Cd70
	Il15^Il2ra
	Il15ra^Axl
	Il1b^Sigirr
	Il7^Il2rg_Il7r
	Wnt3^Fzd10_Lrp6
	Wnt3^Fzd6_Lrp6
	Wnt5b^Fzd1_Lrp6
	Wnt5b^Fzd5_Lrp6
	Wnt5b^Fzd7_Lrp6
	Tgfb3^Acvr1_Tgfbr1_Tgfbr2	Gdf11^Acvr2a_Tgfbr1
	Tgfb3^Acvrl1	Gdf11^Acvr2b_Tgfbr1
	Tgfb3^Tgfbr3	Tgfb1^Egfr
		Tgfb1^Sdc2
	Spp1^S1pr1	Spp1^Ptger4
	Spp1^Itga8_Itgb1 (*)
	Spp1^Itgav_Itgb3 (*)
		S100a1^Ager
		S100a8^Cd36
		S100a8^Cd68
		S100a9^Ager
		S100a9^Cd36
		S100a9^Cd68
		Mmp9^Ephb2
		Mmp9^Reck
		Mmp9^Tlr9 (*)
		Egf^Erbb3
		Egf^Rhbdl2
		Fgf13^Egfr
		Gnai2^Egfr
		Gstp1^Egfr
		Mif^Egfr
		Ptpn6^Egfr
		St6gal1^Egfr
		Hsp90aa1^Egfr (*)
		Tgfb1^Egfr (*)
	Sirpa^Cd47	Fn1^Cd79a
	Adm2^Adrb2	Adam17^Rhbdf2
	Adm2^Ramp1	Ado^Adora2a
	Angptl4^Sdc1	Angptl2^Pirb
	Angptl4^Sdc2	Angptl4^Cdh5
	Apod^Lepr	Angptl4^Sdc4
	Apoe^Sdc2	Apoa2^Ldlr
	App^Ager	B2m^Hfe
	App^Aplp2	1qb^C1qbp
	App^Ncstn	Cd200r1^Cd200
	App^Ptger2	Cd40lg^Traf3
	Areg^Erbb3	Cd47^Sirpa
	Bmp7^Acvr1_Acvr2a	Cdh1^Igf1r
	Bmp7^Acvr1_Acvr2b	Col9a3^Cd44
	Cd34^Sell	Efnb2^Rhbdl2
	Cd70^Cd27	Fadd^Abca1
	Ceacam1^Havcr2	Fam3c^Lifr
	Clec1b^Klrb1a	Fgf13^Fgfr1
	Efnb2^Pecam1	Fgf2^Sdc4
	Efnb3^Ephb2	Gdf11^Acvr1b_Acvr2a
	Entpd1^Adora3	Gnai2^S1pr3
	Fam3c^Ffar2	H2-Ob^Cd4
	Fgf2^Sdc2	Hdc^Hrh2
	Fn1^Nt5e	Hras^Insr
	Fn1^Sdc2	Lamb3^Cd151
	Grn^Cd209a	Lamb3^Dag1
	Has2^Cd44	Lamc1^Dag1
	Mdk^Sdc2	Lefty1^Acvr2a
	Mtmr4^Smad3	Lin7c^Abca1
	Ncam1^Fgfr1	Lman1^Mcfd2
	Pdgfb^S1pr1	Lrpap1^Ldlr
	Penk^Oprd1	Lrpap1^Lrp8
	Sema7a^Plxnc1	Lrpap1^Sort1
	Spint1^St14	Ntrk3^Ptprf
		Ntrk3^Ptprs
		Osm^Il6st_Lifr
		Pdcd1lg2^Rgmb
		Pltp^Abca1
		Ptpn6^Clec12a
		Sema4a^Plxnd1
		Spon1^App
		Spon1^Lrp8
		Tfpi^Sdc4
		Tgm2^Sdc4
		Thbs4^Cd36
		Trf^Tfrc
		Txlna^Stx1a
		a^Atrn
		a^Mgrn1
		Vegfb^Adrb2
